# Supplementary material for: Strand-Specific RNA-Seq Reveals Ordered Patterns of Sense and Antisense Transcription in Bacillus anthracis
Source: PLoS One. 2012 Aug 22;7(8):e43350. doi: 10.1371/journal.pone.0043350 (PMC3425587; doi:10.1371/journal.pone.0043350)
Supplement: Table S2 — Correlation analysis (Spearman Rank Correlations) of 16 single stranded RNA-seq experiments (single nucleotide correlation for chromosome and pXO1 plasmid, including plus and minus strands). (XLSX) [file pone.0043350.s005.xlsx]

## Sheet: Sheet1
Table S2
SPEARMAN RANK CORRELATIONS FOR B. anthracis ssRNA-seq: Chromosome (by plus and minus strands)
	Control_1_+	Control_2_+	Control_3_+	Control_4_+	Control_1_-	Control_2_-	Control_3_-	Control_4_-	Cold_1_+	Cold_2_+	Cold_3_+	Cold_4_+	Cold_1_-	Cold_2_-	Cold_3_-	Cold_4_-	EtOH_1_+	EtOH_2_+	EtOH_3_+	EtOH_4_+	EtOH_1_-	EtOH_2_-	EtOH_3_-	EtOH_4_-	NaCl_1_+	NaCl_2_+	NaCl_3_+	NaCl_4_+	NaCl_1_-	NaCl_2_-	NaCl_3_-	NaCl_4_-
Control_1_+		0.942627	0.922363	0.932657	-0.643788	-0.643686	-0.626435	-0.628966	0.932004	0.937181	0.929683	0.929392	-0.617483	-0.635847	-0.623489	-0.623284	0.885377	0.88636	0.882727	0.886255	-0.610489	-0.607118	-0.616088	-0.630583	0.907898	0.907692	0.892585	0.876497	-0.603595	-0.603898	-0.589826	-0.583001
Control_2_+	0.942627		0.927191	0.931786	-0.640672	-0.639542	-0.623651	-0.624308	0.919962	0.923489	0.917846	0.91658	-0.613463	-0.63209	-0.620834	-0.620965	0.877326	0.873568	0.876608	0.881873	-0.608619	-0.605123	-0.614247	-0.630731	0.90232	0.898584	0.886094	0.872042	-0.600833	-0.603351	-0.588855	-0.580382
Control_3_+	0.922363	0.927191		0.926438	-0.630013	-0.629056	-0.614205	-0.617767	0.910685	0.909001	0.903845	0.903522	-0.604041	-0.622297	-0.611775	-0.611729	0.869293	0.864547	0.864715	0.870345	-0.601828	-0.598156	-0.605555	-0.620905	0.890295	0.88674	0.881232	0.872064	-0.593306	-0.593981	-0.581148	-0.571367
Control_4_+	0.932657	0.931786	0.926438		-0.627063	-0.628299	-0.614704	-0.617834	0.914752	0.919154	0.914487	0.914002	-0.600633	-0.61823	-0.60804	-0.608742	0.875348	0.873841	0.872159	0.877171	-0.599139	-0.593255	-0.60484	-0.619421	0.8997	0.897631	0.888789	0.878751	-0.590726	-0.59176	-0.578721	-0.57013
Control_1_-	-0.643788	-0.640672	-0.630013	-0.627063		0.946083	0.93281	0.936555	-0.612563	-0.619215	-0.615718	-0.613115	0.940175	0.943898	0.939105	0.937902	-0.614587	-0.613532	-0.619596	-0.624271	0.8923	0.89541	0.896376	0.897225	-0.591165	-0.585556	-0.57163	-0.558226	0.914803	0.915799	0.90016	0.891429
Control_2_-	-0.643686	-0.639542	-0.629056	-0.628299	0.946083		0.935486	0.936173	-0.611733	-0.617132	-0.61406	-0.613348	0.931604	0.935945	0.930856	0.929758	-0.613989	-0.614165	-0.619597	-0.623936	0.888915	0.888281	0.887413	0.892056	-0.589144	-0.584244	-0.571493	-0.554949	0.911912	0.911928	0.895547	0.890844
Control_3_-	-0.626435	-0.623651	-0.614205	-0.614704	0.93281	0.935486		0.932818	-0.595419	-0.601717	-0.600825	-0.594485	0.917793	0.921351	0.916145	0.914351	-0.598922	-0.596871	-0.602841	-0.606682	0.879804	0.877614	0.877458	0.882437	-0.574014	-0.569989	-0.553524	-0.539079	0.902883	0.901393	0.891179	0.886776
Control_4_-	-0.628966	-0.624308	-0.617767	-0.617834	0.936555	0.936173	0.932818		-0.599864	-0.604936	-0.603051	-0.598068	0.925608	0.929484	0.923361	0.924643	-0.596947	-0.59792	-0.602834	-0.606216	0.884212	0.887388	0.884991	0.88805	-0.577582	-0.571974	-0.560692	-0.546434	0.910241	0.906243	0.896037	0.891917
Cold_1_+	0.932004	0.919962	0.910685	0.914752	-0.612563	-0.611733	-0.595419	-0.599864		0.942686	0.937346	0.939026	-0.587246	-0.605708	-0.593341	-0.595411	0.872362	0.869781	0.868533	0.873316	-0.583485	-0.579006	-0.58759	-0.601062	0.918188	0.916346	0.904556	0.892911	-0.575663	-0.575851	-0.563989	-0.556316
Cold_2_+	0.937181	0.923489	0.909001	0.919154	-0.619215	-0.617132	-0.601717	-0.604936	0.942686		0.940975	0.943551	-0.594205	-0.613165	-0.600365	-0.601018	0.879462	0.873661	0.874882	0.878231	-0.590624	-0.586092	-0.597269	-0.610402	0.918757	0.918697	0.905703	0.889815	-0.581952	-0.58087	-0.570169	-0.561122
Cold_3_+	0.929683	0.917846	0.903845	0.914487	-0.615718	-0.61406	-0.600825	-0.603051	0.937346	0.940975		0.937492	-0.590561	-0.609464	-0.596475	-0.596774	0.871784	0.867438	0.868087	0.87243	-0.586732	-0.579754	-0.592325	-0.603355	0.91865	0.916468	0.902679	0.889594	-0.576584	-0.576745	-0.564088	-0.557252
Cold_4_+	0.929392	0.91658	0.903522	0.914002	-0.613115	-0.613348	-0.594485	-0.598068	0.939026	0.943551	0.937492		-0.588492	-0.606577	-0.594694	-0.59517	0.872172	0.868531	0.869212	0.874494	-0.581727	-0.577623	-0.587612	-0.598908	0.913959	0.913162	0.902046	0.885156	-0.575371	-0.575041	-0.562218	-0.554103
Cold_1_-	-0.617483	-0.613463	-0.604041	-0.600633	0.940175	0.931604	0.917793	0.925608	-0.587246	-0.594205	-0.590561	-0.588492		0.946853	0.947077	0.943432	-0.588722	-0.593155	-0.595728	-0.601215	0.884532	0.885439	0.888604	0.887756	-0.564964	-0.560157	-0.546084	-0.533179	0.919553	0.919319	0.906375	0.901552
Cold_2_-	-0.635847	-0.63209	-0.622297	-0.61823	0.943898	0.935945	0.921351	0.929484	-0.605708	-0.613165	-0.609464	-0.606577	0.946853		0.949294	0.948562	-0.6065	-0.61002	-0.614527	-0.61864	0.8878	0.889982	0.889993	0.892364	-0.582146	-0.576806	-0.562287	-0.548321	0.922321	0.924192	0.9107	0.905059
Cold_3_-	-0.623489	-0.620834	-0.611775	-0.60804	0.939105	0.930856	0.916145	0.923361	-0.593341	-0.600365	-0.596475	-0.594694	0.947077	0.949294		0.945347	-0.595891	-0.597386	-0.602311	-0.605702	0.881521	0.884625	0.883228	0.885809	-0.570102	-0.56729	-0.551817	-0.536633	0.91962	0.920688	0.905813	0.901859
Cold_4_-	-0.623284	-0.620965	-0.611729	-0.608742	0.937902	0.929758	0.914351	0.924643	-0.595411	-0.601018	-0.596774	-0.59517	0.943432	0.948562	0.945347		-0.595124	-0.598048	-0.601662	-0.604611	0.883132	0.889666	0.884998	0.883978	-0.570936	-0.564752	-0.55372	-0.539777	0.918826	0.91987	0.906807	0.898049
EtOH_1_+	0.885377	0.877326	0.869293	0.875348	-0.614587	-0.613989	-0.598922	-0.596947	0.872362	0.879462	0.871784	0.872172	-0.588722	-0.6065	-0.595891	-0.595124		0.926025	0.922893	0.922918	-0.586248	-0.581641	-0.595166	-0.607495	0.860603	0.856632	0.850752	0.829308	-0.578142	-0.578884	-0.562241	-0.557455
EtOH_2_+	0.88636	0.873568	0.864547	0.873841	-0.613532	-0.614165	-0.596871	-0.59792	0.869781	0.873661	0.867438	0.868531	-0.593155	-0.61002	-0.597386	-0.598048	0.926025		0.925693	0.923648	-0.584637	-0.580116	-0.593165	-0.605152	0.859051	0.85398	0.846094	0.823735	-0.579585	-0.581922	-0.567615	-0.56111
EtOH_3_+	0.882727	0.876608	0.864715	0.872159	-0.619596	-0.619597	-0.602841	-0.602834	0.868533	0.874882	0.868087	0.869212	-0.595728	-0.614527	-0.602311	-0.601662	0.922893	0.925693		0.925556	-0.590299	-0.587949	-0.598305	-0.609865	0.861861	0.856349	0.850495	0.828942	-0.584716	-0.586917	-0.573	-0.568034
EtOH_4_+	0.886255	0.881873	0.870345	0.877171	-0.624271	-0.623936	-0.606682	-0.606216	0.873316	0.878231	0.87243	0.874494	-0.601215	-0.61864	-0.605702	-0.604611	0.922918	0.923648	0.925556		-0.599372	-0.593687	-0.603966	-0.616299	0.866856	0.865214	0.855679	0.833234	-0.590967	-0.5906	-0.5759	-0.567796
EtOH_1_-	-0.610489	-0.608619	-0.601828	-0.599139	0.8923	0.888915	0.879804	0.884212	-0.583485	-0.590624	-0.586732	-0.581727	0.884532	0.8878	0.881521	0.883132	-0.586248	-0.584637	-0.590299	-0.599372		0.932095	0.932168	0.928493	-0.562249	-0.560075	-0.547015	-0.536577	0.869423	0.870911	0.858335	0.850943
EtOH_2_-	-0.607118	-0.605123	-0.598156	-0.593255	0.89541	0.888281	0.877614	0.887388	-0.579006	-0.586092	-0.579754	-0.577623	0.885439	0.889982	0.884625	0.889666	-0.581641	-0.580116	-0.587949	-0.593687	0.932095		0.935577	0.934475	-0.561004	-0.558031	-0.547243	-0.534668	0.874265	0.879096	0.862294	0.855408
EtOH_3_-	-0.616088	-0.614247	-0.605555	-0.60484	0.896376	0.887413	0.877458	0.884991	-0.58759	-0.597269	-0.592325	-0.587612	0.888604	0.889993	0.883228	0.884998	-0.595166	-0.593165	-0.598305	-0.603966	0.932168	0.935577		0.935622	-0.569605	-0.564897	-0.552266	-0.53931	0.87217	0.87504	0.858678	0.851179
EtOH_4_-	-0.630583	-0.630731	-0.620905	-0.619421	0.897225	0.892056	0.882437	0.88805	-0.601062	-0.610402	-0.603355	-0.598908	0.887756	0.892364	0.885809	0.883978	-0.607495	-0.605152	-0.609865	-0.616299	0.928493	0.934475	0.935622		-0.583066	-0.576356	-0.565612	-0.549971	0.877564	0.877261	0.863462	0.857485
NaCl_1_+	0.907898	0.90232	0.890295	0.8997	-0.591165	-0.589144	-0.574014	-0.577582	0.918188	0.918757	0.91865	0.913959	-0.564964	-0.582146	-0.570102	-0.570936	0.860603	0.859051	0.861861	0.866856	-0.562249	-0.561004	-0.569605	-0.583066		0.939566	0.929608	0.912242	-0.555783	-0.556621	-0.542354	-0.534778
NaCl_2_+	0.907692	0.898584	0.88674	0.897631	-0.585556	-0.584244	-0.569989	-0.571974	0.916346	0.918697	0.916468	0.913162	-0.560157	-0.576806	-0.56729	-0.564752	0.856632	0.85398	0.856349	0.865214	-0.560075	-0.558031	-0.564897	-0.576356	0.939566		0.930759	0.916202	-0.550752	-0.551694	-0.539734	-0.529646
NaCl_3_+	0.892585	0.886094	0.881232	0.888789	-0.57163	-0.571493	-0.553524	-0.560692	0.904556	0.905703	0.902679	0.902046	-0.546084	-0.562287	-0.551817	-0.55372	0.850752	0.846094	0.850495	0.855679	-0.547015	-0.547243	-0.552266	-0.565612	0.929608	0.930759		0.914442	-0.536796	-0.537695	-0.52475	-0.516102
NaCl_4_+	0.876497	0.872042	0.872064	0.878751	-0.558226	-0.554949	-0.539079	-0.546434	0.892911	0.889815	0.889594	0.885156	-0.533179	-0.548321	-0.536633	-0.539777	0.829308	0.823735	0.828942	0.833234	-0.536577	-0.534668	-0.53931	-0.549971	0.912242	0.916202	0.914442		-0.522263	-0.523872	-0.512605	-0.503838
NaCl_1_-	-0.603595	-0.600833	-0.593306	-0.590726	0.914803	0.911912	0.902883	0.910241	-0.575663	-0.581952	-0.576584	-0.575371	0.919553	0.922321	0.91962	0.918826	-0.578142	-0.579585	-0.584716	-0.590967	0.869423	0.874265	0.87217	0.877564	-0.555783	-0.550752	-0.536796	-0.522263		0.943576	0.939235	0.929058
NaCl_2_-	-0.603898	-0.603351	-0.593981	-0.59176	0.915799	0.911928	0.901393	0.906243	-0.575851	-0.58087	-0.576745	-0.575041	0.919319	0.924192	0.920688	0.91987	-0.578884	-0.581922	-0.586917	-0.5906	0.870911	0.879096	0.87504	0.877261	-0.556621	-0.551694	-0.537695	-0.523872	0.943576		0.937245	0.927604
NaCl_3_-	-0.589826	-0.588855	-0.581148	-0.578721	0.90016	0.895547	0.891179	0.896037	-0.563989	-0.570169	-0.564088	-0.562218	0.906375	0.9107	0.905813	0.906807	-0.562241	-0.567615	-0.573	-0.5759	0.858335	0.862294	0.858678	0.863462	-0.542354	-0.539734	-0.52475	-0.512605	0.939235	0.937245		0.927476
NaCl_4_-	-0.583001	-0.580382	-0.571367	-0.57013	0.891429	0.890844	0.886776	0.891917	-0.556316	-0.561122	-0.557252	-0.554103	0.901552	0.905059	0.901859	0.898049	-0.557455	-0.56111	-0.568034	-0.567796	0.850943	0.855408	0.851179	0.857485	-0.534778	-0.529646	-0.516102	-0.503838	0.929058	0.927604	0.927476
SPEARMAN RANK CORRELATIONS FOR B. anthracis ssRNA-seq: pXO1 plasmid (by plus and minus strands)
	Control1_pXO1_+	Control2_pXO1_+	Control3_pXO1_+	Control4_pXO1_+	Control1_pXO1_-	Control2_pXO1_-	Control3_pXO1_-	Control4_pXO1_-	Cold1_pXO1_+	Cold2_pXO1_+	Cold3_pXO1_+	Cold4_pXO1_+	Cold1_pXO1_-	Cold2_pXO1_-	Cold3_pXO1_-	Cold4_pXO1_-	EtOH1_pXO1_+	EtOH2_pXO1_+	EtOH3_pXO1_+	EtOH4_pXO1_+	EtOH1_pXO1_-	EtOH2_pXO1_-	EtOH3_pXO1_-	EtOH4_pXO1_-	NaCl1_pXO1_+	NaCl2_pXO1_+	NaCl3_pXO1_+	NaCl4_pXO1_+	NaCl1_pXO1_-	NaCl2_pXO1_-	NaCl3_pXO1_-	NaCl4_pXO1_-
Control1_pXO1_+		0.964805	0.920763	0.928793	-0.387783	-0.360534	-0.420381	-0.348814	0.889837	0.915422	0.902351	0.893529	-0.304895	-0.303707	-0.300343	-0.31792	0.878082	0.871634	0.866388	0.873962	-0.368239	-0.357925	-0.359083	-0.355471	0.834767	0.822577	0.791763	0.716579	-0.309204	-0.313831	-0.22789	-0.243505
Control2_pXO1_+	0.964805		0.916255	0.924991	-0.368371	-0.336285	-0.397021	-0.32709	0.88969	0.899167	0.896337	0.891329	-0.280342	-0.286865	-0.262085	-0.286426	0.878251	0.869216	0.845974	0.863408	-0.35304	-0.342755	-0.331643	-0.325561	0.838531	0.820697	0.800646	0.726395	-0.273826	-0.303151	-0.212032	-0.222304
Control3_pXO1_+	0.920763	0.916255		0.896713	-0.360361	-0.31674	-0.349911	-0.298268	0.858811	0.870003	0.882216	0.855454	-0.254743	-0.269847	-0.249877	-0.268985	0.857006	0.821224	0.830907	0.852259	-0.318678	-0.306704	-0.308436	-0.304236	0.822553	0.813341	0.791376	0.715912	-0.285636	-0.269376	-0.188801	-0.225747
Control4_pXO1_+	0.928793	0.924991	0.896713		-0.319841	-0.305735	-0.346538	-0.294085	0.883503	0.891218	0.876707	0.870828	-0.248597	-0.2525	-0.238994	-0.254518	0.878589	0.873894	0.858118	0.873038	-0.299191	-0.30131	-0.270469	-0.280995	0.835186	0.826442	0.8022	0.728443	-0.268473	-0.259656	-0.177006	-0.195409
Control1_pXO1_-	-0.387783	-0.368371	-0.360361	-0.319841		0.902742	0.89468	0.897671	-0.27198	-0.293535	-0.326634	-0.278165	0.902791	0.896194	0.88368	0.909968	-0.269723	-0.281158	-0.310314	-0.32996	0.812755	0.839697	0.836609	0.85215	-0.180683	-0.176306	-0.145104	-0.110792	0.855176	0.883675	0.824915	0.821212
Control2_pXO1_-	-0.360534	-0.336285	-0.31674	-0.305735	0.902742		0.865257	0.88909	-0.271862	-0.27484	-0.309958	-0.274399	0.854027	0.871956	0.856124	0.865204	-0.233331	-0.230125	-0.282678	-0.294077	0.830058	0.867798	0.853944	0.865911	-0.180649	-0.182737	-0.149324	-0.108077	0.825903	0.838394	0.793893	0.797341
Control3_pXO1_-	-0.420381	-0.397021	-0.349911	-0.346538	0.89468	0.865257		0.891102	-0.303413	-0.315384	-0.348597	-0.319086	0.856771	0.840557	0.852861	0.861489	-0.303894	-0.326873	-0.351407	-0.354435	0.808339	0.824634	0.803161	0.823864	-0.218772	-0.214174	-0.148596	-0.150293	0.825762	0.851457	0.79415	0.800701
Control4_pXO1_-	-0.348814	-0.32709	-0.298268	-0.294085	0.897671	0.88909	0.891102		-0.243175	-0.258013	-0.289013	-0.252437	0.885678	0.897481	0.879886	0.894764	-0.224704	-0.241238	-0.269636	-0.293125	0.846781	0.877488	0.864862	0.863416	-0.167371	-0.155431	-0.111224	-0.0898455	0.861712	0.891127	0.831534	0.864248
Cold1_pXO1_+	0.889837	0.88969	0.858811	0.883503	-0.27198	-0.271862	-0.303413	-0.243175		0.945778	0.933752	0.925044	-0.212105	-0.22326	-0.217542	-0.225275	0.813886	0.80754	0.808925	0.814654	-0.279019	-0.279286	-0.256794	-0.254312	0.891076	0.883405	0.856161	0.802335	-0.228423	-0.207618	-0.126388	-0.160291
Cold2_pXO1_+	0.915422	0.899167	0.870003	0.891218	-0.293535	-0.27484	-0.315384	-0.258013	0.945778		0.954774	0.942966	-0.232982	-0.240975	-0.236159	-0.255921	0.833068	0.8379	0.8193	0.826033	-0.283238	-0.287805	-0.275045	-0.278196	0.908532	0.908405	0.877252	0.801687	-0.258026	-0.237867	-0.167002	-0.190663
Cold3_pXO1_+	0.902351	0.896337	0.882216	0.876707	-0.326634	-0.309958	-0.348597	-0.289013	0.933752	0.954774		0.941188	-0.267895	-0.275359	-0.279717	-0.280701	0.820215	0.812471	0.784434	0.811824	-0.300036	-0.303535	-0.279746	-0.289682	0.902758	0.887595	0.859275	0.810089	-0.277056	-0.261478	-0.174818	-0.22714
Cold4_pXO1_+	0.893529	0.891329	0.855454	0.870828	-0.278165	-0.274399	-0.319086	-0.252437	0.925044	0.942966	0.941188		-0.237157	-0.239696	-0.242801	-0.23618	0.817475	0.821894	0.798637	0.81064	-0.267626	-0.264936	-0.258205	-0.254061	0.878899	0.876781	0.844472	0.785053	-0.245215	-0.23559	-0.146493	-0.190494
Cold1_pXO1_-	-0.304895	-0.280342	-0.254743	-0.248597	0.902791	0.854027	0.856771	0.885678	-0.212105	-0.232982	-0.267895	-0.237157		0.938096	0.919596	0.938459	-0.157978	-0.202457	-0.204165	-0.233146	0.768087	0.802538	0.790565	0.823388	-0.117913	-0.128617	-0.0953175	-0.0775595	0.867308	0.907645	0.845387	0.864307
Cold2_pXO1_-	-0.303707	-0.286865	-0.269847	-0.2525	0.896194	0.871956	0.840557	0.897481	-0.22326	-0.240975	-0.275359	-0.239696	0.938096		0.929346	0.929559	-0.186539	-0.214432	-0.235652	-0.265733	0.801388	0.822092	0.813909	0.824454	-0.143327	-0.136655	-0.112615	-0.104486	0.865924	0.902318	0.866893	0.864039
Cold3_pXO1_-	-0.300343	-0.262085	-0.249877	-0.238994	0.88368	0.856124	0.852861	0.879886	-0.217542	-0.236159	-0.279717	-0.242801	0.919596	0.929346		0.918142	-0.182591	-0.215381	-0.223302	-0.240857	0.753624	0.773173	0.766534	0.811657	-0.133226	-0.134261	-0.0989663	-0.0981839	0.881092	0.871572	0.852091	0.853932
Cold4_pXO1_-	-0.31792	-0.286426	-0.268985	-0.254518	0.909968	0.865204	0.861489	0.894764	-0.225275	-0.255921	-0.280701	-0.23618	0.938459	0.929559	0.918142		-0.190455	-0.229307	-0.238931	-0.267744	0.790983	0.8152	0.812031	0.830639	-0.129341	-0.147756	-0.0980935	-0.0755572	0.867685	0.896693	0.858181	0.860868
EtOH1_pXO1_+	0.878082	0.878251	0.857006	0.878589	-0.269723	-0.233331	-0.303894	-0.224704	0.813886	0.833068	0.820215	0.817475	-0.157978	-0.186539	-0.182591	-0.190455		0.942709	0.930895	0.940004	-0.23516	-0.235979	-0.224075	-0.201062	0.779266	0.774821	0.750283	0.678799	-0.196632	-0.180859	-0.117834	-0.127711
EtOH2_pXO1_+	0.871634	0.869216	0.821224	0.873894	-0.281158	-0.230125	-0.326873	-0.241238	0.80754	0.8379	0.812471	0.821894	-0.202457	-0.214432	-0.215381	-0.229307	0.942709		0.92256	0.913691	-0.222668	-0.234938	-0.217571	-0.21178	0.762637	0.758635	0.746023	0.66118	-0.223756	-0.210581	-0.149609	-0.143231
EtOH3_pXO1_+	0.866388	0.845974	0.830907	0.858118	-0.310314	-0.282678	-0.351407	-0.269636	0.808925	0.8193	0.784434	0.798637	-0.204165	-0.235652	-0.223302	-0.238931	0.930895	0.92256		0.926853	-0.271943	-0.280799	-0.285787	-0.265725	0.767968	0.759702	0.724249	0.657106	-0.245352	-0.223957	-0.168877	-0.165727
EtOH4_pXO1_+	0.873962	0.863408	0.852259	0.873038	-0.32996	-0.294077	-0.354435	-0.293125	0.814654	0.826033	0.811824	0.81064	-0.233146	-0.265733	-0.240857	-0.267744	0.940004	0.913691	0.926853		-0.293014	-0.291765	-0.301067	-0.265089	0.777958	0.770242	0.748991	0.680881	-0.290104	-0.255768	-0.186124	-0.212191
EtOH1_pXO1_-	-0.368239	-0.35304	-0.318678	-0.299191	0.812755	0.830058	0.808339	0.846781	-0.279019	-0.283238	-0.300036	-0.267626	0.768087	0.801388	0.753624	0.790983	-0.23516	-0.222668	-0.271943	-0.293014		0.896087	0.887873	0.886814	-0.192221	-0.186695	-0.163712	-0.128506	0.778548	0.805777	0.759249	0.749775
EtOH2_pXO1_-	-0.357925	-0.342755	-0.306704	-0.30131	0.839697	0.867798	0.824634	0.877488	-0.279286	-0.287805	-0.303535	-0.264936	0.802538	0.822092	0.773173	0.8152	-0.235979	-0.234938	-0.280799	-0.291765	0.896087		0.887959	0.885045	-0.204093	-0.196513	-0.170976	-0.108984	0.775072	0.838568	0.77198	0.770899
EtOH3_pXO1_-	-0.359083	-0.331643	-0.308436	-0.270469	0.836609	0.853944	0.803161	0.864862	-0.256794	-0.275045	-0.279746	-0.258205	0.790565	0.813909	0.766534	0.812031	-0.224075	-0.217571	-0.285787	-0.301067	0.887873	0.887959		0.894544	-0.175882	-0.186576	-0.142115	-0.106276	0.802796	0.837486	0.790625	0.768143
EtOH4_pXO1_-	-0.355471	-0.325561	-0.304236	-0.280995	0.85215	0.865911	0.823864	0.863416	-0.254312	-0.278196	-0.289682	-0.254061	0.823388	0.824454	0.811657	0.830639	-0.201062	-0.21178	-0.265725	-0.265089	0.886814	0.885045	0.894544		-0.180821	-0.193008	-0.153395	-0.135059	0.810174	0.845116	0.79803	0.7532
NaCl1_pXO1_+	0.834767	0.838531	0.822553	0.835186	-0.180683	-0.180649	-0.218772	-0.167371	0.891076	0.908532	0.902758	0.878899	-0.117913	-0.143327	-0.133226	-0.129341	0.779266	0.762637	0.767968	0.777958	-0.192221	-0.204093	-0.175882	-0.180821		0.942142	0.907437	0.885535	-0.153659	-0.133051	-0.078152	-0.111071
NaCl2_pXO1_+	0.822577	0.820697	0.813341	0.826442	-0.176306	-0.182737	-0.214174	-0.155431	0.883405	0.908405	0.887595	0.876781	-0.128617	-0.136655	-0.134261	-0.147756	0.774821	0.758635	0.759702	0.770242	-0.186695	-0.196513	-0.186576	-0.193008	0.942142		0.928415	0.889118	-0.15319	-0.14273	-0.0742587	-0.10207
NaCl3_pXO1_+	0.791763	0.800646	0.791376	0.8022	-0.145104	-0.149324	-0.148596	-0.111224	0.856161	0.877252	0.859275	0.844472	-0.0953175	-0.112615	-0.0989663	-0.0980935	0.750283	0.746023	0.724249	0.748991	-0.163712	-0.170976	-0.142115	-0.153395	0.907437	0.928415		0.853389	-0.122067	-0.115459	-0.0516452	-0.0661645
NaCl4_pXO1_+	0.716579	0.726395	0.715912	0.728443	-0.110792	-0.108077	-0.150293	-0.0898455	0.802335	0.801687	0.810089	0.785053	-0.0775595	-0.104486	-0.0981839	-0.0755572	0.678799	0.66118	0.657106	0.680881	-0.128506	-0.108984	-0.106276	-0.135059	0.885535	0.889118	0.853389		-0.0822007	-0.102947	-0.0503935	-0.0796565
NaCl1_pXO1_-	-0.309204	-0.273826	-0.285636	-0.268473	0.855176	0.825903	0.825762	0.861712	-0.228423	-0.258026	-0.277056	-0.245215	0.867308	0.865924	0.881092	0.867685	-0.196632	-0.223756	-0.245352	-0.290104	0.778548	0.775072	0.802796	0.810174	-0.153659	-0.15319	-0.122067	-0.0822007		0.885078	0.865013	0.872313
NaCl2_pXO1_-	-0.313831	-0.303151	-0.269376	-0.259656	0.883675	0.838394	0.851457	0.891127	-0.207618	-0.237867	-0.261478	-0.23559	0.907645	0.902318	0.871572	0.896693	-0.180859	-0.210581	-0.223957	-0.255768	0.805777	0.838568	0.837486	0.845116	-0.133051	-0.14273	-0.115459	-0.102947	0.885078		0.900778	0.901266
NaCl3_pXO1_-	-0.22789	-0.212032	-0.188801	-0.177006	0.824915	0.793893	0.79415	0.831534	-0.126388	-0.167002	-0.174818	-0.146493	0.845387	0.866893	0.852091	0.858181	-0.117834	-0.149609	-0.168877	-0.186124	0.759249	0.77198	0.790625	0.79803	-0.078152	-0.0742587	-0.0516452	-0.0503935	0.865013	0.900778		0.877523
NaCl4_pXO1_-	-0.243505	-0.222304	-0.225747	-0.195409	0.821212	0.797341	0.800701	0.864248	-0.160291	-0.190663	-0.22714	-0.190494	0.864307	0.864039	0.853932	0.860868	-0.127711	-0.143231	-0.165727	-0.212191	0.749775	0.770899	0.768143	0.7532	-0.111071	-0.10207	-0.0661645	-0.0796565	0.872313	0.901266	0.877523
