# Supplementary material for: Strand-Specific RNA-Seq Reveals Ordered Patterns of Sense and Antisense Transcription in Bacillus anthracis
Source: PLoS One. 2012 Aug 22;7(8):e43350. doi: 10.1371/journal.pone.0043350 (PMC3425587; doi:10.1371/journal.pone.0043350)
Supplement: Table S3 — RNA-seq gene expression analysis for 16 samples. Includes normalized Raw and Square Root transformed data for 4 different growth conditions. (XLSX) [file pone.0043350.s006.xlsx]

## Sheet: Control_raw
Name	Locus_tag	start	stop	Lead_Lag	strand	Control1_Sense	Control2_Sense	Control2_Sense	Control4_Sense	Average_Sense	Standard Deviation	95% CI	blank1	Control_AS%	blank2	Control1_AS	Control2_AS	Control3_AS	Control4_AS	Average_AS	Standard Deviation	95% CI
chromosomal replication initiation protein	GBAA0001	407	1747	Lead	+	125.214	103.609	120.884	153.237	125.736	20.5729	20.1611		0.202396		0.223714	0.280761	0.112565	0.400895	0.254484	0.12002	0.117617
DNA polymerase III subunit beta	GBAA0002	1926	3065	Lead	+	163.006	106.688	83.0384	80.618	108.338	38.2962	37.5296		0.0972431		0	0.264211	0	0.157193	0.105351	0.129256	0.126669
hypothetical protein	GBAA0003	3193	3405	Lead	+	142.972	128.286	165.676	185.586	155.63	25.2072	24.7026		0		0	0	0	0	0	0	n.a.
recombination protein F	GBAA0004	3418	4545	Lead	+	195.531	166.452	182.583	211.72	189.071	19.2218	18.837		0.0117221		0.0886525	0	0	0	0.0221631	0.0443262	0.0434389
DNA topoisomerase IV subunit B	GBAA0005	4584	6506	Lead	+	330.935	254.229	217.39	208.765	252.83	55.6779	54.5634		0.0167758		0.0520021	0.0391576	0.0784971	0	0.0424142	0.0326776	0.0320235
DNA gyrase subunit A	GBAA0006	6595	9066	Lead	+	385.342	335.546	292.893	271.217	321.25	50.3972	49.3883		0.0319879		0.222492	0.152306	0	0.036246	0.102761	0.102915	0.100854
	GBAA0007	14353	15352	Lag	-	0.45	0.3765	0.866453	1.344	0.759238	0.445555	0.436636		n.a.		2.243	1.64154	1.05665	0.7168	1.4145	0.671516	0.658074
inositol-5-monophosphate dehydrogenase( EC:1.1.1.205 )	GBAA0008	15468	16931	Lead	+	705.034	528.936	455.766	486.579	544.079	111.417	109.187		0		0	0	0	0	0	0	n.a.
d-alanyl-d-alanine carboxypeptidase	GBAA0009	17045	18352	Lead	+	149.519	102.22	63.9853	82.0361	99.4402	36.8582	36.1204		0.033694		0.0764526	0.0575688	0	0	0.0335054	0.0394493	0.0386596
pyridoxine biosynthesis protein	GBAA0010	18514	19401	Lead	+	722.479	811.554	784.78	738.282	764.274	41.1435	40.3199		0.0259126		0.112613	0.169595	0.509966	0	0.198043	0.219564	0.215169
glutamine amidotransferase, sno family	GBAA0011	19420	20010	Lead	+	626.169	799.444	803.396	777.573	751.646	84.4184	82.7285		0.00423774		0	0.127411	0	0	0.0318528	0.0637056	0.0624303
seryl-tRNA synthetase( EC:6.1.1.11 )	GBAA0012	20338	21612	Lead	+	373.452	379.757	375.718	363.51	373.109	6.91002	6.77169		0.0257613		0.196078	0.118118	0	0.0702745	0.0961176	0.082427	0.080777
hypothetical protein	GBAA0013	21869	22420	Lead	+	917.426	707.967	648.762	737.788	752.986	115.702	113.386		0.0303442		0.452899	0.136413	0	0.324638	0.228487	0.200241	0.196233
deoxynucleoside kinase family protein	GBAA0014	22456	23124	Lag	-	62.0762	41.6863	24.9417	19.329	37.0083	19.2219	18.8371		5.22513		2.36024	1.92021	1.57945	1.87504	1.93373	0.322001	0.315555
deoxynucleoside kinase family protein	GBAA0015	23127	23762	Lag	-	52.6352	30.0442	13.6757	15.8857	28.0602	17.9165	17.5578		5.61471		2.60063	1.7499	0.683547	1.26792	1.5755	0.810655	0.794428
isochorismatase family protein	GBAA0016	23888	24427	Lag	-	0.185185	0	0	0	0.0462963	0.0925926	0.0907391		n.a.		4.77222	3.20722	2.51583	3.08954	3.3962	0.965787	0.946454
hypothetical protein	GBAA0017	24405	24545	Lead	+	4.39007	2.30706	3.19029	2.55455	3.11049	0.930637	0.912007		5.10739		0	0	0	0.635461	0.158865	0.31773	0.31137
cytidine/deoxycytidylate deaminase zinc-binding domain protein	GBAA0018	24535	25035	Lead	+	8.30739	7.76747	6.8274	6.00195	7.22605	1.01977	0.999353		0		0	0	0	0	0	0	n.a.
DNA polymerase III subunits gamma and tau	GBAA0019	25512	27200	Lead	+	176.721	190.556	185.707	209.26	190.561	13.7206	13.4459		0.0519951		0.148017	0.0891652	0	0.159147	0.0990823	0.0728424	0.0713842
hypothetical protein	GBAA0020	27223	27552	Lead	+	249.282	215.846	193.481	213.78	218.097	23.1093	22.6467		0		0	0	0	0	0	0	n.a.
recombination protein RecR	GBAA0021	27567	28163	Lead	+	698.023	518.145	621.803	638.06	619.008	74.8056	73.3081		0		0	0	0	0	0	0	n.a.
hypothetical protein	GBAA0022	28178	28399	Lead	+	167.414	138.884	108.33	73.6577	122.072	40.2963	39.4896		0		0	0	0	0	0	0	n.a.
sigma-k factor processing regulatory protein bofa	GBAA0024	28614	28883	Lead	+	1.66667	0.836667	0.559074	1.92474	1.24679	0.652449	0.639388		0		0	0	0	0	0	0	n.a.
csfb protein, putative	GBAA0025	34303	34482	Lead	+	0.277778	0.1757	0	0	0.113369	0.137381	0.134631		0		0	0	0	0	0	0	n.a.
lysine decarboxylase	GBAA0026	34554	35975	Lead	+	18.602	11.7758	11.851	14.1533	14.0955	3.20055	3.13648		0.111755		0	0	0	0.0630098	0.0157525	0.0315049	0.0308743
thymidylate kinase( EC:2.7.4.9 )	GBAA0027	35977	36603	Lead	+	60.9043	41.4114	32.8864	41.0331	44.0588	11.899	11.6608		0.181856		0.0797448	0	0.24075	0	0.0801236	0.113491	0.111219
DNA polymerase III subunit delta	GBAA0028	36639	37622	Lead	+	105.752	87.6296	81.6572	100.658	93.9242	11.1854	10.9615		0.0744687		0.203252	0.0765244	0	0	0.0699441	0.0959143	0.0939943
hypothetical protein	GBAA0029	37619	38455	Lead	+	162.909	119.534	130.506	154.622	141.893	20.2757	19.8698		0		0	0	0	0	0	0	n.a.
hypothetical protein	GBAA0030	38470	38820	Lead	+	163.516	124.213	100.401	114.274	125.601	27.0972	26.5548		0		0	0	0	0	0	0	n.a.
hypothetical protein	GBAA0031	38941	39681	Lead	+	49.1363	33.2865	32.6223	39.8738	38.7297	7.67106	7.5175		0.251579		0.0269906	0	0	0.362753	0.0974359	0.177335	0.173785
hypothetical protein	GBAA0032	39668	39958	Lead	+	59.7766	35.5488	27.8972	43.4391	41.6654	13.6399	13.3668		0.275472		0.151203	0	0	0.307904	0.114777	0.147165	0.144219
conserved hypothetical protein tigr00096	GBAA0033	39927	40802	Lead	+	38.282	30.3676	28.6323	25.8183	30.775	5.34418	5.2372		2.22538		0.291096	0.601712	0.516952	1.32968	0.68486	0.449426	0.440429
transition state transcriptional regulatory protein abrb	GBAA0034	40823	41107	Lag	-	1078.31	1555.02	1527.31	1834.36	1498.75	312.721	306.461		0.0105351		0.631579	0	0	0	0.157895	0.315789	0.309468
methionine--tRNA ligase( EC:6.1.1.10 )	GBAA0036	41598	43580	Lead	+	193.46	167.9	153.663	163.33	169.588	16.9854	16.6454		0.0140948		0.0504286	0	0	0.0451841	0.0239032	0.0276839	0.0271298
deoxyribonuclease, tatd family	GBAA0037	43746	44513	Lead	+	41.4284	30.2102	20.8264	25.9677	29.6082	8.76457	8.58912		0.0985089		0	0	0	0.116667	0.0291667	0.0583333	0.0571656
primase-related protein	GBAA0038	44728	45285	Lead	+	28.7204	18.3284	13.1202	19.2913	19.8651	6.49618	6.36614		0		0	0	0	0	0	0	n.a.
dimethyladenosine transferase	GBAA0039	45282	46160	Lead	+	38.446	24.3581	14.463	19.2635	24.1327	10.3623	10.1549		0		0	0	0	0	0	0	n.a.
yabg protein	GBAA0040	46271	47134	Lead	+	1.90972	1.74654	1.03778	1.97037	1.6661	0.429413	0.420817		2.67385		0	0.00348611	0.174711	0	0.0445492	0.0867899	0.0850525
veg protein	GBAA0041	47373	47633	Lead	+	0.48659	0.288506	0.485816	0.343295	0.401052	0.100837	0.0988183		11.9418		0.191571	0	0	0	0.0478927	0.0957854	0.093868
small, acid-soluble spore protein	GBAA0042	47725	47904	Lead	+	0.138889	1.62313	0	0.866133	0.657039	0.747716	0.732748		0		0	0	0	0	0	0	n.a.
4-diphosphocytidyl-2-C-methyl-D-erythritol kinase	GBAA0043	48101	48970	Lead	+	91.4276	84.2979	72.4976	70.6316	79.7137	9.87905	9.68129		0.0544153		0	0	0.173506	0	0.0433764	0.0867529	0.0850163
purine operon repressor	GBAA0044	49025	49873	Lead	+	201.345	231.074	216.454	230.157	219.758	13.9779	13.6981		0.0100898		0	0.0886926	0	0	0.0221731	0.0443463	0.0434586
hypothetical protein	GBAA0045	49860	49979	Lead	+	14.5583	17.6453	20.1518	19.0997	17.8638	2.43149	2.38282		0		0	0	0	0	0	0	n.a.
endoribonuclease l-psp, putative	GBAA0046	49996	50370	Lead	+	251.317	220.109	199.093	206.41	219.232	23.0957	22.6333		0.0929261		0.133333	0.26104	0	0.420523	0.203724	0.179578	0.175984
stage v sporulation protein g	GBAA0047	50523	50816	Lead	+	984.602	1055.72	1002.11	1603.54	1161.49	296.248	290.317		0.0202245		0.170068	0.256122	0.513435	0	0.234906	0.21402	0.209736
udp-n-acetylglucosamine pyrophosphorylase( EC:2.3.1.157 )	GBAA0048	51139	52518	Lead	+	415.37	271.678	207.066	214.343	277.114	96.5938	94.6602		0.0117149		0	0	0	0.129855	0.0324638	0.0649275	0.0636278
ribose-phosphate pyrophosphokinase( EC:2.7.6.1 )	GBAA0049	52537	53490	Lead	+	763.912	531.995	324.91	323.454	486.068	209.541	205.346		0.0156645		0.0524109	0	0.158229	0.0939203	0.0761399	0.0668706	0.065532
peptidyl-tRNA hydrolase( EC:3.1.1.29 )	GBAA0050	53563	54123	Lead	+	60.1212	35.5615	38.3537	34.0767	42.0283	12.1916	11.9475		0.319738		0	0.268449	0.269073	0	0.134381	0.15517	0.152063
hypothetical protein	GBAA0051	54194	54418	Lead	+	140.6	71.4915	38.6298	41.7655	73.1217	47.3599	46.4118		0		0	0	0	0	0	0	n.a.
transcription-repair coupling factor	GBAA0052	54524	58054	Lead	+	78.2084	63.9775	47.5738	42.7568	58.1291	16.1772	15.8534		0.0274416		0.0424809	0.0213254	0	0	0.0159516	0.0203436	0.0199364
stage v sporulation protein t	GBAA0053	58190	58726	Lead	+	62.4227	59.1519	46.3307	36.0602	50.9914	12.1371	11.8942		0		0	0	0	0	0	0	n.a.
stage v sporulation protein b, putative	GBAA0054	58957	60558	Lead	+	38.6841	33.3868	22.2147	27.9192	30.5512	7.08542	6.94359		0.0842306		0	0.0470037	0	0.0559301	0.0257335	0.0299371	0.0293378
tetrapyrrole methylase family protein/mazg family protein	GBAA0055	60571	62031	Lead	+	109.42	95.9603	67.8066	67.3772	85.1409	20.9963	20.576		0.0360155		0	0	0	0.122656	0.0306639	0.0613279	0.0601002
s4 domain protein	GBAA0056	62046	62321	Lead	+	81.2609	78.4593	60.4128	46.0401	66.5433	16.4981	16.1678		0		0	0	0	0	0	0	n.a.
yabp protein	GBAA0057	62380	62688	Lead	+	84.4304	71.3863	52.3196	54.0674	65.5509	15.2472	14.942		0.0308562		0.0809061	0	0	0	0.0202265	0.0404531	0.0396433
hypothetical protein	GBAA0058	62685	63338	Lead	+	157.017	136.058	90.9578	87.1065	117.785	34.3216	33.6345		0.0384909		0.0443425	0	0	0.137003	0.0453364	0.0645873	0.0632944
cell division protein divic	GBAA0059	63335	63694	Lead	+	218.464	214.312	162.405	151.688	186.717	34.5806	33.8884		0		0	0	0	0	0	0	n.a.
hypothetical protein	GBAA0060	63782	64264	Lead	+	761.683	747.335	612.344	602.416	680.945	85.2429	83.5365		0.0114474		0	0.311801	0	0	0.0779503	0.155901	0.15278
stage ii sporulation protein e( EC:3.1.3.16 )	GBAA0061	64936	67314	Lead	+	12.0013	5.48782	3.59387	6.73412	6.95427	3.60386	3.53172		0		0	0	0	0	0	0	n.a.
hypothetical protein	GBAA0062	67548	68978	Lead	+	361.661	395.484	351.618	445.186	388.487	42.2009	41.3561		0.028891		0.0698812	0	0.316457	0.0626136	0.112238	0.139713	0.136917
hypoxanthine-guanine phosphoribosyltransferase( EC:2.4.2.8 )	GBAA0063	68975	69517	Lead	+	552.68	518.583	493.17	497.364	515.449	27.1989	26.6545		0		0	0	0	0	0	0	n.a.
cell division protein ftsh	GBAA0064	69603	71504	Lead	+	1057.34	1029.05	1077.13	912.668	1019.05	73.6118	72.1382		0.00453895		0.0262881	0	0.158728	0	0.0462539	0.0759996	0.0744783
transcriptional activator, putative, baf family	GBAA0065	71729	72517	Lead	+	102.63	96.0786	75.563	80.5333	88.7012	12.751	12.4957		0		0	0	0	0	0	0	n.a.
Hsp33-like chaperonin	GBAA0066	72524	73399	Lead	+	163.255	143.099	106.251	129.251	135.464	23.9626	23.4829		0		0	0	0	0	0	0	n.a.
cysteine synthase a( EC:2.5.1.47 )	GBAA0067	73504	74427	Lead	+	446.062	416.331	387.749	420.265	417.601	23.8738	23.3959		0		0	0	0	0	0	0	n.a.
para-aminobenzoate synthase component I	GBAA0068	74648	76045	Lead	+	68.7196	71.0179	59.7084	69.0356	67.1204	5.04493	4.94394		0.0133214		0.0357654	0	0	0	0.00894134	0.0178827	0.0175247
para-aminobenzoate synthase component II( EC:4.1.3.27 )	GBAA0069	76051	76638	Lead	+	86.8827	80.8118	69.3959	85.7295	80.705	7.98573	7.82587		0.0472031		0	0	0	0.152381	0.0380952	0.0761905	0.0746653
4-amino-4-deoxychorismate lyase	GBAA0070	76632	77504	Lead	+	55.8339	53.3379	47.6054	58.9862	53.9409	4.81455	4.71817		0.0399763		0	0.0862543	0	0	0.0215636	0.0431271	0.0422638
dihydropteroate synthase( EC:2.5.1.15 )	GBAA0071	77497	78339	Lead	+	72.9229	71.8289	70.6475	81.637	74.2591	5.00561	4.90541		0.0557505		0.059312	0	0	0.106287	0.0413998	0.0515076	0.0504765
dihydroneopterin aldolase	GBAA0072	78340	78702	Lead	+	105.799	92.675	102.704	105.511	101.672	6.15843	6.03515		0		0	0	0	0	0	0	n.a.
2-amino-4-hydroxy-6- hydroxymethyldihydropteridine pyrophosphokinase( EC:2.7.6.3 )	GBAA0073	78699	79214	Lead	+	80.3391	68.6252	41.5054	70.0408	65.1276	16.5909	16.2588		0.0371959		0.0968992	0	0	0	0.0242248	0.0484496	0.0474797
dna-binding protein	GBAA0074	79166	79369	Lead	+	78.7549	73.3732	51.5894	69.8968	68.4036	11.7869	11.551		0		0	0	0	0	0	0	n.a.
tim-barrel protein, putative, nifr3 family	GBAA0075	79417	80391	Lead	+	156.958	138.614	134.96	126.901	139.358	12.7125	12.4581		0.0164858		0	0	0	0.0918974	0.0229744	0.0459487	0.0450289
lysyl-tRNA synthetase	GBAA0076	80551	82050	Lead	+	465.367	364.607	277.007	268.356	343.834	91.9501	90.1095		0		0	0	0	0	0	0	n.a.
transcriptional regulator ctsr	GBAA0077	87415	87876	Lead	+	176.786	179.044	167.626	245.298	192.189	35.749	35.0334		0		0	0	0	0	0	0	n.a.
hypothetical protein	GBAA0078	88050	88598	Lead	+	160.395	177.03	210.104	287.304	208.708	56.3232	55.1957		0		0	0	0	0	0	0	n.a.
putative ATP:guanido phosphotransferase	GBAA0079	88603	89667	Lead	+	211.498	214.512	225.558	322.568	243.534	53.0351	51.9735		0		0	0	0	0	0	0	n.a.
negative regulator of genetic competence clpc/mecb	GBAA0080	89690	92125	Lead	+	567.798	583.632	546.719	582.524	570.168	17.2184	16.8737		0.0067552		0.123153	0.0309113	0	0	0.038516	0.0582757	0.0571091
dna repair protein rada	GBAA0081	92222	93598	Lead	+	83.9622	71.4185	51.3712	71.7529	69.6262	13.4969	13.2267		0.0196349		0	0.0546841	0	0	0.013671	0.027342	0.0267947
dna-binding protein, putative	GBAA0082	93602	94675	Lead	+	87.094	78.9065	55.5451	70.0365	72.8955	13.5024	13.2321		0.0286116		0	0	0	0.0834264	0.0208566	0.0417132	0.0408782
hypothetical protein	GBAA0083	94836	95945	Lead	+	150.023	142.464	110	136.854	134.835	17.4135	17.0649		0		0	0	0	0	0	0	n.a.
2-C-methyl-D-erythritol 4-phosphate cytidylyltransferase( EC:2.7.7.60 )	GBAA0084	95962	96642	Lead	+	173.793	170.415	172.642	181.6	174.612	4.86489	4.76751		0		0	0	0	0	0	0	n.a.
2-C-methyl-D-erythritol 2,4-cyclodiphosphate synthase( EC:4.6.1.12 )	GBAA0085	96757	97233	Lead	+	78.8721	71.4071	63.5572	73.3029	71.7849	6.33431	6.20751		0.138429		0.209644	0	0	0.187841	0.0993711	0.115089	0.112785
glutamyl-tRNA synthetase( EC:6.1.1.17 )	GBAA0086	97323	98780	Lead	+	477.994	374.023	337.335	343.511	383.216	65.1892	63.8843		0.00961558		0.0342936	0.0516461	0	0.061454	0.0368484	0.0270107	0.02647
serine o-acetyltransferase( EC:2.3.1.30 )	GBAA0088	99213	99878	Lead	+	48.033	55.3896	46.2369	36.0795	46.4348	7.95853	7.79922		0.0808393		0.15015	0	0	0	0.0375375	0.0750751	0.0735722
cysteinyl-tRNA synthetase( EC:6.1.1.16 )	GBAA0089	99859	101256	Lead	+	88.4492	83.3751	68.6207	61.4728	75.4794	12.567	12.3154		0.072597		0	0.00323176	0.215951	0	0.0547958	0.107448	0.105297
hypothetical protein	GBAA0090	101259	101666	Lead	+	70.3431	74.1151	58.0196	49.8071	63.0712	11.1998	10.9756		0.0658394		0	0.166103	0	0	0.0415257	0.0830515	0.0813889
rna methyltransferase, trmh family, group 3	GBAA0091	101663	102406	Lead	+	101.569	101.139	78.0314	70.5191	87.8145	15.9327	15.6138		0.0342854		0	0	0	0.12043	0.0301075	0.0602151	0.0590097
hypothetical protein	GBAA0092	102410	102922	Lead	+	154.53	147.347	96.4726	103.325	125.419	29.7454	29.1499		0.0586534		0	0	0.29425	0	0.0735624	0.147125	0.14418
RNA polymerase sigma-70 factor	GBAA0093	102990	103646	Lead	+	181.081	363.1	419.26	405.764	342.301	110.113	107.909		0.0139289		0.0761035	0.114612	0	0	0.0476788	0.0572554	0.0561092
50S ribosomal protein L33	GBAA0094	103778	103924	Lead	+	188.388	150.252	178.511	283.709	200.215	57.9612	56.801		0		0	0	0	0	0	0	n.a.
translocase	GBAA0095	103957	104136	Lead	+	226.25	179.331	218.827	276.356	225.191	39.844	39.0464		0		0	0	0	0	0	0	n.a.
transcription antitermination protein NusG	GBAA0096	104268	104801	Lead	+	325.811	172.35	180.252	179.368	214.445	74.3279	72.84		0.0304767		0.093633	0	0	0.16779	0.0653558	0.0813125	0.0796848
50S ribosomal protein L11	GBAA0097	104969	105394	Lead	+	6159.72	5884.56	5477.73	4963.34	5621.34	520.485	510.066		0		0	0	0	0	0	0	n.a.
50S ribosomal protein L1	GBAA0098	105572	106264	Lead	+	2597.72	2262.14	1738.21	1551.6	2037.42	479.578	469.977		0		0	0	0	0	0	0	n.a.
50S ribosomal protein L10	GBAA0099	106497	106997	Lead	+	11283.1	9358.14	6706.09	5262.17	8152.37	2689.5	2635.66		0.00126912		0	0	0.235012	0.178842	0.103464	0.12165	0.119215
50S ribosomal protein L7/L12	GBAA0100	107065	107424	Lead	+	12196.2	11393.6	8998.88	8291.55	10220.1	1870.19	1832.75		0		0	0	0	0	0	0	n.a.
ybxb protein	GBAA0101	107499	108098	Lead	+	766.948	674.736	589.238	509.8	635.181	110.692	108.476		0.0274725		0.25	0	0	0.448	0.1745	0.217104	0.212758
DNA-directed RNA polymerase beta subunit	GBAA0102	108391	111924	Lead	+	3927.92	3467.94	2887.37	2544.53	3206.94	613.417	601.138		0.000110294		0.0141483	0	0	0	0.00353707	0.00707414	0.00693253
DNA-directed RNA polymerase beta' subunit	GBAA0103	111989	115573	Lead	+	4261.45	4198.31	3952.89	3538.28	3987.73	327.861	321.298		0.000174874		0.027894	0	0	0	0.0069735	0.013947	0.0136678
hypothetical protein	GBAA0104	115687	115935	Lead	+	1513.15	2009.99	2028.55	2309.32	1965.25	331.051	324.424		0.00727039		0	0.211687	0	0.359839	0.142882	0.175722	0.172205
30S ribosomal protein S12	GBAA0105	116050	116472	Lead	+	9428.91	8822.32	7399.19	6613.87	8066.07	1288.78	1262.98		0.000551737		0	0.178014	0	0	0.0445035	0.0890071	0.0872253
30S ribosomal protein S7	GBAA0106	116502	116972	Lead	+	7474.21	7656.47	6439.64	5770.71	6835.26	889.275	871.474		0		0	0	0	0	0	0	n.a.
elongation factor EF-2	GBAA0107	117180	119258	Lead	+	10859.8	10661.6	10699.6	8759.91	10245.2	993.94	974.043		8.83809e-05		0	0.0362193	0	0	0.00905483	0.0181097	0.0177471
elongation factor Tu	GBAA0108	119376	120563	Lead	+	15326	13967.5	15899	12961.1	14538.4	1327.31	1300.74		0.000108994		0	0.0633838	0	0	0.015846	0.0316919	0.0310575
30S ribosomal protein S10	GBAA0109	120962	121270	Lead	+	11573.3	9189.5	8737.09	7325.27	9206.29	1766.48	1731.12		0		0	0	0	0	0	0	n.a.
50S ribosomal protein L3	GBAA0110	121305	121937	Lead	+	5936.85	5514.6	6281.32	5397.8	5782.64	405.138	397.027		0.00170018		0.0173776	0.0927867	0	0.283096	0.0983152	0.129604	0.127009
50S ribosomal protein L4	GBAA0111	121963	122586	Lead	+	5682.83	5143.13	3980.19	3403.96	4552.53	1044.54	1023.63		0.000123206		0.0224359	0	0	0	0.00560897	0.0112179	0.0109934
50S ribosomal protein L23	GBAA0112	122586	122876	Lead	+	9862.52	7884.06	7548.67	5700.34	7748.9	1705.12	1670.99		0		0	0	0	0	0	0	n.a.
50S ribosomal protein L2	GBAA0113	122905	123735	Lead	+	6839.53	6565.88	6311.69	5248.53	6241.41	696.124	682.189		0.000794835		0	0.0906137	0	0.107822	0.0496089	0.0577126	0.0565573
ribosomal protein s19	GBAA0114	123796	124074	Lead	+	6635.14	6085.55	4747.82	4109.09	5394.4	1167.22	1143.86		0.0012508		0	0.269892	0	0	0.0674731	0.134946	0.132245
50S ribosomal protein L22	GBAA0115	124092	124433	Lead	+	6153.18	5796.57	4570.32	4421.46	5235.38	868.343	850.96		0		0	0	0	0	0	0	n.a.
30S ribosomal protein S3	GBAA0116	124437	125096	Lead	+	6320.78	5934.77	6007.03	4917.31	5794.97	608.628	596.445		0		0	0	0	0	0	0	n.a.
50S ribosomal protein L16	GBAA0117	125098	125532	Lead	+	7114.69	7052.95	6608.78	5555.67	6583.02	721.022	706.589		0		0	0	0	0	0	0	n.a.
50S ribosomal protein L29	GBAA0118	125522	125722	Lead	+	7150.13	8016.51	8075.46	6419.61	7415.43	787.185	771.427		0		0	0	0	0	0	0	n.a.
30S ribosomal protein S17	GBAA0119	125743	126006	Lead	+	7628.18	8066.25	7049.81	7542.49	7571.68	416.73	408.388		0		0	0	0	0	0	0	n.a.
50S ribosomal protein L14	GBAA0120	126050	126418	Lead	+	6668.24	6271.26	4831.18	4842.72	5653.35	956.54	937.392		0		0	0	0	0	0	0	n.a.
50S ribosomal protein L24	GBAA0121	126457	126768	Lead	+	9749.91	7325.82	4616.18	6028.64	6930.14	2181.34	2137.68		0		0	0	0	0	0	0	n.a.
50S ribosomal protein L5	GBAA0122	126795	127334	Lead	+	12775.9	11777.9	8995.37	9169.73	10679.7	1890.06	1852.23		0		0	0	0	0	0	0	n.a.
30S ribosomal protein S14	GBAA0123	127368	127553	Lead	+	5038.53	4420.16	3260.11	2962.06	3920.22	975.426	955.9		0		0	0	0	0	0	0	n.a.
30S ribosomal protein S8	GBAA0124	127583	127981	Lead	+	6721.33	7148.64	7499.97	5606.31	6744.06	822.61	806.143		0		0	0	0	0	0	0	n.a.
50S ribosomal protein L6	GBAA0125	128014	128553	Lead	+	4449.17	4492.13	4718.16	4009.71	4417.29	296.232	290.302		0		0	0	0	0	0	0	n.a.
50S ribosomal protein L18	GBAA0126	128585	128947	Lead	+	7578.1	7909.27	8688.9	6441.44	7654.43	933.137	914.458		0.000434614		0	0	0.133069	0	0.0332672	0.0665344	0.0652025
30S ribosomal protein S5	GBAA0127	128969	129469	Lead	+	8583.84	8812.29	8690.35	6579.17	8166.41	1062.27	1041.01		0.000239816		0	0	0.0783373	0	0.0195843	0.0391687	0.0383846
50S ribosomal protein L30	GBAA0128	129483	129665	Lead	+	5946.9	6004.17	6169.86	5276.88	5849.45	393.248	385.376		0		0	0	0	0	0	0	n.a.
50S ribosomal protein L15	GBAA0129	129699	130139	Lead	+	5883.35	5629.73	5273.3	5202.17	5497.14	318.249	311.878		0		0	0	0	0	0	0	n.a.
preprotein translocase SecY	GBAA0130	130139	131440	Lead	+	9563	8904.87	7532.42	8043.1	8510.85	901.551	883.504		0.000339767		0	0.115668	0	0	0.0289171	0.0578341	0.0566764
adenylate kinase( EC:2.7.4.3 )	GBAA0131	131497	132147	Lead	+	7774.25	8575.09	8744.19	8989.59	8520.78	525.976	515.447		0.000544255		0	0	0.185499	0	0.0463748	0.0927496	0.090893
methionine aminopeptidase( EC:3.4.11.18 )	GBAA0132	132147	132893	Lead	+	4563.2	4503.59	4651.87	4281.98	4500.16	157.695	154.538		0.00139202		0	0	0.250573	0	0.0626432	0.125286	0.122778
translation initiation factor IF-1	GBAA0133	132962	133180	Lead	+	7436.81	6658.21	7198.9	7535.65	7207.39	392.454	384.597		0		0	0	0	0	0	0	n.a.
ribosomal protein l36	GBAA0134	133216	133329	Lead	+	4323.9	4880.73	3987.57	4155.7	4336.98	387.639	379.879		0		0	0	0	0	0	0	n.a.
30S ribosomal protein S13	GBAA0135	133351	133716	Lead	+	3781.16	4029.82	4032.16	3169.32	3753.12	406.626	398.486		0.00137045		0	0.205738	0	0	0.0514344	0.102869	0.10081
30S ribosomal protein S11	GBAA0136	133741	134130	Lead	+	8075.82	7591.76	6880.41	7299.28	7461.82	502.772	492.708		0.00153946		0	0	0	0.459487	0.114872	0.229744	0.225145
DNA-directed RNA polymerase alpha subunit( EC:2.7.7.6 )	GBAA0137	134311	135255	Lead	+	8163.95	6342.32	5203.3	4740.06	6112.41	1524.41	1493.9		0.000194764		0.047619	0	0	0	0.0119048	0.0238095	0.0233329
50S ribosomal protein L17	GBAA0138	135291	135653	Lead	+	4047.54	4125.95	5385.2	4981.31	4635	654.971	641.86		0		0	0	0	0	0	0	n.a.
abc transporter, atp-binding protein	GBAA0139	135757	136599	Lead	+	402.573	334.741	302.079	345.123	346.129	41.8609	41.023		0.0135887		0.0818505	0	0	0.106287	0.0470344	0.0552193	0.0541139
abc transporter, atp-binding protein	GBAA0140	136575	137456	Lead	+	449.535	344.802	362.17	404.49	390.25	46.8027	45.8658		0.00363161		0.0566893	0	0	0	0.0141723	0.0283447	0.0277773
cobalt transport protein	GBAA0141	137444	138238	Lead	+	131.772	108.496	92.4042	106.037	109.677	16.3422	16.015		0		0	0	0	0	0	0	n.a.
	GBAA0142	138253	138996	Lead	+	245.848	211.718	210.794	235.983	226.086	17.595	17.2427		0.0508757		0	0.10121	0	0.358882	0.115023	0.169429	0.166037
50S ribosomal protein L13	GBAA0143	139149	139586	Lead	+	4614.15	4126.34	2835.65	2380.77	3489.23	1053.12	1032.04		0		0	0	0	0	0	0	n.a.
30S ribosomal protein S9	GBAA0144	139608	140000	Lead	+	3639.72	3185.78	3003.64	2158.28	2996.86	619.738	607.332		0		0	0	0	0	0	0	n.a.
hypothetical protein	GBAA0145	140163	140591	Lead	+	2.331	0.919748	0.70373	1.03176	1.24656	0.735669	0.720942		0		0	0	0	0	0	0	n.a.
germination-specific n-acetylmuramoyl-l-alanine amidase	GBAA0146	140658	141371	Lead	+	3.08123	1.16008	0.845658	1.38039	1.61684	1.00062	0.980586		3.88072		0	0	0	0.25098	0.0627451	0.12549	0.122978
mrp protein	GBAA0147	141516	142580	Lead	+	150.411	180.475	199.625	267.269	199.445	49.5455	48.5537		0.0117697		0.0938967	0	0	0	0.0234742	0.0469484	0.0460085
spore germination protein gerd	GBAA0148	142637	143254	Lag	-	0.0809061	0.275369	0.244256	0.289968	0.222625	0.096383	0.0944536		n.a.		15.5081	18.7714	22.2175	55.1344	27.9079	18.3566	17.9892
kinb signaling pathway activation protein	GBAA0149	143394	144005	Lead	+	27.0147	30.782	47.0461	84.6369	47.3699	26.3213	25.7944		0.0649353		0	0.123039	0	0	0.0307598	0.0615196	0.0602881
polysaccharide deacetylase, putative	GBAA0150	144110	144874	Lag	-	1.04575	0.854384	0	0.702745	0.65072	0.45595	0.446823		4.49979		0	0	0	0.117124	0.029281	0.0585621	0.0573898
hypothetical protein	GBAA0151	145045	145263	Lead	+	0	0.343836	0	0	0.0859589	0.171918	0.168476		n.a.		0	0	0	0.818265	0.204566	0.409132	0.400942
hypothetical protein	GBAA0152	145421	145519	Lead	+	7.74747	6.61727	8.08116	13.9559	9.10045	3.29701	3.23101		0		0	0	0	0	0	0	n.a.
	GBAA0153	151247	152393	Lead	+	4.48561	3.47942	3.55331	4.74638	4.06618	0.64444	0.63154		1.96107		0.043592	0.0656495	0.131604	0.0781168	0.0797406	0.0374065	0.0366577
arginase( EC:3.5.3.1 )	GBAA0154	152603	153496	Lead	+	153.982	248.123	553.875	625.574	395.389	229.541	224.946		0.0116627		0	0.0842282	0	0.100224	0.046113	0.0536456	0.0525717
conserved hypothetical protein tigr00159	GBAA0155	153745	154566	Lead	+	126.81	111.05	134.617	158.67	132.787	19.8454	19.4481		0.0229041		0.121655	0	0	0	0.0304136	0.0608273	0.0596096
hypothetical protein	GBAA0156	154559	156049	Lead	+	120.43	101.681	92.4835	119.646	108.56	13.7788	13.503		0.0425206		0.134138	0.050503	0	0	0.0461603	0.0632996	0.0620324
phosphoglucosamine mutase( EC:5.4.2.10 )	GBAA0157	156042	157388	Lead	+	236.58	176.443	154.89	137.909	176.456	43.0728	42.2105		0.00792012		0	0.055902	0	0	0.0139755	0.027951	0.0273915
hypothetical protein	GBAA0158	157676	157861	Lead	+	91.6183	68.6606	77.8123	69.3196	76.8527	10.6896	10.4756		0.00313405		0	0	0	0.00963441	0.0024086	0.0048172	0.00472077
D-fructose-6-phosphate amidotransferase( EC:2.6.1.16 )	GBAA0159	157874	159676	Lead	+	299.886	211.655	150.99	193.383	213.979	62.6556	61.4013		0.0249547		0.0277316	0	0	0.185859	0.0533977	0.08927	0.087483
hypothetical protein	GBAA0160	160040	160849	Lead	+	61.8605	42.4859	33.3506	34.0723	42.9423	13.2763	13.0106		0.128797		0	0	0	0.221235	0.0553086	0.110617	0.108403
gluconate operon transcriptional repressor	GBAA0161	161256	161987	Lead	+	403.475	583.369	511.283	338.411	459.135	109.279	107.092		0.0422386		0.136612	0.102869	0.39181	0.144437	0.193932	0.133146	0.130481
	GBAA0162	161980	163515	Lead	+	268.363	401.359	486.316	450.557	401.649	95.4389	93.5284		0.110851		0.473958	0.441211	0.516925	0.348833	0.445232	0.0713535	0.0699252
gluconate permease	GBAA0163	163635	164981	Lead	+	117.886	170.214	251.048	284.291	205.86	75.7261	74.2102		0.826136		2.80252	1.54178	0.405671	2.05275	1.70068	1.0067	0.986544
6-phosphogluconate dehydrogenase( EC:1.1.1.44 )	GBAA0164	165246	166655	Lead	+	162.37	163.708	334.33	488.788	287.299	156.729	153.591		0.018573		0.106383	0	0.107057	0	0.0533599	0.0616154	0.0603819
prolyl oligopeptidase family protein, putative	GBAA0165	166998	168962	Lead	+	16.2921	18.1839	15.9953	20.7899	17.8153	2.20732	2.16313		0.622559		0.0763359	0	0.0937196	0.273588	0.110911	0.115839	0.11352
hypothetical protein	GBAA0166	169081	169647	Lead	+	83.6067	75.8525	57.7177	51.8195	67.2491	14.95	14.6508		0.939189		0.522046	0.695894	0	1.30844	0.631596	0.539498	0.528698
hypothetical protein	GBAA0167	169719	170225	Lag	-	83.3176	91.566	216.296	762.233	288.353	321.724	315.284		0.358331		1.57791	1.48521	0.893195	0.176726	1.03326	0.646572	0.633629
hypothetical protein	GBAA0168	170466	171380	Lag	-	6.61639	6.526	3.86036	3.52525	5.132	1.66787	1.63448		17.2712		1.14754	1.5241	0.333245	0.540538	0.886357	0.547864	0.536896
rna polymerase sigma-70 factor, ecf subfamily	GBAA0169	171380	171871	Lag	-	6.09553	4.82104	3.57126	2.36748	4.21383	1.60535	1.57321		13.0714		0.914634	0.526488	0.306809	0.455285	0.550804	0.259243	0.254054
hypothetical protein	GBAA0170	172012	172974	Lag	-	39.2752	37.4623	25.2492	23.804	31.4477	8.04761	7.88651		0.165887		0.0519211	0	0.15675	0	0.0521677	0.0738927	0.0724135
lipoprotein, putative	GBAA0171	172971	173312	Lag	-	32.8596	46.981	22.3865	22.2114	31.1096	11.6938	11.4597		0.176935		0	0.220175	0	0	0.0550439	0.110088	0.107884
	GBAA0172	173755	174528	Lead	+	9.0478	10.6218	10.508	19.8625	12.51	4.95376	4.8546		2.59831		0.0633075	0	0.195026	1.04186	0.325048	0.48473	0.475027
abc transporter, permease protein	GBAA0173	174566	175234	Lag	-	8.27952	9.1463	24.2152	30.4774	18.0296	11.0632	10.8418		5.23782		0.822123	1.12556	0.356504	1.47324	0.944358	0.473663	0.464181
abc transporter, atp-binding protein	GBAA0174	175209	176249	Lag	-	6.45149	7.6602	23.0587	34.0928	17.8158	13.2251	12.9604		3.27815		0.768492	0.217003	1.00633	0.344284	0.584028	0.367221	0.35987
abc transporter, substrate-binding protein, putative	GBAA0175	176262	177074	Lag	-	3.65191	4.87181	13.9847	23.5693	11.5194	9.26222	9.07681		1.18549		0.123001	0.0926199	0	0.330627	0.136562	0.139553	0.13676
alcohol dehydrogenase, zinc-containing	GBAA0176	177354	178262	Lag	-	0.413641	0.395967	0.129528	0.788559	0.431924	0.270961	0.265536		0		0	0	0	0	0	0	n.a.
lipoprotein, putative	GBAA0177	178408	179172	Lead	+	38.4261	41.9869	40.4191	39.8316	40.1659	1.47407	1.44456		0		0	0	0	0	0	0	n.a.
oxidoreductase, fad-binding	GBAA0178	179305	180720	Lead	+	7.08969	5.06467	4.34514	6.70861	5.80203	1.30973	1.28351		0.27265		0	0	0	0.0632768	0.0158192	0.0316384	0.0310051
hypothetical protein	GBAA0179	180717	181250	Lead	+	8.42509	8.39581	4.25713	9.48351	7.64038	2.31156	2.26529		0		0	0	0	0	0	0	n.a.
hypothetical protein	GBAA0180	181329	183050	Lead	+	45.8078	41.7587	32.4025	43.5564	40.8814	5.89027	5.77236		0.0177563		0.029036	0	0	0	0.007259	0.014518	0.0142274
drug resistance transporter, bcr/cfla family	GBAA0181	183178	184428	Lead	+	13.6475	10.7828	7.11673	5.61379	9.29019	3.62646	3.55387		0.323954		0	0.120384	0	0	0.0300959	0.0601918	0.0589869
lipoprotein, putative	GBAA0183	184679	185179	Lead	+	31.0319	24.3996	17.5054	27.9817	25.2296	5.81932	5.70283		1.50237		0.199601	0.601198	0	0.715369	0.379042	0.335828	0.329105
hypothetical protein	GBAA0184	185196	185411	Lag	-	10.125	15.1297	16.926	12.1624	13.5858	3.03006	2.9694		1.40483		0	0.348611	0	0.414815	0.190856	0.222033	0.217589
oligopeptide abc transporter, permease protein	GBAA0185	185820	186743	Lead	+	2.17749	1.46362	2.23158	1.84242	1.92878	0.354669	0.347569		3.16044		0.162338	0.0814935	0	0	0.0609578	0.0777417	0.0761854
oligopeptide abc transporter, permease protein	GBAA0186	186760	187764	Lead	+	2.73632	3.44657	3.30438	4.45771	3.48624	0.716656	0.70231		1.97114		0.0497512	0.0749254	0.150199	0	0.0687189	0.0626088	0.0613555
oligopeptide abc transporter, atp-binding protein	GBAA0187	187721	188731	Lead	+	3.95747	6.28468	4.21047	6.94644	5.34977	1.48996	1.46013		0.348056		0	0.0744807	0	0	0.0186202	0.0372404	0.0364949
oligopeptide abc transporter, atp-binding protein	GBAA0188	188728	189501	Lead	+	4.61111	5.45584	9.20912	7.05455	6.58266	2.02301	1.98251		1.05447		0.0645995	0.0972868	0	0.115762	0.0694121	0.0508807	0.0498622
oligopeptide abc transporter, oligopeptide-binding protein	GBAA0189	189515	191125	Lead	+	5.09745	10.0325	5.77377	6.49836	6.85053	2.1971	2.15312		0.939862		0.155183	0.0467412	0	0.0556176	0.0643855	0.0652633	0.0639569
lipoprotein, putative	GBAA0190	191142	191609	Lag	-	0.316239	0	0.322543	0.574359	0.303285	0.235231	0.230523		15.7816		0	0	0	0.191453	0.0478632	0.0957265	0.0938102
transcriptional regulator, arac family	GBAA0191	191781	192680	Lead	+	13.6022	14.2016	13.8069	13.9895	13.9001	0.255806	0.250685		0.0999196		0.0555556	0	0	0	0.0138889	0.0277778	0.0272217
lipoprotein, putative	GBAA0192	192699	192890	Lead	+	6.83854	4.80037	7.32736	7.13067	6.52424	1.16666	1.1433		0		0	0	0	0	0	0	n.a.
hypothetical protein	GBAA0193	192939	193235	Lead	+	9.99327	11.2012	7.11549	13.5577	10.4669	2.68007	2.62642		0		0	0	0	0	0	0	n.a.
oligopeptide abc transporter, oligopeptide-binding protein, putative	GBAA0194	193280	194920	Lag	-	19.4997	35.1574	54.1654	61.6509	42.6184	19.0238	18.6429		0.765114		0.3961	0.0660768	0.459933	0.382206	0.326079	0.176608	0.173073
oligopeptide abc transporter, oligopeptide-binding protein, putative	GBAA0195	195308	196948	Lag	-	61.7587	67.5975	65.6251	68.2838	65.8163	2.93042	2.87176		0.329999		0.273004	0.0468044	0.27596	0.273004	0.217193	0.113601	0.111327
oxidoreductase, aldo/keto reductase family( EC:1.1.1.274 )	GBAA0196	197340	198173	Lag	-	37.4436	30.9163	24.4271	26.5169	29.826	5.75371	5.63854		0.190554		0.119904	0	0	0.107434	0.0568345	0.065824	0.0645064
pyrroline-5-carboxylate reductase	GBAA0197	198241	198978	Lag	-	56.8293	57.1403	34.7799	44.1832	48.2332	10.8108	10.5944		1.06472		0.406504	0.510163	0.409079	0.728455	0.51355	0.151183	0.148157
hypothetical protein	GBAA0198	199078	199173	Lead	+	1.58333	0.392188	1.32081	0.336	0.908083	0.637635	0.624871		19.5008		0.708333	0	0	0	0.177083	0.354167	0.347077
nucleoside transporter, pnuc family	GBAA0199	199166	199816	Lead	+	5.04916	2.85238	3.22305	4.78968	3.97856	1.10199	1.07993		0.726821		0	0.115668	0	0	0.0289171	0.0578341	0.0566764
transporter, putative	GBAA0200	199884	200735	Lag	-	55.7899	27.8663	14.9781	21.9099	30.1361	17.8951	17.5369		1.68937		0.410798	0.883803	0.531514	0.210329	0.509111	0.282744	0.277084
molybdenum abc transporter, permease protein	GBAA0202	201022	201552	Lag	-	154.122	238.785	455.75	821.205	417.465	297.628	291.67		0.126125		0.659134	0.425424	0.852825	0.168738	0.52653	0.295685	0.289766
hypothetical protein	GBAA0203	201515	201733	Lead	+	0.100457	0	0	0	0.0251142	0.0502283	0.0492228		n.a.		127.123	228.967	397.846	551.691	326.407	187.141	183.394
	GBAA0204	201717	202522	Lag	-	189.583	268.66	391.485	813.508	415.809	277.841	272.279		0.0637864		0.558313	0.280273	0	0.222333	0.26523	0.229718	0.225119
molybdopterin biosynthesis protein, putative	GBAA0205	202684	203604	Lead	+	26.5375	23.6709	23.8111	33.9293	26.9872	4.81252	4.71618		0		0	0	0	0	0	0	n.a.
hypothetical protein	GBAA0206	203820	203921	Lag	-	1.58824	3.32206	2.75262	6.14902	3.45298	1.9368	1.89803		36.0017		1.41176	2.49524	1.06553	0	1.24313	1.02845	1.00786
hypothetical protein	GBAA0207	203934	204035	Lag	-	29.951	21.6155	15.687	40.6362	26.9724	10.8263	10.6096		1.6524		0.54902	0.0442941	1.15432	0.0351373	0.445694	0.52994	0.519332
transcriptional regulator, lysr family	GBAA0208	204177	205043	Lag	-	7.61015	8.69207	6.60907	5.30366	7.05374	1.44386	1.41496		18.3486		1.34602	1.08911	1.91517	0.826759	1.29427	0.465062	0.455752
transporter, eama family	GBAA0210	205171	206139	Lead	+	2.22394	2.16031	3.03146	3.58215	2.74947	0.682194	0.668538		2.5223		0	0	0	0.277399	0.0693498	0.1387	0.135923
hypothetical protein	GBAA0211	206161	206301	Lead	+	2.09929	1.96528	3.34017	1.06757	2.11808	0.93466	0.91595		0		0	0	0	0	0	0	n.a.
hypothetical protein	GBAA0212	206362	206457	Lag	-	10.2708	3.92188	3.14479	2.24	4.89437	3.6496	3.57655		16.3812		0.885417	0.454937	0	1.86667	0.801755	0.796687	0.780739
1-acyl-sn-glycerol-3-phosphate acyltransferase, putative	GBAA0213	206669	207274	Lead	+	58.1617	88.3893	130.539	127.338	101.107	34.4499	33.7603		0		0	0	0	0	0	0	n.a.
sugar-binding transcriptional regulator, laci family	GBAA0216	207749	208726	Lead	+	7.92331	7.40527	10.0294	9.255	8.65324	1.20362	1.17952		0		0	0	0	0	0	0	n.a.
hypothetical protein	GBAA0217	208875	209204	Lead	+	0.463636	0.456364	0	0	0.23	0.265598	0.260281		0		0	0	0	0	0	0	n.a.
yitt family protein	GBAA0218	209323	210159	Lead	+	19.3345	20.672	20.913	22.5959	20.8788	1.3388	1.312		0.215443		0	0.179928	0	0	0.0449821	0.0899642	0.0881633
hypothetical protein	GBAA0219	210297	210653	Lead	+	0.560224	0.210924	0.845658	1.50588	0.780672	0.548745	0.53776		0		0	0	0	0	0	0	n.a.
hypothetical protein	GBAA0221	211225	211338	Lead	+	26.1754	22.2994	31.3023	34.8811	28.6645	5.54721	5.43616		0		0	0	0	0	0	0	n.a.
deoxyribonuclease, tatd family, putative	GBAA0222	211397	212161	Lead	+	1.89542	1.96863	1.91006	4.3172	2.52283	1.19666	1.17271		17.8646		0.718954	0.188988	0	0.894829	0.450693	0.424592	0.416092
hypothetical protein	GBAA0223	212264	213913	Lag	-	4.44364	1.87109	1.46193	3.95109	2.93194	1.48439	1.45467		87.2427		2.23394	1.86561	2.41337	3.71867	2.5579	0.80674	0.790591
invasion protein iagb domain protein	GBAA0224	214164	214697	Lead	+	24.5412	27.7426	24.8474	30.907	27.0095	2.9718	2.91231		0		0	0	0	0	0	0	n.a.
hypothetical protein	GBAA0225	214713	215495	Lag	-	13.986	10.8344	5.77967	6.46081	9.2652	3.8627	3.78537		34.9992		4.1507	3.26973	3.26191	2.28863	3.24274	0.76066	0.745433
hypothetical protein	GBAA0226	215703	215795	Lead	+	0	0	0	0	0	0	n.a.		n.a.		0	0	0	0	0	0	n.a.
abc transporter, atp-binding protein	GBAA0228	216438	218318	Lead	+	4.62254	4.34506	11.4228	20.6485	10.2597	7.66029	7.50695		0.0647718		0.0265816	0	0	0	0.0066454	0.0132908	0.0130247
hypothetical protein	GBAA0229	218560	218805	Lag	-	2.69106	0.612195	2.68765	1.2238	1.80368	1.05273	1.03166		0		0	0	0	0	0	0	n.a.
hypothetical protein	GBAA0230	218858	218977	Lead	+	0	0	0	0	0	0	n.a.		n.a.		0.416667	0	0	0	0.104167	0.208333	0.204163
oligopeptide abc transporter, oligopeptide-binding protein, putative	GBAA0231	219275	220942	Lead	+	38.6733	26.048	18.733	19.4166	25.7177	9.24565	9.06057		1.16741		0.029976	0.291629	0.180995	0.698321	0.300231	0.286243	0.280513
oligopeptide abc transporter, permease protein	GBAA0232	221051	222007	Lead	+	14.0846	7.3868	5.17994	6.67178	8.33079	3.94454	3.86557		0.470363		0.15674	0	0	0	0.039185	0.0783699	0.0768011
oligopeptide abc transporter, permease protein	GBAA0233	222020	222943	Lead	+	21.0909	14.3869	11.5761	11.008	14.5155	4.62584	4.53324		0.0931981		0.0541126	0	0	0	0.0135281	0.0270563	0.0265147
oligopeptide abc transporter, atp-binding protein	GBAA0234	222954	223934	Lead	+	41.2569	41.6307	29.5684	31.1015	35.8894	6.44597	6.31694		0.0776114		0.0346585	0.0767584	0	0	0.0278542	0.0364675	0.0357375
oligopeptide abc transporter, atp-binding protein	GBAA0235	223931	224941	Lead	+	32.5371	47.2923	33.1194	37.0772	37.5065	6.82855	6.69185		0.305208		0.0830861	0.221953	0.149308	0.003545	0.114473	0.0931942	0.0913286
	GBAA0236	224931	225804	Lag	-	36.8238	48.08	43.1261	37.5828	41.4032	5.26354	5.15817		0.0865657		0.0572082	0.0861556	0	0	0.035841	0.0430398	0.0421782
hypothetical protein	GBAA0238	226255	226362	Lead	+	2108.23	2047.03	2120.46	3127.67	2350.85	518.877	508.491		0		0	0	0	0	0	0	n.a.
hypothetical protein	GBAA0239	226405	226515	Lead	+	1499.02	1767.41	1450.29	2428.4	1786.28	450.217	441.205		0		0	0	0	0	0	0	n.a.
4-hydroxyphenylpyruvate dioxygenase( EC:1.13.11.27 )	GBAA0240	226826	227944	Lead	+	5.96068	5.88134	10.4896	12.6065	8.73452	3.3619	3.2946		0		0	0	0	0	0	0	n.a.
fumarylacetoacetate hydrolase family protein	GBAA0241	228011	228967	Lead	+	3.0721	2.66894	6.82035	9.48805	5.51236	3.24329	3.17837		0.715358		0	0	0.157732	0	0.0394331	0.0788662	0.0772875
homogentisate 1,2-dioxygenase, putative	GBAA0242	228933	230105	Lead	+	3.4561	3.44082	10.6785	9.83843	6.85345	3.94668	3.86768		1.88174		0.170503	0.192583	0	0.152771	0.128964	0.087505	0.0857533
hypothetical protein	GBAA0243	230118	230228	Lead	+	0	0.678378	0	0	0.169595	0.339189	0.332399		0		0	0	0	0	0	0	n.a.
major facilitator family transporter	GBAA0244	230339	231610	Lead	+	27.419	25.8802	24.2374	29.0608	26.6494	2.06692	2.02554		0.0924095		0.0393082	0.0591981	0	0	0.0246266	0.0295729	0.028981
	GBAA0245	231993	233079	Lead	+	180.959	142.485	117.572	137.801	144.704	26.4773	25.9473		0.0396161		0.0459982	0	0.183306	0	0.0573261	0.0867408	0.0850044
udp-n-acetylmuramoylalanyl-d-glutamyl-2, 6-diaminopimelate--d-alanyl-d-alanyl ligase	GBAA0246	233140	234516	Lead	+	59.0668	47.6802	31.2643	31.2058	42.3043	13.6007	13.3285		0.118406		0.0363108	0.164052	0	0	0.0500908	0.0778787	0.0763197
atp-dependent rna helicase, dead/deah box family	GBAA0247	234821	236407	Lead	+	475.751	263.873	213.567	176.426	282.404	133.786	131.108		0.0329559		0.126024	0.189792	0	0.0564587	0.0930687	0.08255	0.0808976
putative UV damage endonuclease	GBAA0248	236504	237466	Lead	+	0.778816	0.699047	0	0.37217	0.462508	0.355	0.347894		69.9567		0.428868	0.441009	0.23826	0.186085	0.323556	0.13046	0.127849
rhomboid family protein	GBAA0249	237459	238031	Lag	-	0.17452	0.131414	0	0.15637	0.115576	0.079051	0.0774686		n.a.		0.802792	0.525654	0.263438	0.838143	0.607507	0.268584	0.263208
holo-(acyl-carrier-protein) synthase( EC:2.7.8.7 )	GBAA0250	238124	238483	Lead	+	15.8139	16.0389	11.0697	8.62649	12.8872	3.64947	3.57641		0		0	0	0	0	0	0	n.a.
lipoprotein, putative	GBAA0251	238577	239590	Lead	+	13.2101	11.4613	10.4147	9.55733	11.1608	1.57243	1.54095		0		0	0	0	0	0	0	n.a.
alanine racemase	GBAA0252	239709	240878	Lead	+	7.76752	7.69733	6.19282	6.24596	6.97591	0.874291	0.856789		0.999318		0.0854701	0.064359	0.129017	0	0.0697115	0.0537086	0.0526334
hypothetical protein	GBAA0253	241188	241475	Lead	+	1335.69	1339.81	1470.25	1409.23	1388.75	63.9607	62.6803		0		0	0	0	0	0	0	n.a.
transcriptional regulator, pemk family	GBAA0254	241480	241830	Lead	+	540.866	573.503	650.22	552.334	579.231	49.2192	48.234		0.0246668		0.14245	0.42906	0	0	0.142877	0.202261	0.198212
s1 rna binding domain protein	GBAA0255	241898	244066	Lead	+	68.3449	63.1798	50.1984	60.1216	60.4612	7.63728	7.4844		0.00953178		0.0230521	0	0	0	0.00576302	0.011526	0.0112953
hypothetical protein	GBAA0256	244124	244240	Lag	-	0	0	0	0	0	0	n.a.		n.a.		1.64957	0.617846	1.70303	2.74161	1.67801	0.867299	0.849937
hypothetical protein	GBAA0257	244436	244894	Lead	+	3.73856	2.24752	1.31547	3.24824	2.63745	1.07784	1.05626		0		0	0	0	0	0	0	n.a.
conserved hypothetical protein tigr00150	GBAA0258	251335	251808	Lead	+	46.1667	36.2044	36.7949	39.8323	39.7495	4.5638	4.47244		0.166257		0.105485	0.158861	0	0	0.0660865	0.0793603	0.0777717
hypothetical protein	GBAA0259	251789	252481	Lead	+	50.0418	35.9462	34.089	30.3373	37.6036	8.61411	8.44167		0		0	0	0	0	0	0	n.a.
ribosomal-protein-alanine acetyltransferase	GBAA0260	252501	252938	Lead	+	62.7922	44.1175	40.2809	32.1414	44.833	12.9723	12.7126		0		0	0	0	0	0	0	n.a.
o-sialoglycoprotein endopeptidase( EC:3.4.24.57 )	GBAA0261	252938	253954	Lead	+	103.109	73.8932	68.9561	60.1756	76.5335	18.6032	18.2308		0.115116		0	0	0	0.352409	0.0881023	0.176205	0.172677
abc transporter, atp-binding protein	GBAA0262	254436	256358	Lag	-	43.909	41.135	36.8638	48.3616	42.5674	4.82892	4.73226		0.788203		0.234009	0.234945	0.313989	0.559126	0.335517	0.153713	0.150636
redox-sensing transcriptional repressor Rex	GBAA0263	256546	257175	Lead	+	87.3651	117.222	146.268	202.03	138.221	48.8657	47.8875		0.707545		1.11111	1.17611	1.19802	0.426667	0.977977	0.369388	0.361994
lipoprotein, putative	GBAA0264	257205	257396	Lag	-	183.458	163.856	163.796	199.033	177.536	17.06	16.7185		0.651221		1.46875	0	0.691854	2.464	1.15615	1.05837	1.03718
caax amino terminal protease family protein	GBAA0265	257393	258100	Lag	-	97.4124	97.5879	82.8733	93.5434	92.8543	6.91086	6.77252		1.17616		1.66102	0.638136	0.68226	1.38703	1.09211	0.511436	0.501199
co-chaperonin GroES	GBAA0266	258543	258827	Lead	+	2588.54	2717.16	2315.57	2907.31	2632.15	248.37	243.398		0		0	0	0	0	0	0	n.a.
chaperonin GroEL	GBAA0267	258866	260500	Lead	+	2445.29	2660.69	3144.12	2494.84	2686.24	318.852	312.469		0.000284609		0.030581	0	0	0	0.00764526	0.0152905	0.0149844
bifunctional GMP synthase/glutamine amidotransferase protein	GBAA0268	260908	262446	Lead	+	187.813	143.553	153.329	137.941	155.659	22.359	21.9114		0.00521791		0.0324886	0	0	0	0.00812216	0.0162443	0.0159191
xanthine/uracil permease family protein	GBAA0270	262831	264156	Lead	+	98.3914	78.3881	118.611	236.449	132.96	70.9202	69.5006		0.0320822		0	0.0567873	0.113839	0	0.0426565	0.0544846	0.053394
dna-binding response regulator	GBAA0271	264301	265002	Lead	+	3.02707	1.59825	2.45132	4.68422	2.94021	1.30243	1.27636		0		0	0	0	0	0	0	n.a.
sensor histidine kinase	GBAA0272	264986	266491	Lead	+	6.19389	4.323	3.72865	3.70418	4.48743	1.17307	1.14959		0		0	0	0	0	0	0	n.a.
hypothetical protein	GBAA0273	271709	272662	Lag	-	0.599581	0.454642	0.158229	0.563522	0.443993	0.200224	0.196216		n.a.		2.62159	1.21396	1.74051	2.81761	2.09842	0.753064	0.73799
hypothetical protein	GBAA0274	272895	273767	Lag	-	0.286369	0.258763	0.17291	0.307904	0.256486	0.0592368	0.058051		n.a.		1.60367	1.38007	0.985584	1.23162	1.30023	0.259588	0.254391
hypothetical protein	GBAA0275	273794	274516	Lag	-	0.276625	0.416598	0.626349	0.493234	0.453201	0.146175	0.143249		n.a.		0.691563	0	0.208783	0.991425	0.472943	0.450952	0.441925
hypothetical protein	GBAA0276	274820	275614	Lag	-	0.188679	0.189434	0.189874	0	0.141997	0.0946659	0.0927708		n.a.		1.32453	0.663019	1.13925	1.12704	1.06346	0.281837	0.276195
	GBAA0277	275877	276819	Lead	+	0.755037	0.812889	0.320148	0.699317	0.646848	0.222681	0.218223		0		0	0	0	0	0	0	n.a.
hypothetical protein	GBAA0278	276860	277633	Lag	-	0.968992	0.681008	0.195026	0.386646	0.557918	0.339194	0.332404		n.a.		1.22739	0.972868	1.36518	0.810336	1.09394	0.249313	0.244322
hypothetical protein	GBAA0279	277701	278135	Lag	-	0	0	0	0.383117	0.0957793	0.191559	0.187724		n.a.		0.466667	0.51931	0.347011	2.32754	0.915132	0.944361	0.925457
glycosyl transferase, group 1 family protein	GBAA0280	278301	279632	Lag	-	0.187688	0.0587928	0	0.269069	0.128887	0.121975	0.119533		n.a.		1.11411	1.05714	0.679955	1.43817	1.07235	0.310793	0.304572
hypothetical protein	GBAA0281	280018	280116	Lead	+	0	0	0.853859	0.561131	0.353747	0.425595	0.417076		0		0	0	0	0	0	0	n.a.
undecaprenyl pyrophosphate phosphatase	GBAA0283	285321	286118	Lag	-	3.3609	3.7801	3.97237	3.62667	3.68501	0.258242	0.253072		n.a.		4.75439	5.05963	6.18176	4.60351	5.14982	0.713644	0.699358
bacitracin abc transporter, permease protein, putative	GBAA0284	286136	286882	Lag	-	6.38286	6.20141	2.82097	3.68476	4.7725	1.79134	1.75548		48.7395		2.16198	1.8447	2.02075	3.27694	2.32609	0.647048	0.634095
bacitracin abc transporter, atp-binding protein, putative	GBAA0285	286866	287795	Lag	-	5.19785	6.5762	3.69746	4.38366	4.96379	1.23758	1.2128		22.2476		0.591398	0.759477	0.850514	2.21591	1.10433	0.748791	0.733802
sensor histidine kinase, putative	GBAA0286	287864	288808	Lag	-	4.70265	3.50603	1.75709	4.55111	3.62922	1.35673	1.32957		13.4013		0.35873	0.159365	0.479206	0.948148	0.486362	0.33492	0.328216
dna-binding response regulator	GBAA0287	288867	289580	Lag	-	2.89216	2.01644	1.35305	2.85114	2.2782	0.737025	0.722271		31.204		0.442577	0.506218	0.845658	1.0491	0.710888	0.286606	0.280869
phosphoribosylaminoimidazole carboxylase catalytic subunit( EC:4.1.1.21 )	GBAA0288	295542	296027	Lead	+	27.2469	26.826	41.8622	59.4052	38.8351	15.3926	15.0845		0		0	0	0	0	0	0	n.a.
phosphoribosylaminoimidazole carboxylase	GBAA0289	296024	297175	Lead	+	53.9826	54.4343	65.9017	95.6464	67.4913	19.5636	19.172		0		0	0	0	0	0	0	n.a.
adenylosuccinate lyase( EC:4.3.2.2 )	GBAA0290	297172	298479	Lead	+	251.055	223.617	218.771	257.353	237.699	19.3326	18.9456		0.0213003		0.0764526	0.0575688	0	0.0685015	0.0506307	0.0346302	0.0339369
phosphoribosylaminoimidazole-succinocarboxamide synthase( EC:6.3.2.6 )	GBAA0291	298568	299287	Lead	+	12.7181	14.0288	24.8313	36.5792	22.0393	11.1094	10.887		0		0	0	0	0	0	0	n.a.
phosphoribosylformylglycinamidine synthase	GBAA0292	299280	299534	Lead	+	18.6667	14.7824	26.6264	27.3368	21.8531	6.1374	6.01454		0		0	0	0	0	0	0	n.a.
phosphoribosylformylglycinamidine synthase subunit I	GBAA0293	299531	300214	Lead	+	19.155	11.9731	34.0917	22.455	21.9187	9.21996	9.0354		0		0	0	0	0	0	0	n.a.
phosphoribosylformylglycinamidine synthase subunit II( EC:6.3.5.3 )	GBAA0294	300198	302417	Lead	+	18.3495	16.6576	20.6462	17.962	18.4038	1.66088	1.62763		0.202018		0	0	0.0679955	0.0807207	0.0371791	0.0432439	0.0423782
amidophosphoribosyltransferase( EC:2.4.2.14 )	GBAA0295	302402	303817	Lead	+	13.6815	10.9206	12.6815	15.5547	13.2096	1.93568	1.89693		0.589622		0.0353107	0.106356	0.106603	0.0632768	0.0778867	0.0349347	0.0342353
phosphoribosylaminoimidazole synthetase( EC:6.3.3.1 )	GBAA0296	303924	304964	Lead	+	9.51105	6.8732	7.85346	10.0634	8.57529	1.4729	1.44342		0.321283		0	0	0.110204	0	0.0275509	0.0551018	0.0539988
phosphoribosylglycinamide formyltransferase	GBAA0297	304961	305548	Lead	+	8.19218	7.32254	6.00206	7.20152	7.17958	0.900523	0.882497		0.286053		0	0	0.0821497	0	0.0205374	0.0410748	0.0402526
bifunctional phosphoribosylaminoimidazolecarboxamide formyltransferase/IMP cyclohydrolase( EC:2.1.2.3 )	GBAA0298	305573	307108	Lead	+	15.9928	15.6806	13.9806	14.6335	15.0719	0.931289	0.912646		0		0	0	0	0	0	0	n.a.
phosphoribosylamine--glycine ligase( EC:6.3.4.13 )	GBAA0299	307230	308501	Lead	+	15.4002	14.661	14.1836	12.3256	14.1426	1.31063	1.28439		0.589514		0.144654	0.118396	0	0.0704403	0.0833726	0.0635093	0.062238
hypothetical protein	GBAA0300	308537	308701	Lag	-	99.0727	214.4	181.671	226.509	180.413	57.4391	56.2892		0.0839824		0.606061	0	0	0	0.151515	0.30303	0.296964
spfh domain/band 7 family protein	GBAA0301	308718	309563	Lag	-	69.7258	109.169	126.209	151.055	114.04	34.1844	33.5		0.179096		0.35461	0.178014	0.178428	0.10591	0.204241	0.105883	0.103764
hypothetical protein	GBAA0302	309773	310150	Lag	-	1.19577	1.13946	1.19802	1.8963	1.35738	0.360294	0.353082		n.a.		5.87566	4.96821	5.59873	11.52	6.99065	3.04335	2.98243
PcrB-like protein	GBAA0304	310422	311174	Lead	+	147.562	88.204	102.442	146.261	121.117	30.3512	29.7436		0.0206412		0	0.1	0	0	0.025	0.05	0.0489991
atp-dependent dna helicase pcra	GBAA0305	311187	313430	Lead	+	197.057	131.798	89.9888	89.917	127.19	50.5827	49.5702		0.0166074		0.0445633	0	0	0.0399287	0.021123	0.024464	0.0239743
DNA ligase( EC:6.5.1.2 )	GBAA0306	313446	315455	Lead	+	330.505	288.475	190.311	167.057	244.087	78.0253	76.4634		0		0	0	0	0	0	0	n.a.
lipoprotein, putative	GBAA0307	315472	316665	Lead	+	410.441	345.211	235.851	244.833	309.084	83.8044	82.1268		0.00945681		0.041876	0	0	0.0750419	0.0292295	0.0363659	0.0356379
hypothetical protein	GBAA0308	316761	317531	Lead	+	10.9364	10.6358	7.6356	13.6364	10.7111	2.45442	2.40529		0		0	0	0	0	0	0	n.a.
1-pyrroline-5-carboxylate dehydrogenase( EC:1.5.1.12 )	GBAA0309	317685	319232	Lead	+	779.313	1025.73	1456.14	1529.61	1197.7	356.641	349.501		0.00203542		0	0	0.0975129	0	0.0243782	0.0487565	0.0477805
hypothetical protein	GBAA0310	319418	319567	Lead	+	32.6733	20.7125	11.754	12.4126	19.3881	9.75003	9.55485		0.429817		0.333333	0	0	0	0.0833333	0.166667	0.16333
isochorismatase family protein	GBAA0311	319799	320362	Lag	-	3.03546	3.41787	1.33821	1.73163	2.38079	1.00208	0.982024		14.2508		0.281915	0.277702	0.594165	0.203348	0.339282	0.173711	0.170234
abc transporter, atp-binding protein	GBAA0312	320835	321854	Lead	+	5.64118	4.35706	3.25282	4.92449	4.54389	1.00841	0.988219		2.26414		0	0	0.14799	0.263529	0.10288	0.127817	0.125259
abc transporter, permease protein	GBAA0313	321844	322509	Lead	+	3.36637	2.58688	1.39617	2.15255	2.37549	0.823667	0.807179		6.96157		0.3003	0	0.226652	0.134535	0.165372	0.129434	0.126843
abc transporter, substrate-binding protein, putative	GBAA0314	322531	323385	Lead	+	6.17427	3.95259	4.06064	5.72392	4.97786	1.13732	1.11455		14.8388		0.547368	0.228982	0.254232	1.92404	0.738656	0.803361	0.787279
hypothetical protein	GBAA0315	323552	324022	Lag	-	2.52866	2.40448	1.72423	5.34937	3.00169	1.60457	1.57245		7.75856		0.212314	0.319745	0	0.39949	0.232887	0.173167	0.169701
hypothetical protein	GBAA0316	324081	324272	Lag	-	14.1354	15.2561	9.3872	31.1547	17.4833	9.46259	9.27317		0.357483		0.25	0	0	0	0.0625	0.125	0.122498
	GBAA0317	324265	325442	Lag	-	12.5976	13.3494	12.2554	18.8343	14.2592	3.08409	3.02235		1.20488		0.0509338	0.127844	0.128141	0.380306	0.171806	0.143668	0.140792
transcriptional regulator, marr family	GBAA0318	325522	326004	Lag	-	36.9358	56.6044	64.9929	79.1337	59.4167	17.6366	17.2836		0.109153		0.10352	0.155901	0	0	0.0648551	0.0778815	0.0763225
	GBAA0319	326236	326352	Lead	+	0	0	0	0	0	0	n.a.		n.a.		0	0	0	0	0	0	n.a.
aspartyl/glutamyl-tRNA amidotransferase subunit C	GBAA0320	326615	326905	Lead	+	235.488	173.454	134.807	135.361	169.777	47.3949	46.4461		0		0	0	0	0	0	0	n.a.
glutamyl-tRNA amidotransferase subunit A	GBAA0321	326921	328378	Lead	+	262.014	203.323	141.717	136.435	185.873	59.1491	57.9651		0		0	0	0	0	0	0	n.a.
aspartyl/glutamyl-tRNA amidotransferase subunit B	GBAA0322	328393	329820	Lead	+	433.239	375.185	256.027	229.842	323.573	96.6756	94.7404		0.0211308		0.105042	0	0.105707	0.0627451	0.0683736	0.0498163	0.0488191
conserved hypothetical protein tigr00147	GBAA0323	330291	331196	Lead	+	32.9547	18.9497	22.4925	27.8887	25.5714	6.14303	6.02006		0.0812553		0	0.0831126	0	0	0.0207781	0.0415563	0.0407244
haloacid dehalogenase/epoxide hydrolase family protein	GBAA0324	331336	332079	Lead	+	5.16801	4.77102	6.49247	4.68714	5.27966	0.835299	0.818578		0.960714		0	0	0.20289	0	0.0507224	0.101445	0.0994142
4-aminobutyrate aminotransferase	GBAA0325	332234	333598	Lead	+	0.18315	0.0882637	0.331758	0.312451	0.228906	0.114648	0.112353		13.1938		0	0.0551648	0	0.065641	0.0302015	0.0351349	0.0344316
sensory box sigma-54 dependent dna-binding response regulator	GBAA0326	333711	335078	Lead	+	7.82091	11.5856	13.1243	14.0282	11.6397	2.7383	2.68348		0.140676		0	0	0	0.0654971	0.0163743	0.0327485	0.032093
succinate-semialdehyde dehydrogenase (nadp+)( EC:1.2.1.16 )	GBAA0327	335071	336522	Lead	+	5.77135	8.6066	16.5296	17.741	12.1622	5.87887	5.76119		0.9187		0.0344353	0	0.10396	0.30854	0.111734	0.138146	0.13538
multidrug resistance protein, smr family	GBAA0328	336570	336893	Lead	+	7.44753	5.34072	7.55682	11.1668	7.87797	2.41816	2.36976		6.86004		1.05556	0	0	1.10617	0.540432	0.624379	0.61188
aminopeptidase amps	GBAA0329	336933	338162	Lag	-	155.398	199.676	299.092	289.714	235.97	69.9568	68.5564		0.0686824		0.0837398	0.0612195	0.245447	0.257873	0.16207	0.103981	0.1019
polysaccharide deacetylase-like protein	GBAA0330	338279	339361	Lag	-	53.2539	39.2214	27.4498	29.2065	37.2829	11.8427	11.6057		0.499661		0.0923361	0.208587	0.278763	0.165466	0.186288	0.0781224	0.0765585
polysaccharide deacetylase-like protein	GBAA0331	339513	340616	Lag	-	116.764	72.5049	47.2922	65.8739	75.6086	29.4389	28.8496		1.68968		1.04167	1.29592	1.23057	1.54203	1.27755	0.206668	0.202531
nucleoside transporter, nupc family	GBAA0332	340856	342052	Lag	-	19.8755	12.9249	8.5324	14.0531	13.8465	4.67193	4.57841		1.23563		0.125313	0.0629073	0.196727	0.299415	0.171091	0.101528	0.0994953
rna methyltransferase, trma family	GBAA0333	342478	343854	Lead	+	34.5948	18.3651	11.6748	9.04329	18.4195	11.4753	11.2456		2.73477		0.399419	0.546841	0.548112	0.520552	0.503731	0.070692	0.0692768
hypothetical protein	GBAA0334	343951	344940	Lead	+	64.6677	35.7637	22.9353	20.7872	36.0385	20.199	19.7947		0.210706		0.10101	0	0	0.202731	0.0759354	0.0970194	0.0950773
hypothetical protein	GBAA0335	345216	345770	Lead	+	2.3982	2.03514	1.04441	1.53692	1.75367	0.590104	0.578291		4.60297		0	0	0	0.322883	0.0807207	0.161441	0.15821
hypothetical protein	GBAA0336	346049	346561	Lead	+	27.3236	23.6703	14.5771	13.295	19.7165	6.85928	6.72197		0.123584		0.0974659	0	0	0	0.0243665	0.0487329	0.0477574
hypothetical protein	GBAA0337	346656	347363	Lead	+	3.91525	3.39701	2.77168	3.77383	3.46444	0.511018	0.500788		9.23832		0.49435	0.106356	0.426412	0.253107	0.320056	0.174967	0.171464
hypothetical protein	GBAA0338	347563	348258	Lag	-	18.0589	17.2043	18.2571	20.1291	18.4124	1.23229	1.20762		0.419235		0.0718391	0.10819	0	0.128736	0.0771911	0.0565829	0.0554502
mandelate racemase/muconate lactonizing enzyme family protein	GBAA0339	348273	349382	Lag	-	9.53964	13.3749	12.2202	16.0263	12.7902	2.68981	2.63597		0.42507		0.135135	0	0	0.0823351	0.0543676	0.0663758	0.0650471
transcriptional regulator domain protein	GBAA0340	349475	350746	Lead	+	3.31604	2.78231	3.44147	3.94465	3.37112	0.477361	0.467805		n.a.		4.94497	5.2414	4.32913	4.63779	4.78832	0.392995	0.385128
na+/h+ antiporter nhac	GBAA0341	350735	352156	Lag	-	18.3347	26.5276	34.6591	25.1208	26.1605	6.70034	6.56622		10.0705		3.1301	2.38291	2.44153	2.5834	2.63448	0.340962	0.334136
amidohydrolase amhx	GBAA0342	352436	353551	Lead	+	50.0547	61.4532	80.182	69.3035	65.2483	12.711	12.4566		0.0171663		0.0448029	0	0	0	0.0112007	0.0224014	0.021953
hypothetical protein	GBAA0343	353703	354311	Lead	+	6.95895	6.80049	6.94023	6.45002	6.78742	0.235783	0.231063		0		0	0	0	0	0	0	n.a.
alkyl hydroperoxide reductase, f subunit	GBAA0344	354356	355882	Lag	-	1221.53	1267.98	1450.24	1201.11	1285.21	113.521	111.248		0.00510759		0.16372	0	0.098854	0	0.0656434	0.0802912	0.0786839
alkyl hydroperoxide reductase, subunit c	GBAA0345	355897	356460	Lag	-	1695.42	1513.92	1375.89	1561.01	1536.56	131.862	129.222		0.0254913		0.530142	0.133511	0.267642	0.635461	0.391689	0.2314	0.226768
5-methylthioribose kinase, putative	GBAA0346	357051	358280	Lead	+	6.67073	11.0783	14.7047	24.377	14.2077	7.53351	7.38271		0.0715289		0.0406504	0	0	0	0.0101626	0.0203252	0.0199183
translation initiation factor IF-2B subunit alpha( EC:5.3.1.23 )	GBAA0347	358293	359336	Lead	+	8.19636	15.1869	24.7188	37.16	21.3155	12.5473	12.2961		0		0	0	0	0	0	0	n.a.
L-fuculose phosphate aldolase	GBAA0348	359391	360032	Lead	+	10.0794	12.1512	26.9782	42.5167	22.9314	15.0704	14.7687		0		0	0	0	0	0	0	n.a.
iron compound abc transporter, permease protein	GBAA0349	360073	361080	Lag	-	10.7946	9.3363	5.69058	4.58667	7.60205	2.94089	2.88202		11.3316		0.634921	0.522917	0.599008	1.68889	0.861434	0.55361	0.542528
iron compound abc transporter, permease protein	GBAA0350	361077	362093	Lag	-	7.18977	3.99823	3.24164	2.6325	4.26553	2.02795	1.98736		39.7647		1.08161	0.962537	1.59707	3.14349	1.69618	1.0034	0.983316
iron compound abc transporter, iron compound-binding protein	GBAA0351	362166	363083	Lag	-	35.0512	19.3926	11.1749	14.8904	20.1273	10.5013	10.2911		0.760774		0.163399	0.246078	0	0.203015	0.153123	0.107521	0.105368
pyridine nucleotide-disulfide oxidoreductase family protein	GBAA0352	363416	364465	Lead	+	6.99714	6.76409	6.17889	5.14219	6.27058	0.82727	0.81071		15.9061		1.78667	1.14743	0.287524	0.768	0.997405	0.632982	0.620311
hypothetical protein	GBAA0353	364662	365030	Lag	-	61.981	63.5907	65.0926	90.615	70.3198	13.5896	13.3176		0.0732233		0.205962	0	0	0	0.0514905	0.102981	0.10092
dna binding domain, excisionase family	GBAA0354	365212	365451	Lead	+	20.2542	12.9265	9.50985	14.9035	14.3985	4.49479	4.40482		0		0	0	0	0	0	0	n.a.
	GBAA0355	365687	366678	Lead	+	0.655242	0.0759073	0.456502	0.180645	0.342074	0.263358	0.258086		16.6685		0	0.0759073	0.152167	0	0.0570186	0.0728293	0.0713714
hypothetical protein	GBAA0356	366741	366848	Lead	+	0	0	0	0.82963	0.207407	0.414815	0.406511		0		0	0	0	0	0	0	n.a.
hypothetical protein	GBAA0357	366841	367509	Lead	+	0.415546	0.310655	0.225635	0.535725	0.37189	0.134025	0.131342		0		0	0	0	0	0	0	n.a.
hypothetical protein	GBAA0358	367746	369011	Lead	+	1.17615	0.713744	0.596169	1.20458	0.922658	0.313035	0.306769		1.61161		0	0.0594787	0	0	0.0148697	0.0297393	0.029144
	GBAA0359	369284	369665	Lead	+	0	0	0.395157	0	0.0987893	0.197579	0.193623		0		0	0	0	0	0	0	n.a.
hypothetical protein	GBAA0360	369889	370269	Lead	+	13.6562	13.052	13.3993	25.7183	16.4564	6.17951	6.05581		0.357263		0	0	0	0.235171	0.0587927	0.117585	0.115231
hypothetical protein	GBAA0361	370298	370930	Lag	-	2.45972	2.05558	1.43081	4.5352	2.62033	1.34492	1.318		35.2715		0.868878	1.54645	0.715403	0.566193	0.92423	0.432826	0.424162
hypothetical protein	GBAA0362	371279	372388	Lead	+	1.30631	1.15324	1.4959	1.69514	1.41265	0.234755	0.230055		2.22571		0.045045	0	0	0.0807207	0.0314414	0.0391179	0.0383349
hypothetical protein	GBAA0363	372511	373293	Lead	+	4.98084	5.00077	3.47011	3.77625	4.30699	0.799469	0.783465		0		0	0	0	0	0	0	n.a.
benzoate transport protein, putative	GBAA0364	373308	374609	Lag	-	1.68971	1.27235	1.73906	2.4086	1.77743	0.469983	0.460575		2.9805		0.0384025	0.173502	0	0	0.0529762	0.0823648	0.080716
rieske 2fe-2s iron-sulfur protein, putative	GBAA0365	374753	376279	Lag	-	0.261952	0.542436	0	0.678308	0.370674	0.301861	0.295819		n.a.		1.50622	1.33143	1.08739	1.34957	1.31866	0.172995	0.169532
fatty acid desaturase	GBAA0366	376862	377947	Lead	+	391.23	330.596	261.458	263.17	311.613	62.0794	60.8367		0.0148192		0.0460405	0.138674	0	0	0.0461786	0.0653716	0.064063
	GBAA0367	378000	379581	Lag	-	0.726928	0.792982	1.33584	2.09558	1.23783	0.633573	0.62089		51.4069		0.85335	0.666372	0.572503	0.453097	0.636331	0.168966	0.165583
amino acid abc transporter, atp-binding protein	GBAA0368	379703	380425	Lag	-	1.10512	0.554075	0.417566	3.84673	1.48087	1.605	1.57287		7.94362		0.138313	0.208299	0	0.123928	0.117635	0.0866508	0.0849162
methyl-accepting chemotaxis protein	GBAA0369	380595	382319	Lag	-	16.4464	13.3942	9.36328	16.7783	13.9955	3.44335	3.37442		5.23163		0.608696	0.61113	1.13759	0.571362	0.732196	0.270878	0.265455
methyl-accepting chemotaxis protein	GBAA0370	382527	383819	Lead	+	56.9064	54.7238	48.0822	62.6549	55.5918	6.02115	5.90062		0.0261894		0	0.0582367	0	0	0.0145592	0.0291183	0.0285354
glycosyl hydrolase family protein( EC:3.2.1.10 )	GBAA0371	384056	385720	Lead	+	1.14174	1.44721	0.440611	1.02246	1.01301	0.421438	0.413001		0.741112		0.03003	0	0	0	0.00750751	0.015015	0.0147144
pts system, iibc component	GBAA0372	385893	387530	Lead	+	1.64652	1.94364	1.62009	1.72526	1.73388	0.146805	0.143866		0		0	0	0	0	0	0	n.a.
endonuclease/exonuclease/phosphatase family protein	GBAA0373	387535	388326	Lead	+	2.09975	2.61458	2.9237	2.04315	2.4203	0.422751	0.414289		0		0	0	0	0	0	0	n.a.
hypothetical protein	GBAA0374	388632	391457	Lead	+	62.8425	44.7446	23.2675	22.9168	38.4429	19.2042	18.8198		0.520529		0.141543	0.159873	0.213659	0.28535	0.200106	0.0645462	0.0632541
DNA topoisomerase III	GBAA0375	391498	393687	Lag	-	42.4457	34.2412	28.4586	31.0662	34.0529	6.07428	5.95269		0.198171		0.0913242	0.0687671	0.0689269	0.0409132	0.0674829	0.0206405	0.0202273
hydroxyethylthiazole kinase( EC:2.7.1.50 )	GBAA0376	394096	394902	Lead	+	1.98885	2.72461	2.24461	2.57142	2.38237	0.330003	0.323397		3.59219		0.0619579	0.0933086	0.187051	0	0.0855793	0.0779701	0.0764093
thiamine-phosphate pyrophosphorylase( EC:2.5.1.3 )	GBAA0377	394919	395578	Lead	+	3.2803	2.99831	4.44159	3.44281	3.54075	0.628007	0.615436		0		0	0	0	0	0	0	n.a.
anaerobic C4-dicarboxylate transporter	GBAA0378	395694	397007	Lag	-	6.9825	4.96728	7.31085	10.6293	7.47247	2.34574	2.29878		14.4818		1.14155	1.14153	0.919026	1.12648	1.08215	0.108979	0.106798
methyl-accepting chemotaxis protein	GBAA0379	397518	399257	Lead	+	11.0598	4.90835	5.82632	7.86008	7.41363	2.72578	2.67122		0.173647		0	0	0	0.0514943	0.0128736	0.0257471	0.0252317
hypothetical protein	GBAA0380	399521	399841	Lead	+	37.4642	32.5268	31.2622	31.5247	33.1945	2.89817	2.84015		0		0	0	0	0	0	0	n.a.
abc transporter, permease protein, putative	GBAA0381	399813	400586	Lead	+	20.6848	17.3443	11.3037	13.6947	15.7569	4.11855	4.0361		0.338026		0	0.0972868	0	0.115762	0.0532623	0.0619628	0.0607224
abc transporter, substrate-binding protein, putative	GBAA0382	400583	401581	Lead	+	37.2673	32.3994	19.2865	23.4144	28.0919	8.20883	8.04451		0.0445414		0.0500501	0	0	0	0.0125125	0.025025	0.0245241
abc transporter, atp-binding protein	GBAA0383	401578	402327	Lead	+	35.6533	29.7847	25.3354	17.7862	27.1399	7.53262	7.38183		0.171457		0.0666667	0	0	0.119467	0.0465333	0.0578945	0.0567356
abc transporter, atp-binding protein	GBAA0384	402619	404163	Lead	+	67.9424	60.9243	58.4006	92.7235	69.9977	15.6792	15.3653		0.0231168		0.0647249	0	0	0	0.0161812	0.0323625	0.0317146
chitinase b	GBAA0385	404624	406648	Lag	-	1.60494	1.2643	1.142	1.08316	1.2736	0.23342	0.228748		42.2395		0.536296	0.371852	0.447259	0.796444	0.537963	0.184964	0.181262
hypothetical protein	GBAA0386	407020	407391	Lead	+	3.87366	5.0119	3.42478	5.05325	4.3409	0.819609	0.803202		0		0	0	0	0	0	0	n.a.
hypothetical protein	GBAA0387	407402	407716	Lead	+	7.4127	9.70055	8.98991	11.0706	9.29343	1.52242	1.49194		0		0	0	0	0	0	0	n.a.
hypothetical protein	GBAA0388	407730	407981	Lead	+	22.4325	24.4605	22.7503	24.1209	23.4411	0.999292	0.979288		0		0	0	0	0	0	0	n.a.
transcriptional regulator, tetr family	GBAA0389	408264	408845	Lead	+	29.6048	23.9692	10.7844	14.8964	19.8137	8.54094	8.36997		0		0	0	0	0	0	0	n.a.
major facilitator family transporter	GBAA0390	408912	410144	Lead	+	1.21655	1.0382	0.367275	0.581346	0.800841	0.39383	0.385946		3.17235		0.0405515	0.0610706	0	0	0.0254055	0.0305083	0.0298976
dna-binding protein	GBAA0391	410258	410452	Lead	+	18.9385	16.5119	18.2069	21.0629	18.68	1.88585	1.8481		1.29042		0.25641	0.386154	0	0.321641	0.241051	0.169205	0.165818
hypothetical protein	GBAA0392	410465	410857	Lead	+	14.4122	16.2671	7.90471	14.3679	13.238	3.66401	3.59066		2.78074		0.127226	0.191603	0	1.15363	0.368115	0.529693	0.51909
hypothetical protein	GBAA0393	410884	412167	Lag	-	19.4782	16.2587	21.18	21.638	19.6387	2.43741	2.38862		12.986		2.45483	2.22499	1.05806	4.46325	2.55028	1.41434	1.38603
type i phosphodiesterase/nucleotide pyrophosphatase family protein	GBAA0394	412276	413589	Lag	-	29.1362	33.5973	36.6806	40.5287	34.9857	4.82152	4.725		3.79752		0.951294	0.848128	1.14878	2.36615	1.32859	0.702865	0.688795
hypothetical protein	GBAA0395	413725	414036	Lead	+	29.5353	37.1963	34.4089	49.8429	37.7458	8.6639	8.49046		0.137984		0.208333	0	0	0	0.0520833	0.104167	0.102081
prolyl-tRNA synthetase	GBAA0396	414384	415910	Lead	+	33.3438	32.1793	28.7368	28.2671	30.6318	2.51212	2.46183		0.601124		0.0943026	0.286998	0.296562	0.0586771	0.184135	0.125207	0.1227
lpxtg-motif cell wall anchor domain protein	GBAA0397	415915	416688	Lag	-	0.400517	0.0992326	0	0	0.124937	0.189582	0.185786		94.4918		0.0645995	0.29186	0	0.115762	0.118056	0.125177	0.122672
rok family protein	GBAA0398	416891	417769	Lead	+	3.59272	3.62537	3.16325	2.9357	3.32926	0.336421	0.329686		2.29632		0	0	0	0.305802	0.0764505	0.152901	0.14984
tellurium resistance protein, putative	GBAA0399	417898	418494	Lead	+	173.588	182.077	191.016	249.109	198.948	34.1897	33.5052		0.0210488		0.167504	0	0	0	0.041876	0.0837521	0.0820755
tellurium resistance protein	GBAA0400	418518	419102	Lead	+	133.132	144.62	198.47	209.808	171.507	38.2515	37.4858		0.0599387		0	0	0.258034	0.153162	0.102799	0.126187	0.123661
tellurium resistance protein	GBAA0401	419183	419767	Lead	+	457.831	472.624	515.067	712.784	539.577	117.992	115.63		0.00396005		0.0854701	0	0	0	0.0213675	0.042735	0.0418796
tellurium resistance protein, putative	GBAA0402	419841	420632	Lead	+	85.9874	88.449	94.4657	103.246	93.037	7.68136	7.5276		0		0	0	0	0	0	0	n.a.
hypothetical protein	GBAA0403	420742	422373	Lead	+	44.7384	40.0336	37.4471	39.57	40.4473	3.07437	3.01283		0.304992		0.172794	0.0461397	0	0.27451	0.123361	0.12446	0.121968
tellurite resistance protein, putative	GBAA0404	422392	423474	Lead	+	104.316	91.2597	76.9357	87.3695	89.9702	11.3155	11.089		0.0588068		0.0461681	0	0	0.165466	0.0529086	0.0781309	0.0765669
cation-transporting atpase, e1-e2 family	GBAA0405	423510	426176	Lag	-	11.0727	25.2965	69.2117	145.677	62.8144	60.5307	59.319		2.31371		1.74653	1.43993	1.58478	1.04214	1.45335	0.301386	0.295353
hypothetical protein	GBAA0406	426368	426592	Lag	-	61.1422	50.4878	36.9123	49.2442	49.4466	9.91667	9.71816		0		0	0	0	0	0	0	n.a.
low molecular weight phosphotyrosine protein phosphatase family protein	GBAA0407	426767	427231	Lead	+	138.615	143.365	123.201	149.692	138.718	11.296	11.0699		0.0734839		0.215054	0	0	0.192688	0.101935	0.118059	0.115695
hypothetical protein	GBAA0408	427285	427767	Lead	+	119.648	127.24	94.8829	114.08	113.963	13.8162	13.5396		0.0406948		0	0	0	0.185507	0.0463768	0.0927536	0.0908969
ribonuclease bn, putative	GBAA0409	427806	428675	Lead	+	65.046	64.1054	51.8366	68.2237	62.3029	7.1966	7.05254		0.394993		0.0574713	0	0	0.926897	0.246092	0.454678	0.445576
heavy metal-transporting atpase	GBAA0410	428860	430785	Lag	-	18.1449	25.0695	23.2632	22.9434	22.3552	2.95888	2.89965		1.44401		0.549844	0.273676	0.235125	0.232606	0.322813	0.152517	0.149464
transporter, eama family	GBAA0411	431056	432006	Lead	+	2.46898	1.9795	1.11109	1.88433	1.86098	0.561719	0.550475		45.5048		0.525762	0.791798	0.952366	1.11741	0.846834	0.251968	0.246924
hypothetical protein	GBAA0412	432129	432809	Lead	+	8.11747	11.6632	7.43002	6.81539	8.50652	2.17062	2.12717		0		0	0	0	0	0	0	n.a.
	GBAA0413	433039	433574	Lead	+	5.23694	6.85848	4.22435	5.27236	5.39803	1.08815	1.06636		0		0	0	0	0	0	0	n.a.
hypothetical protein	GBAA0414	433618	436380	Lag	-	58.5874	53.5281	45.7483	57.3362	53.8	5.78297	5.6672		1.16669		0.627941	0.81759	0.546326	0.518856	0.627678	0.134817	0.132118
deda family protein	GBAA0415	436855	437445	Lead	+	9.1489	7.3924	10.0174	10.3093	9.21699	1.31244	1.28617		0.229474		0.0846024	0	0	0	0.0211506	0.0423012	0.0414544
transporter, eama family	GBAA0416	437454	437882	Lag	-	4.1958	3.51049	2.11119	3.75944	3.39423	0.901038	0.883001		n.a.		7.17949	7.1965	5.29908	5.62245	6.32438	1.00594	0.985803
hypothetical protein	GBAA0417	437989	438138	Lag	-	17.9733	55.7019	28.8013	15.5187	29.4988	18.3972	18.0289		0		0	0	0	0	0	0	n.a.
general stress protein 26	GBAA0418	438289	438705	Lag	-	0.278177	0	0.36199	0.214868	0.213759	0.154722	0.151624		0		0	0	0	0	0	0	n.a.
calcium/proton exchanger	GBAA0419	438876	439940	Lead	+	0.592488	0.26302	0.164415	0.336526	0.339112	0.183044	0.17938		15.6616		0	0.0707042	0.141737	0	0.0531103	0.0678372	0.0664792
hypothetical protein	GBAA0420	440022	440819	Lead	+	0.758145	0.849248	0.756642	1.39228	0.939079	0.305222	0.299112		6.32519		0.125313	0	0	0.112281	0.0593985	0.0687935	0.0674164
hypothetical protein	GBAA0421	440854	441981	Lag	-	46.3732	34.2682	26.7187	31.333	34.6733	8.39615	8.22808		0.25667		0.0886525	0.133511	0.133821	0	0.088996	0.0630112	0.0617498
hypothetical protein	GBAA0422	442195	442377	Lead	+	68.4481	73.7117	65.6096	125.714	83.3709	28.4277	27.8587		0		0	0	0	0	0	0	n.a.
fumarate hydratase, class i	GBAA0423	442584	444104	Lead	+	121.174	139.26	131.975	154.734	136.786	14.0849	13.8029		0		0	0	0	0	0	0	n.a.
polysaccharide deacetylase, putative	GBAA0424	444231	445013	Lead	+	1.16603	1.34059	0.385568	1.48761	1.09495	0.490848	0.481023		24.7552		0.319285	0	0.192784	0.572158	0.271057	0.239852	0.23505
	GBAA0425	445061	445936	Lead	+	30.9361	22.5161	16.8147	21.3649	22.9079	5.89103	5.7731		1.96756		0.570776	0.343836	0.172317	0.715982	0.450728	0.240631	0.235814
rna methyltransferase, trma family	GBAA0426	445947	447326	Lead	+	45.4087	35.0996	21.6909	25.7736	31.9932	10.5585	10.3472		14.2076		4.85362	3.57184	3.59874	6.15773	4.54548	1.22999	1.20536
prophage lambdaba04, site-specific recombinase, phage integrase family	GBAA0427	447387	448511	Lag	-	32.6987	27.8014	21.7046	29.3808	27.8964	4.60481	4.51263		2.0955		0.622222	0.571611	0.268356	0.876089	0.584569	0.249373	0.244381
prophage lambdaba04, dna-binding protein	GBAA0428	449227	449571	Lag	-	305.359	327.793	262.635	256.552	288.085	34.24	33.5546		1.60168		7.18551	6.1113	2.62522	2.53477	4.6142	2.38977	2.34193
hypothetical protein	GBAA0429	450106	451281	Lead	+	8.25085	10.6611	13.1825	17.1215	12.304	3.79066	3.71478		0		0	0	0	0	0	0	n.a.
hypothetical protein	GBAA0430	451278	451445	Lead	+	1230.55	1007.07	927.821	1091.37	1064.2	129.452	126.86		0		0	0	0	0	0	0	n.a.
hypothetical protein	GBAA0431	451613	451747	Lead	+	10.3704	11.8918	5.76964	9.2653	9.32429	2.60291	2.55081		0		0	0	0	0	0	0	n.a.
prophage lambdaba04, dna-binding protein	GBAA0432	451775	452116	Lag	-	39.0351	27.817	23.2781	37.2128	31.8357	7.53055	7.37981		1.74406		0.584795	0.220175	0.441374	0.974596	0.555235	0.317263	0.310912
prophage lambdaba04, dna-binding protein	GBAA0433	452291	452512	Lead	+	0	0	0	0.403604	0.100901	0.201802	0.197762		n.a.		0.45045	0.339189	0	0.807207	0.399212	0.332695	0.326035
hypothetical protein	GBAA0434	452530	453261	Lead	+	0.136612	0	0	0.244809	0.0953552	0.118636	0.116261		n.a.		0.819672	0.411475	0.206216	0.450448	0.471953	0.255372	0.25026
prophage lambdaba04, dna binding protein, putative	GBAA0435	453306	453656	Lead	+	0.0940171	0.399026	0	0.393117	0.22154	0.205168	0.201061		n.a.		0.42735	0.519162	0	0.765812	0.428081	0.319172	0.312783
hypothetical protein	GBAA0436	453629	453820	Lead	+	0	0.666719	0	0	0.16668	0.333359	0.326686		n.a.		0.260417	0.392188	0.786198	0.933333	0.593034	0.318376	0.312003
hypothetical protein	GBAA0437	453850	454035	Lead	+	0	0	0	0	0	0	n.a.		n.a.		0	0	0	0	0	0	n.a.
prophage lambdaba04, dnad replication protein, putative	GBAA0438	454161	454904	Lead	+	0.377688	0.202419	0.20289	0.12043	0.225857	0.108389	0.106219		7.43882		0.0672043	0	0	0	0.0168011	0.0336022	0.0329295
hypothetical protein	GBAA0439	454873	455676	Lead	+	0.272388	0	0	0.111443	0.0959577	0.128819	0.126241		24.4005		0	0.0936567	0	0	0.0234142	0.0468284	0.0458909
hypothetical protein	GBAA0440	455692	455886	Lead	+	0.338462	0	0	0	0.0846154	0.169231	0.165843		0		0	0	0	0	0	0	n.a.
hypothetical protein	GBAA0441	455911	456084	Lead	+	0	0	0	0	0	0	n.a.		n.a.		0	0	0	0	0	0	n.a.
hypothetical protein	GBAA0442	456365	456781	Lead	+	0.839329	0.180576	0.36199	0.335194	0.429272	0.284824	0.279122		0		0	0	0	0	0	0	n.a.
hypothetical protein	GBAA0443	456797	457261	Lead	+	0.645161	0.343303	1.94774	0.181127	0.779333	0.80232	0.78626		0		0	0	0	0	0	0	n.a.
hypothetical protein	GBAA0444	457299	457478	Lead	+	1.66667	1.42233	0.838611	0.995556	1.23079	0.381146	0.373516		0		0	0	0	0	0	0	n.a.
prophage lambdaba04, transactivating regulatory domain protein	GBAA0445	457521	457811	Lead	+	0.821306	0.517526	0	0	0.334708	0.405898	0.397772		0		0	0	0	0	0	0	n.a.
hypothetical protein	GBAA0446	458011	458610	Lead	+	1.70333	0.95631	0.503167	0.597333	0.940036	0.545034	0.534124		0		0	0	0	0	0	0	n.a.
hypothetical protein	GBAA0447	458648	458818	Lead	+	0.865497	0	0.882749	0.974596	0.680711	0.456326	0.447192		0		0	0	0	0	0	0	n.a.
hypothetical protein	GBAA0448	458831	459016	Lead	+	0.451613	0.809677	0	0.48172	0.435753	0.332698	0.326038		0		0	0	0	0	0	0	n.a.
hypothetical protein	GBAA0449	459042	459179	Lead	+	1.42029	1.0913	1.09384	0.649275	1.06368	0.31653	0.310194		0		0	0	0	0	0	0	n.a.
hypothetical protein	GBAA0450	459223	459627	Lead	+	0.987654	0.185926	0	0.221235	0.348704	0.436882	0.428136		0		0	0	0	0	0	0	n.a.
hypothetical protein	GBAA0452	460114	460296	Lead	+	1.16393	0.650131	1.53425	1.45906	1.20184	0.40103	0.393002		4.10844		0	0.197508	0	0	0.049377	0.0987541	0.0967772
hypothetical protein	GBAA0453	460328	460702	Lead	+	1.38933	1.51805	0.402533	1.87324	1.29579	0.629683	0.617078		0		0	0	0	0	0	0	n.a.
hypothetical protein	GBAA0454	460808	461164	Lead	+	1.03922	0.632773	0.701896	2.25882	1.15818	0.754943	0.73983		4.55294		0	0.210924	0	0	0.0527311	0.105462	0.103351
hypothetical protein	GBAA0455	461355	461507	Lead	+	1.5098	0.738235	0	0.585621	0.708415	0.621837	0.609389		0		0	0	0	0	0	0	n.a.
hypothetical protein	GBAA0456	461623	461793	Lead	+	0	0	0	0	0	0	n.a.		n.a.		0	0	0	0	0	0	n.a.
phage transcriptional regulator, arpu family	GBAA0457	461821	462303	Lead	+	0.10352	0.155901	0	0	0.0648551	0.0778815	0.0763225		0		0	0	0	0	0	0	n.a.
	GBAA0458	462303	462845	Lead	+	0.276243	0.416022	0.277993	0	0.242564	0.174465	0.170973		0		0	0	0	0	0	0	n.a.
hypothetical protein	GBAA0459	462978	463088	Lead	+	0	0	0	0	0	0	n.a.		n.a.		0	0.474865	0	0	0.118716	0.237432	0.23268
hypothetical protein	GBAA0460	463157	463255	Lag	-	0.505051	0	0	0.253414	0.189616	0.241852	0.237011		n.a.		26.798	30.7285	20.1572	19.6758	24.3399	5.3574	5.25016
prophage lambdaba04, gp54	GBAA0461	463434	463736	Lead	+	0	0	0	0.29571	0.0739274	0.147855	0.144895		55.8036		0.165017	0	0	0	0.0412541	0.0825083	0.0808566
prophage lambdaba04, dna binding protein, putative	GBAA0462	463733	463900	Lead	+	0.297619	0.143429	0	0	0.110262	0.142031	0.139187		0		0	0	0	0	0	0	n.a.
hypothetical protein	GBAA0463	463897	464043	Lead	+	0.340136	0.389306	1.02687	0	0.439078	0.428391	0.419815		0		0	0	0	0	0	0	n.a.
hypothetical protein	GBAA0464	464144	464515	Lead	+	0	0.578919	0.219121	0	0.19951	0.273218	0.267749		34.2883		0.268817	0	0	0.0048172	0.0684086	0.133625	0.13095
prophage lambdaba04, terminase, large subunit, putative	GBAA0465	464512	466200	Lead	+	0.473653	0.196163	0.405751	0.318295	0.348466	0.119805	0.117407		3.80591		0	0	0	0.0530491	0.0132623	0.0265246	0.0259936
	GBAA0466	466471	467436	Lead	+	0.258799	0.127839	0.156263	0.122435	0.166334	0.0634042	0.062135		7.77951		0.0517598	0	0	0	0.01294	0.0258799	0.0253619
prophage lambdaba04, prohead protease, putative	GBAA0467	467384	467974	Lead	+	0.338409	0.509645	0	0.454822	0.325719	0.228583	0.224007		0		0	0	0	0	0	0	n.a.
prophage lambdaba04, major capsid protein, putative	GBAA0468	467993	469183	Lead	+	1.17548	0.75869	0.887196	1.00659	0.95699	0.177382	0.173831		4.29032		0.0890008	0	0	0.0752309	0.0410579	0.0477417	0.046786
hypothetical protein	GBAA0469	469199	469456	Lead	+	0.193798	0.29186	0	0.111132	0.149198	0.123896	0.121416		67.7396		0.112403	0.29186	0	0	0.101066	0.137792	0.135033
prophage lambdaba04, dna packaging protein, putative	GBAA0470	469453	469725	Lead	+	0	0	0	0	0	0	n.a.		n.a.		0.18315	0	0	0	0.0457875	0.0915751	0.0897419
hypothetical protein	GBAA0471	469722	470021	Lead	+	0.09	0.251	0	0.298667	0.159917	0.139056	0.136272		0		0	0	0	0	0	0	n.a.
hypothetical protein	GBAA0472	470014	470370	Lead	+	0.2493	0.421849	0	0.25098	0.230532	0.173702	0.170225		0		0	0	0	0	0	0	n.a.
hypothetical protein	GBAA0473	470367	470696	Lead	+	0	0	0	0	0	0	n.a.		n.a.		0	0	0	0	0	0	n.a.
prophage lambdaba04, major tail protein, putative	GBAA0474	470697	471266	Lead	+	1.22807	0.660526	0.264825	0.628772	0.695548	0.397822	0.389859		0		0	0	0	0	0	0	n.a.
hypothetical protein	GBAA0475	471271	471633	Lead	+	0.137741	0.609868	0	0.493664	0.310318	0.288343	0.282571		11.0968		0.137741	0	0	0	0.0344353	0.0688705	0.0674919
hypothetical protein	GBAA0476	471744	471857	Lead	+	0	0	0	0	0	0	n.a.		n.a.		0	0	0	0.785965	0.196491	0.392982	0.385116
prophage lambdaba04, tape measure protein, putative	GBAA0477	471875	475810	Lead	+	0.266768	0.34436	0.191756	0.227642	0.257631	0.0654326	0.0641227		30.7784		0.0579268	0.0286966	0.130394	0.100163	0.079295	0.0449568	0.0440568
hypothetical protein	GBAA0478	475807	476616	Lead	+	0.496296	0.371852	0.186358	0.553086	0.401898	0.162408	0.159157		n.a.		0.679012	0.619133	0.700706	0.526538	0.631348	0.0779246	0.0763647
hypothetical protein	GBAA0479	476631	480209	Lead	+	2.13915	1.43152	1.64489	1.82755	1.76078	0.299701	0.293701		37.1675		0.72646	0.483906	0.506119	0.901257	0.654436	0.197642	0.193685
hypothetical protein	GBAA0480	480275	480436	Lead	+	11.3827	12.3176	15.2814	17.8536	14.2088	2.94384	2.88491		0		0	0	0	0	0	0	n.a.
phage minor structural protein	GBAA0481	480505	482139	Lead	+	0.0917431	0.158429	0.0923242	0.0548012	0.0993245	0.0431362	0.0422727		58.376		0.122324	0	0	0.109602	0.0579817	0.0671526	0.0658083
hypothetical protein	GBAA0482	482157	482636	Lead	+	0.208333	0	0.314479	0	0.130703	0.157021	0.153878		0		0	0	0	0	0	0	n.a.
hypothetical protein	GBAA0483	482731	482970	Lead	+	0	0	0	0	0	0	n.a.		n.a.		0	0.6275	0	0	0.156875	0.31375	0.307469
hypothetical protein	GBAA0484	483043	483186	Lead	+	0	0.240542	0	0	0.0601354	0.120271	0.117863		0		0	0	0	0	0	0	n.a.
prophage lambdaba04, glycosyl hydrolase, family 25, putative	GBAA0485	483186	483983	Lead	+	0.0626566	0.0528421	0	0.112281	0.0569449	0.0460226	0.0451013		n.a.		0.313283	0.283083	1.13496	0.561404	0.573183	0.394732	0.386831
hypothetical protein	GBAA0486	484037	484339	Lag	-	83.2508	92.1344	81.5628	87.3881	86.084	4.71791	4.62346		0		0	0	0	0	0	0	n.a.
	GBAA0487	484752	485489	Lead	+	36.5393	18.0455	11.8019	15.351	20.4344	11.0368	10.8159		3.28903		0.783198	0.465268	0	1.43991	0.672095	0.604532	0.592431
hypothetical protein	GBAA0488	485540	485743	Lag	-	179.598	181.074	235.748	275.441	217.965	46.3777	45.4493		0.0843361		0.735294	0	0	0	0.183824	0.367647	0.360287
arginine utilization regulatory protein rocr	GBAA0489	485827	487230	Lag	-	9.55983	22.0108	26.1496	41.2134	24.7334	13.0543	12.793		0.356286		0.14245	0	0.146219	0.0638177	0.0881218	0.0699596	0.0685592
acetyl-CoA carboxylase	GBAA0490	487504	487758	Lead	+	0.458824	0	0	0	0.114706	0.229412	0.224819		0		0	0	0	0	0	0	n.a.
amino acid permease family protein	GBAA0492	487863	489284	Lead	+	1.77286	1.42975	0.95538	1.5387	1.42417	0.343751	0.33687		1.54678		0.0351617	0.0529536	0	0	0.0220288	0.0264534	0.0259239
acetylornithine deacetylase	GBAA0493	489380	490660	Lead	+	19.6136	20.8418	18.2507	18.481	19.2968	1.18987	1.16605		0.152665		0	0	0.117838	0	0.0294594	0.0589188	0.0577394
dna-binding protein	GBAA0494	490755	491408	Lag	-	0	0	0	0.274006	0.0685015	0.137003	0.134261		n.a.		0.535168	0	0	0.411009	0.236544	0.277801	0.27224
hypothetical protein	GBAA0495	491538	492149	Lead	+	0.957516	0.708706	0.24665	0.439216	0.588022	0.310789	0.304567		0		0	0	0	0	0	0	n.a.
hypothetical protein	GBAA0496	492264	492422	Lead	+	0.622642	0.473585	0	0.563522	0.414937	0.283332	0.27766		0		0	0	0	0	0	0	n.a.
hypothetical protein	GBAA0497	492445	492786	Lag	-	9.52339	7.92632	9.36596	5.00398	7.95491	2.09444	2.05251		0.882165		0.280702	0	0	0	0.0701754	0.140351	0.137541
hypothetical protein	GBAA0498	492825	492977	Lag	-	7.79085	5.90588	2.78222	6.30128	5.69506	2.10467	2.06254		2.16046		0	0.492157	0	0	0.123039	0.246078	0.241152
glutaminase( EC:3.5.1.2 )	GBAA0499	492962	493891	Lag	-	49.2333	32.8826	25.1291	36.7456	35.9977	10.0593	9.85798		0.534309		0.430108	0.242903	0	0.0963441	0.192339	0.18735	0.1836
hypothetical protein	GBAA0500	493961	494074	Lead	+	0.0438596	0.911526	0	0.157193	0.278145	0.427417	0.418861		20.8761		0.114035	0.0396316	0	0.0785965	0.0580658	0.0492122	0.0482271
pts system, n-acetylglucosamine-specific iibc component, putative	GBAA0501	494216	495709	Lead	+	63.759	63.9707	55.708	89.8855	68.3308	14.8756	14.5778		0.320856		0.100402	0.0504016	0.606225	0.119946	0.219244	0.259644	0.254447
penicillin-binding protein, putative	GBAA0502	495964	497202	Lead	+	20.1283	19.561	12.2441	15.3614	16.8237	3.72039	3.64592		0.395546		0	0.12155	0	0.144633	0.0665456	0.0774159	0.0758662
hypothetical protein	GBAA0503	497356	497757	Lead	+	0	0.187313	0.375498	0.445771	0.252146	0.200406	0.196394		n.a.		0.373134	0.374627	0.375498	0.160478	0.320934	0.106975	0.104834
hypothetical protein	GBAA0504	497774	497968	Lead	+	0.25641	0.3012	0.123856	1.06601	0.436869	0.426133	0.417602		14.6732		0.25641	0	0	0	0.0641026	0.128205	0.125639
glycosyl transferase, group 2 family protein	GBAA0505	497943	499529	Lead	+	0.883428	0.284688	0.190233	0.742997	0.525336	0.339515	0.332719		10.9421		0.126024	0.047448	0	0.0564587	0.0574827	0.0519741	0.0509336
	GBAA0506	499519	500762	Lead	+	0.738746	0.726367	0.364027	0.545955	0.593774	0.176699	0.173162		62.2754		0.0803859	0.121061	0.48537	0.792283	0.369775	0.3354	0.328686
nad-dependent epimerase/dehydratase family protein	GBAA0507	500759	501724	Lead	+	1.66046	1.48106	0.781315	0.972058	1.22372	0.414735	0.406433		12.3645		0	0.0779503	0.156263	0.371014	0.151307	0.159761	0.156563
glycosyl transferase, group 2 family protein	GBAA0508	501717	503261	Lead	+	2.00324	2.54022	1.36783	1.50783	1.85478	0.532089	0.521437		28.5788		0.0970874	0.243689	0.0977023	1.68181	0.530073	0.770917	0.755485
formate acetyltransferase	GBAA0509	503601	505850	Lead	+	44.1858	1228.52	3224.39	5228.38	2431.37	2280.18	2234.53		0.0028603		0.177778	0.1004	0	0	0.0695444	0.0862929	0.0845655
pyruvate formate-lyase-activating enzyme	GBAA0510	505920	506651	Lead	+	31.8402	1332.92	3511.89	5476.29	2588.24	2401.73	2353.66		0.000659774		0.068306	0	0	0	0.0170765	0.034153	0.0334693
hypothetical protein	GBAA0511	507064	508230	Lead	+	44.4507	24.6999	32.6916	47.7068	37.3873	10.6365	10.4235		1.82953		0.656384	0.434895	0.876985	0.767781	0.684011	0.188925	0.185143
hypothetical protein	GBAA0512	508595	508714	Lag	-	23.5833	9.17405	6.91854	9.408	12.271	7.62464	7.47201		1.12501		0	0.5522	0	0	0.13805	0.2761	0.270573
hypothetical protein	GBAA0513	508825	509382	Lag	-	123.416	109.792	108.624	144.343	121.544	16.6163	16.2837		0.0883201		0.268817	0	0	0.160573	0.107348	0.131596	0.128962
chlorohydrolase family protein	GBAA0514	509624	510754	Lag	-	4.72944	2.49935	2.17816	2.18969	2.89916	1.22922	1.20462		36.587		1.48276	0.873507	0.696692	1.18991	1.06072	0.34755	0.340593
cell division inhibitor-like protein	GBAA0515	510895	511800	Lag	-	5.51656	3.6769	2.16595	3.10534	3.61619	1.41177	1.3835		n.a.		7.77152	8.3096	4.95169	5.02591	6.51468	1.77583	1.74028
RecA regulator RecX	GBAA0516	511882	512694	Lead	+	34.9582	33.7211	25.7191	30.3009	31.1748	4.13627	4.05347		0.982548		0.676507	0.142635	0.18567	0.220418	0.306308	0.248842	0.24386
hypothetical protein	GBAA0517	512710	513021	Lead	+	40.516	45.8316	33.3251	42.6232	40.574	5.30382	5.19765		0		0	0	0	0	0	0	n.a.
hypothetical protein	GBAA0518	513086	513238	Lag	-	0	0	0	0	0	0	n.a.		n.a.		9.73856	8.08122	5.50524	5.71566	7.26017	2.02335	1.98285
acid-soluble spore protein K	GBAA0519	513282	513440	Lag	-	0	0	0	0	0	0	n.a.		n.a.		11	6.60177	7.91775	9.06143	8.64524	1.86397	1.82665
hypothetical protein	GBAA0520	513562	513828	Lead	+	22.8052	20.4297	15.8073	17.1347	19.0443	3.17219	3.10869		0		0	0	0	0	0	0	n.a.
yfhp protein	GBAA0521	513853	514833	Lag	-	7.43119	5.53735	4.75777	7.02186	6.18704	1.25296	1.22788		28.0044		2.73496	1.49832	1.69261	1.00469	1.73265	0.728257	0.713678
a/g-specific adenine glycosylase	GBAA0522	514983	516080	Lead	+	11.3825	6.34495	3.92635	4.93534	6.64729	3.30898	3.24274		0		0	0	0	0	0	0	n.a.
yfhs protein	GBAA0523	516115	516402	Lag	-	0	0.261458	0	0	0.0653646	0.130729	0.128112		n.a.		1.60764	0	0.524132	0.703111	0.70872	0.669438	0.656038
small acid-soluble spore protein, gamma-type	GBAA0524	516465	516752	Lead	+	4.74653	2.6355	2.09653	2.17778	2.91408	1.24445	1.21954		0		0	0	0	0	0	0	n.a.
hypothetical protein	GBAA0526	516941	517201	Lead	+	0.888889	0.438529	1.1567	0	0.621031	0.509143	0.498951		0		0	0	0	0	0	0	n.a.
hypothetical protein	GBAA0527	517434	517964	Lead	+	90.7646	67.3786	77.8345	90.9432	81.7302	11.3673	11.1397		0.0236182		0.0772128	0	0	0	0.0193032	0.0386064	0.0378336
abc transporter, atp-binding/permease protein	GBAA0528	518019	519779	Lead	+	15.134	11.4109	14.8121	14.5935	13.9876	1.73211	1.69744		0.955812		0.227144	0.171039	0.0857183	0.0508802	0.133695	0.0801817	0.0785766
lipoprotein, putative	GBAA0529	519793	520881	Lag	-	35.9651	30.2804	24.895	27.0413	29.5454	4.81837	4.72192		0.1554		0.183655	0	0	0	0.0459137	0.0918274	0.0899892
glutamate synthase, large subunit, putative	GBAA0530	521142	525578	Lag	-	73.3182	85.6095	115.79	116.928	97.9113	21.8892	21.4511		0.219185		0.225378	0.220622	0.170104	0.242326	0.214607	0.031097	0.0304745
glutamate-1-semialdehyde aminotransferase( EC:5.4.3.8 )	GBAA0531	525778	527082	Lag	-	150.218	161.105	150.207	137.19	149.68	9.78252	9.58669		0.191922		0.574713	0.115402	0.11567	0.343295	0.28727	0.219657	0.215259
abc transporter, atp-binding protein	GBAA0532	527204	528217	Lead	+	19.5582	16.1754	9.15227	9.24453	13.5326	5.19188	5.08795		0.489723		0	0	0	0.265089	0.0662722	0.132544	0.129891
abc transporter, permease protein, putative	GBAA0533	528210	529001	Lead	+	20.6806	18.5759	8.47378	13.0938	15.206	5.51093	5.40061		1.47376		0.0631313	0.190152	0.190593	0.452525	0.2241	0.163671	0.160394
abc transporter, permease protein, putative	GBAA0534	529006	529791	Lead	+	19.1158	16.0678	9.87513	13.782	14.7102	3.89409	3.81614		0.662724		0.127226	0	0.192048	0.0706768	0.0974879	0.0817492	0.0801127
potassium channel protein, putative	GBAA0535	529864	530268	Lead	+	14.5259	12.3938	5.22548	12.1591	11.0761	4.04311	3.96218		0		0	0	0	0	0	0	n.a.
bacterioferritin comigratory protein	GBAA0536	530313	530768	Lead	+	116.8	102.233	74.0118	82.4359	93.8703	19.329	18.9421		0		0	0	0	0	0	0	n.a.
transcriptional regulator, fur family	GBAA0537	531060	531494	Lead	+	1082.64	1014.12	783.094	892.832	943.172	132.469	129.817		0.0670945		0.114943	0.692414	0.694023	1.02989	0.632816	0.37998	0.372374
hypothetical protein	GBAA0538	531693	532049	Lag	-	50.6611	54.8319	76.8872	78.7275	65.2769	14.5881	14.2961		0.0807806		0	0.210924	0	0	0.0527311	0.105462	0.103351
hypothetical protein	GBAA0539	532369	532467	Lead	+	76.0404	144.257	181.323	114	128.905	44.7219	43.8266		0		0	0	0	0	0	0	n.a.
hypothetical protein	GBAA0540	538848	539168	Lag	-	20.0623	11.7102	15.3207	14.8943	15.4969	3.44365	3.37472		6.17022		2.3271	0.469159	0.470249	0.558255	0.956192	0.914894	0.896579
hypothetical protein	GBAA0541	539521	540240	Lead	+	276.829	243.229	206.776	190.246	229.27	38.6678	37.8938		0.0189763		0.0694444	0.104583	0	0	0.0435069	0.0522455	0.0511997
mutt/nudix family protein	GBAA0542	540358	540852	Lead	+	10.7253	9.24897	5.98311	6.38604	8.08584	2.28256	2.23686		0.94285		0	0	0.304949	0	0.0762374	0.152475	0.149423
penicillin-binding domain protein	GBAA0543	541339	542115	Lead	+	7.92664	10.4199	9.3251	17.1497	11.2053	4.09217	4.01025		0.28714		0.1287	0	0	0	0.032175	0.0643501	0.0630619
hypothetical protein	GBAA0544	542303	542956	Lead	+	41.9021	48.5006	45.0634	68.9564	51.1056	12.2017	11.9575		0		0	0	0	0	0	0	n.a.
iron-sulfur cluster-binding protein, putative	GBAA0545	543343	544485	Lead	+	2.57218	2.56929	2.11304	2.71857	2.49327	0.262897	0.257635		7.00574		0.174978	0.131759	0	0.391951	0.174672	0.162852	0.159592
hypothetical protein	GBAA0546	544530	545417	Lead	+	4.77477	3.33762	4.75968	6.33658	4.80216	1.225	1.20048		2.5429		0.0157658	0	0.169989	0.302703	0.122114	0.142742	0.139885
rna methyltransferase, trmh family, group 2	GBAA0547	545476	545964	Lead	+	243.303	183.812	118.544	129.042	168.675	57.3943	56.2454		0.106553		0.102249	0.307975	0.308691	0	0.179729	0.154255	0.151167
sensory box/ggdef family protein	GBAA0548	546092	548161	Lead	+	10.9556	8.45397	7.00058	11.4671	9.46929	2.10757	2.06538		5.70073		0.362319	0.763913	0.428786	0.604259	0.539819	0.180929	0.177307
hypothetical protein	GBAA0549	548192	548287	Lag	-	15.7917	22.1351	26.888	34.608	24.8557	7.93297	7.77417		0.523858		0.520833	0	0	0	0.130208	0.260417	0.255204
hypothetical protein	GBAA0550	548553	550448	Lead	+	0.368143	0.238291	0.550936	0.35254	0.377478	0.129318	0.126729		11.0207		0	0.119146	0	0.0472574	0.0416007	0.0562922	0.0551654
hypothetical protein	GBAA0551	550894	552069	Lead	+	1.95578	1.15255	1.15523	1.47657	1.43503	0.37903	0.371443		3.98199		0	0	0	0.228571	0.0571429	0.114286	0.111998
internalin, putative	GBAA0552	552231	555443	Lead	+	1.66511	1.4296	0.751696	1.28279	1.2823	0.387204	0.379453		16.6571		0.186741	0.11718	0.187924	0.362527	0.213593	0.104653	0.102558
acetyltransferase, gnat family	GBAA0553	555598	556464	Lead	+	3.0669	2.89909	1.11428	2.9784	2.51467	0.936105	0.917366		2.05484		0	0	0	0.20669	0.0516724	0.103345	0.101276
glycine betaine transporter	GBAA0554	556568	558118	Lag	-	14.5242	11.6936	18.513	60.1585	26.2223	22.7964	22.3401		0.0614691		0.0644745	0	0	0	0.0161186	0.0322373	0.0315919
microbial collagenase,putative	GBAA0555	558387	561284	Lead	+	3.58316	3.39344	2.76065	3.18825	3.23137	0.352828	0.345765		0.239201		0	0	0	0.0309179	0.00772947	0.0154589	0.0151495
hypothetical protein	GBAA0556	561531	562079	Lead	+	66.2004	87.2492	102.778	123.537	94.9412	24.251	23.7656		0.103074		0.0910747	0.137158	0	0.163206	0.0978597	0.0717335	0.0702975
spfh domain/band 7 family protein	GBAA0557	562092	563672	Lead	+	85.4649	121.041	166.553	207.393	145.113	53.1531	52.0891		0		0	0	0	0	0	0	n.a.
methyl-accepting chemotaxis protein	GBAA0558	563909	565885	Lead	+	108.519	103.702	73.1355	84.3627	92.4299	16.5658	16.2342		0.00684055		0.0252908	0	0	0	0.00632271	0.0126454	0.0123923
sensor histidine kinase	GBAA0559	566037	567647	Lead	+	6.07511	8.55457	6.61332	9.60516	7.71204	1.65131	1.61826		0		0	0	0	0	0	0	n.a.
	GBAA0560	567647	568338	Lead	+	5.41763	6.18505	5.98565	5.12481	5.67828	0.491784	0.48194		0		0	0	0	0	0	0	n.a.
citrate transporter, citm family	GBAA0561	568382	569686	Lag	-	0.6659	0.288506	0.231341	0.549272	0.433755	0.207609	0.203453		30.0658		0.153257	0.115402	0.11567	0.137318	0.130412	0.0183682	0.0180005
acetyl-CoA carboxylase	GBAA0562	569938	570192	Lead	+	7.07451	5.23852	1.77588	1.279	3.84198	2.78312	2.7274		0		0	0	0	0	0	0	n.a.
lipoprotein, putative	GBAA0563	570327	570830	Lead	+	1.17262	1.04583	1.19802	1.6	1.25412	0.240004	0.2352		1.97761		0.0992063	0	0	0	0.0248016	0.0496032	0.0486102
ankyrin repeat domain protein	GBAA0564	571366	571989	Lead	+	27.6026	24.1298	26.0776	32.256	27.5165	3.46461	3.39526		0.0728002		0.0801282	0	0	0	0.0200321	0.0400641	0.0392621
glycerol uptake operon antiterminator regulatory protein, putative	GBAA0565	572548	573114	Lead	+	0.194004	0.132804	0.292848	0.777481	0.349284	0.292981	0.287116		0		0	0	0	0	0	0	n.a.
glycerol-3-phosphate abc transporter, atp-binding protein, putative	GBAA0566	573078	574208	Lead	+	1.0168	0.798939	0.934262	0.668633	0.854658	0.153119	0.150054		0		0	0	0	0	0	0	n.a.
glycerol-3-phosphate abc transporter, permease protein, putative	GBAA0567	574208	575140	Lead	+	0.794212	0.403537	0.97074	1.15241	0.830225	0.319848	0.313445		0		0	0	0	0	0	0	n.a.
glycerol-3-phosphate abc transporter, permease protein, putative	GBAA0568	575137	575958	Lead	+	1.07056	1.04064	1.51685	1.54783	1.29397	0.275807	0.270285		0		0	0	0	0	0	0	n.a.
glycerol-3-phosphate abc transporter, glycerol-3-phosphate-binding protein, putative	GBAA0569	575980	577356	Lead	+	6.35439	5.69918	7.16053	5.61155	6.20641	0.717262	0.702904		0.146263		0.0363108	0	0	0	0.00907771	0.0181554	0.017792
serine/threonine phosphatase, putative	GBAA0570	577772	578476	Lead	+	4.8227	4.85979	6.63752	7.59757	5.97939	1.37151	1.34405		0		0	0	0	0	0	0	n.a.
dna-binding response regulator	GBAA0571	578626	579297	Lead	+	3.20536	3.20697	4.43865	6.456	4.32674	1.5338	1.5031		0		0	0	0	0	0	0	n.a.
sensor histidine kinase	GBAA0572	579294	580544	Lead	+	9.17506	6.9642	5.53121	14.4176	9.02203	3.89686	3.81886		0.166791		0	0.0601918	0	0	0.015048	0.0300959	0.0294935
hypothetical protein	GBAA0573	580763	581572	Lead	+	1.24938	1.02259	0.372716	0.221235	0.716481	0.497035	0.487086		0		0	0	0	0	0	0	n.a.
hypothetical protein	GBAA0574	581586	582332	Lead	+	0.868809	1.19553	0.731511	0.170324	0.741543	0.427664	0.419103		0		0	0	0	0	0	0	n.a.
methyl-accepting chemotaxis protein	GBAA0575	582586	584568	Lead	+	19.7408	18.2611	11.9329	13.1639	15.7747	3.80735	3.73114		0.0399601		0.0252143	0	0	0	0.00630358	0.0126072	0.0123548
sensory box histidine kinase	GBAA0576	584647	586251	Lead	+	4.09408	3.81426	3.03405	2.44069	3.34577	0.75184	0.736789		0.659223		0.0323988	0	0	0.0558255	0.0220561	0.0272047	0.0266601
response regulator	GBAA0577	586281	586955	Lead	+	4.71111	5.76742	1.64144	3.75125	3.96781	1.75594	1.72079		0		0	0	0	0	0	0	n.a.
citrate cation symporter family	GBAA0578	587078	588424	Lead	+	39.1678	58.3315	38.3639	29.4024	41.3164	12.1764	11.9326		0		0	0	0	0	0	0	n.a.
malate dehydrogenase, putative	GBAA0579	588484	589683	Lead	+	19.4208	26.0563	24.8489	18.7279	22.2635	3.72607	3.65149		0		0	0	0	0	0	0	n.a.
lipoprotein, putative	GBAA0580	589979	590503	Lag	-	0	0.143429	0	0	0.0358571	0.0717143	0.0702787		n.a.		0.260952	0.745829	0	0.170667	0.294362	0.319837	0.313435
transporter, eama family	GBAA0581	590619	591545	Lag	-	0.755124	0.487379	0.488511	0.869903	0.650229	0.19316	0.189293		26.1463		0.29342	0	0	0.386624	0.170011	0.199965	0.195962
transcriptional regulator, gntr family	GBAA0582	591666	593066	Lead	+	7.0207	7.66544	4.36365	5.95415	6.25099	1.4426	1.41372		0		0	0	0	0	0	0	n.a.
acetyltransferase, gnat family	GBAA0583	593100	593612	Lag	-	108.641	84.0865	71.1672	68.7108	83.1514	18.2826	17.9166		0.184907		0	0.440351	0	0.174659	0.153752	0.208051	0.203886
sensor histidine kinase	GBAA0584	593759	595222	Lag	-	8.0888	4.6867	2.75917	5.34662	5.22032	2.205	2.16086		5.04064		0.540301	0.116242	0.212402	0.183607	0.263138	0.189118	0.185332
dna-binding response regulator	GBAA0585	595288	595959	Lag	-	14.1964	9.34303	8.5134	13.4187	11.3679	2.85508	2.79793		19.8288		2.92113	3.01424	1.34777	1.73333	2.25412	0.839718	0.822909
hypothetical protein	GBAA0586	596289	596411	Lead	+	0.926829	3.7099	5.44893	4.13763	3.55582	1.90243	1.86434		18.2036		0	0.134683	2.45447	0	0.647289	1.20646	1.18231
acetyltransferase, gnat family	GBAA0587	596793	597299	Lag	-	58.1913	47.3187	46.1722	53.1238	51.2015	5.56544	5.45403		0.818849		0.788955	0.181195	0	0.706903	0.419263	0.388101	0.380332
formate dehydrogenase accessory protein	GBAA0588	597528	598334	Lag	-	2.53903	2.98214	3.33325	4.81864	3.41826	0.988521	0.968733		0.812024		0	0	0	0.111029	0.0277571	0.0555143	0.054403
molybdopterin oxidoreductase family protein	GBAA0589	598638	601574	Lead	+	63.5993	76.2414	108.266	130.427	94.6333	30.3775	29.7694		0.0491432		0.0680967	0.0512768	0.051396	0.0152537	0.0465058	0.0222826	0.0218365
	GBAA0590	601587	602069	Lead	+	49.2464	71.4118	96.8018	143.95	90.3525	40.6724	39.8582		0.0572866		0.207039	0	0	0	0.0517598	0.10352	0.101447
glycerophosphoryl diester phosphodiesterase family protein	GBAA0591	602262	604097	Lead	+	11.6923	7.93439	5.44604	7.25194	8.08116	2.62635	2.57377		0.301948		0	0	0	0.0976035	0.0244009	0.0488017	0.0478248
alanine dehydrogenase( EC:1.4.1.1 )	GBAA0592	604465	605598	Lead	+	126.833	199.22	186.619	167.38	170.013	31.6238	30.9908		0.0162479		0.0440917	0.0664021	0	0	0.0276235	0.0331718	0.0325077
amino acid permease family protein	GBAA0593	605702	607117	Lead	+	103.395	137.199	101.561	86.8234	107.245	21.3028	20.8763		0.0501391		0	0.108483	0.106603	0	0.0537715	0.0620948	0.0608518
transcriptional regulator, arsr family	GBAA0594	607384	607761	Lead	+	120.492	221.928	119.794	47.0376	127.313	71.8776	70.4388		0		0	0	0	0	0	0	n.a.
heavy metal-transporting atpase	GBAA0595	607786	610152	Lead	+	48.4639	89.0029	52.0309	38.9826	57.1201	21.9569	21.5173		0.0556477		0.0633714	0	0.0637727	0	0.031786	0.0367037	0.035969
nicotinate phosphoribosyltransferase	GBAA0596	610356	611819	Lag	-	26.6612	26.9177	26.9029	33.0271	28.3772	3.10217	3.04007		0.771767		0.271175	0.360041	0	0.244809	0.219006	0.154102	0.151017
transcriptional regulator/tpr domain protein	GBAA0597	612020	613288	Lead	+	80.9787	118.409	185.969	246.55	157.977	73.3102	71.8427		0.0370355		0.0394011	0.194629	0	0	0.0585075	0.0926289	0.0907746
hypothetical protein	GBAA0598	613291	613422	Lead	+	65.7045	72.6987	164.055	152.822	113.82	51.8035	50.7665		0		0	0	0	0	0	0	n.a.
neutral protease( EC:3.4.24.28 )	GBAA0599	613589	615289	Lead	+	5.1264	6.72875	6.19951	6.39895	6.1134	0.693249	0.679371		3.35276		0.235156	0.177072	0.354968	0.0526749	0.204968	0.125675	0.123159
hypothetical protein	GBAA0600	615352	615900	Lag	-	15.8761	16.961	13.7312	9.91312	14.1204	3.10936	3.04712		0		0	0	0	0	0	0	n.a.
lipoprotein, putative	GBAA0602	616279	616797	Lead	+	46.711	39.4839	21.3191	24.9533	33.1168	11.9884	11.7485		0		0	0	0	0	0	0	n.a.
hypothetical protein	GBAA0603	616813	617085	Lead	+	44.5311	37.9258	22.5485	20.1452	31.2877	11.8319	11.595		0		0	0	0	0	0	0	n.a.
hypothetical protein	GBAA0604	617134	618396	Lag	-	33.3302	58.2308	69.7382	64.1814	56.3701	16.0626	15.7411		0.799372		0.65004	0.629587	0.239034	0.283769	0.450607	0.219397	0.215005
transcription antiterminator, lytr family	GBAA0605	618631	619632	Lag	-	6.43613	2.66631	1.95843	4.62844	3.92233	2.02091	1.98046		5.48887		0.38024	0.264527	0	0.216399	0.215291	0.159147	0.155962
nucleoside transporter, nupc family	GBAA0606	619908	621086	Lag	-	0.127226	0.319338	0	0.151993	0.14964	0.131273	0.128645		n.a.		9.85581	7.28603	4.86522	4.31813	6.5813	2.53548	2.48472
glyoxylase family protein	GBAA0607	621178	621564	Lead	+	14.0517	14.3245	11.7484	9.00167	12.2816	2.47312	2.42361		0		0	0	0	0	0	0	n.a.
cbs domain protein	GBAA0608	621672	622757	Lead	+	16.5497	13.8521	8.95136	7.97655	11.8324	4.06204	3.98073		0.739589		0.0460405	0	0.138996	0.165009	0.0875115	0.0775343	0.0759822
aspartate ammonia-lyase( EC:4.3.1.1 )	GBAA0609	622841	624274	Lead	+	19.4568	15.4664	11.1349	9.55233	13.9026	4.46763	4.3782		4.09558		0.488145	0.391728	0.21053	1.18717	0.569393	0.427627	0.419067
l-lactate permease	GBAA0610	624314	625933	Lag	-	376.062	1056.06	1328.35	2422.8	1295.82	851.388	834.345		0.01842		0.401235	0.371852	0.093179	0.0884938	0.23869	0.171158	0.167732
transcriptional regulator, arsr family	GBAA0612	626770	627057	Lead	+	66.7535	50.5608	46.8259	40.7742	51.2286	11.1077	10.8854		3.74216		0.694444	1.04583	1.5724	4.35556	1.91706	1.66522	1.63189
acid-soluble spore protein H	GBAA0613	627172	627351	Lead	+	135.894	128.11	101.841	101.348	116.798	17.8426	17.4854		4.51449		4.95556	1.67333	2.51583	11.9467	5.27285	4.66184	4.56852
proton/peptide symporter family protein	GBAA0614	627392	628750	Lag	-	741.2	1076.22	1318.09	1675.3	1202.7	393.975	386.089		0.0223344		0.478293	0.33245	0	0.263723	0.268617	0.200181	0.196174
iron compound abc transporter, iron compound-binding protein	GBAA0615	629132	630097	Lag	-	93.8251	81.8011	51.4605	48.5083	68.8987	22.4176	21.9689		0.868338		0.414079	0.155901	0.884448	0.938667	0.598274	0.377441	0.369885
iron compound abc transporter, permease protein	GBAA0616	630270	631274	Lead	+	28.5055	22.5346	16.1614	20.6303	21.9579	5.11746	5.01501		0.312561		0.0497512	0.224776	0	0	0.0686318	0.106705	0.104569
iron compound abc transporter, permease protein	GBAA0617	631271	632329	Lead	+	28.5477	25.9134	23.7643	23.8138	25.5098	2.25942	2.21419		0.530541		0.0472144	0.0711048	0	0.423041	0.13534	0.194063	0.190178
iron compound abc transporter, atp-binding protein	GBAA0618	632342	633163	Lead	+	47.1691	44.4398	35.8717	40.4094	41.9725	4.9246	4.82601		0.815329		0.364964	0.0916058	0.367275	0.545012	0.342214	0.187152	0.183405
hypothetical protein	GBAA0619	633195	633926	Lag	-	37.8579	35.5823	23.1127	29.9058	31.6147	6.5809	6.44916		0.421907		0.204918	0	0.206216	0.122404	0.133385	0.0971827	0.0952373
8-amino-7-oxononanoate synthase( EC:2.3.1.29 )	GBAA0620	634139	635329	Lead	+	165.673	195.102	239.381	241.938	210.523	36.8286	36.0913		0.0189045		0.0839631	0	0	0.0752309	0.0397985	0.0460934	0.0451707
hypothetical protein	GBAA0621	635374	636327	Lead	+	129.736	151.943	158.934	197.428	159.51	28.1772	27.6132		0.0164287		0.104822	0	0	0	0.0262055	0.0524109	0.0513617
mutt/nudix family protein	GBAA0622	636393	636815	Lead	+	8.93144	7.8077	6.53046	6.72318	7.4982	1.10863	1.08643		0		0	0	0	0	0	0	n.a.
hypothetical protein	GBAA0623	636855	638735	Lag	-	44.8315	31.8045	27.5064	26.277	32.6049	8.48856	8.31863		0		0	0	0	0	0	0	n.a.
norq protein, putative	GBAA0624	638739	639632	Lag	-	37.6007	20.7538	17.6412	21.4479	24.3609	8.98039	8.80062		0.0864379		0	0.0842282	0	0	0.021057	0.0421141	0.0412711
cardiolipin synthetase	GBAA0625	639760	641289	Lag	-	31.3144	34.3634	30.7741	39.5868	34.0097	4.03994	3.95906		1.23446		0.78366	0.639804	0.19732	0.0585621	0.419837	0.346788	0.339846
hypothetical protein	GBAA0626	641341	641709	Lead	+	1.47425	1.71823	0.409079	1.08783	1.17235	0.571214	0.559779		23.3782		0.420054	0.0367317	0.00818157	0.631328	0.274074	0.303299	0.297227
hypothetical protein	GBAA0627	641740	642078	Lead	+	7.74041	5.45536	6.62577	6.87198	6.67338	0.942308	0.923445		6.14868		0	0.222124	0.89056	0.528614	0.410324	0.386611	0.378872
sensory box/ggdef family protein	GBAA0628	642437	644140	Lead	+	23.3996	17.9978	16.5319	23.0184	20.2369	3.48715	3.41734		0.67434		0.352113	0	0.0885857	0.105164	0.136466	0.150995	0.147973
amino acid permease family protein	GBAA0629	644171	645568	Lag	-	9.90415	7.00107	9.71781	12.1338	9.68921	2.10152	2.05946		10.1101		1.42632	0.818712	0.647854	1.02546	0.979589	0.335463	0.328747
trehalose operon transcriptional repressor	GBAA0630	646020	646730	Lead	+	15.3418	14.2721	12.3095	16.5615	14.6212	1.80275	1.76666		0.225067		0	0	0.13163	0	0.0329075	0.065815	0.0644976
pts system, trehalose-specific iibc component	GBAA0631	646868	648295	Lead	+	698.362	814.166	840.77	1030.46	845.939	137.675	134.919		0.00103477		0.035014	0	0	0	0.0087535	0.017507	0.0171565
trehalose-6-phosphate hydrolase( EC:3.2.1.93 )	GBAA0632	648309	649970	Lead	+	724.059	944.34	1188.87	1564.29	1105.39	360.049	352.841		0		0	0	0	0	0	0	n.a.
spore germination protein gerkc	GBAA0633	650002	651126	Lag	-	1.77778	0.937067	0.805067	0.557511	1.01936	0.529527	0.518927		n.a.		10.2364	9.97307	18.2482	29.2215	16.9198	9.05579	8.87451
spore germination protein gerkb	GBAA0634	651107	652213	Lag	-	1.58085	0.998558	0.818157	0.647516	1.01127	0.40587	0.397745		n.a.		11.6793	8.97886	25.1938	37.3892	20.8103	13.1331	12.8702
spore germination protein gerka	GBAA0635	652194	653696	Lag	-	0.765136	0.737469	0.200865	0.536527	0.559999	0.260196	0.254987		n.a.		9.16766	6.06007	16.7762	21.3645	13.3421	6.99062	6.85068
caax amino terminal protease family protein	GBAA0636	653846	654532	Lead	+	5.21252	3.5973	5.17668	5.32905	4.82889	0.82363	0.807143		1.51434		0.0727802	0	0.219723	0	0.0731259	0.103579	0.101505
hypothetical protein	GBAA0637	654556	655527	Lead	+	50.6615	47.0145	41.2193	49.1233	47.0046	4.1365	4.05369		0.11759		0.0514403	0.0774691	0	0.0921811	0.0552726	0.0405161	0.0397051
sodium/alanine symporter family protein	GBAA0638	655655	657115	Lead	+	30.2888	44.8656	28.2166	12.6998	29.0177	13.1617	12.8982		0		0	0	0	0	0	0	n.a.
amino acid abc transporter, atp-binding protein	GBAA0639	657249	657980	Lead	+	0	0	0	0.122404	0.0306011	0.0612022	0.059977		0		0	0	0	0	0	0	n.a.
amino acid abc transporter, amino acid-binding protein	GBAA0640	657993	658823	Lead	+	0.421179	0.271841	0	0.215644	0.227166	0.174522	0.171029		47.4639		0	0	0	0.431288	0.107822	0.215644	0.211327
amino acid abc transporter, permease protein	GBAA0641	658886	659542	Lead	+	0.228311	0.229224	0.229756	0	0.171823	0.11455	0.112257		n.a.		0.228311	0.210886	0.459513	0	0.224677	0.187822	0.184062
amino acid abc transporter, permease protein	GBAA0642	659543	660187	Lead	+	0.387597	0.350233	0	0.138915	0.219186	0.182594	0.178939		n.a.		0	1.06938	0	0.127802	0.299295	0.516911	0.506563
amino acid abc transporter, permease protein	GBAA0643	660392	661819	Lead	+	81.2122	169.916	148.001	112.402	127.883	39.1126	38.3296		0.0136899		0.070028	0	0	0	0.017507	0.035014	0.0343131
hypothetical protein	GBAA0644	661794	662171	Lead	+	44.9392	93.6549	89.2362	88.5713	79.1004	22.8856	22.4275		0		0	0	0	0	0	0	n.a.
hit family protein	GBAA0645	662233	662667	Lead	+	1.86437	1.82105	2.2764	3.53457	2.37409	0.8004	0.784377		0		0	0	0	0	0	0	n.a.
RNA polymerase sigma-70 factor	GBAA0646	662844	663401	Lead	+	3.49821	2.29409	0	1.91404	1.92658	1.45108	1.42204		0		0	0	0	0	0	0	n.a.
hypothetical protein	GBAA0647	664012	664800	Lead	+	5.42586	3.33649	3.4399	3.06843	3.81767	1.08349	1.0618		0.743657		0	0	0	0.113561	0.0283904	0.0567807	0.0556441
hypothetical protein	GBAA0648	664834	665787	Lag	-	3.04403	2.46106	0.791143	1.31488	1.90278	1.03207	1.01141		14.0229		0.751572	0.315723	0	0	0.266824	0.355791	0.348669
dihydrofolate reductase family protein	GBAA0649	665894	666415	Lead	+	8.61686	8.39552	5.0548	5.82915	6.97408	1.79942	1.7634		0		0	0	0	0	0	0	n.a.
sensor histidine kinase	GBAA0650	666429	667820	Lag	-	2.22701	1.78513	2.02134	2.40092	2.1086	0.265656	0.260338		24.0916		0.610632	0.378664	0.433764	0.60892	0.507995	0.119662	0.117266
dna-binding response regulator	GBAA0651	667832	668509	Lag	-	1.61504	0.888496	1.31803	1.45897	1.32014	0.312284	0.306033		17.565		0.325959	0.450912	0	0.150655	0.231881	0.197646	0.193689
	GBAA0652	668683	669934	Lead	+	1.57428	1.43142	1.62283	1.61022	1.55969	0.0879514	0.0861908		4.67166		0.159744	0.0601438	0	0.0715655	0.0728634	0.0658808	0.064562
sulfate permease family protein	GBAA0653	670092	671543	Lead	+	14.4077	7.35783	3.53464	3.41739	7.17939	5.15485	5.05166		4.85929		0.344353	0.349533	0.20792	0.493664	0.348867	0.116695	0.114359
universal stress protein family	GBAA0654	671609	672031	Lead	+	19.2553	14.7752	13.1608	16.5432	15.9336	2.60995	2.5577		0.332348		0	0	0	0.21182	0.0529551	0.10591	0.10379
hypothetical protein	GBAA0655	672240	672365	Lead	+	1.61111	2.10362	0.76673	0.0284444	1.12748	0.917381	0.899017		0		0	0	0	0	0	0	n.a.
oligopeptide abc transporter, oligopeptide-binding protein	GBAA0656	672469	674250	Lag	-	38.9585	37.088	138.279	152.879	91.8012	62.3875	61.1387		0.231639		0.252525	0.0422559	0.254125	0.301684	0.212647	0.115861	0.113542
oligopeptide abc transporter, permease protein	GBAA0657	674265	675170	Lag	-	33.2141	43.6191	181.2	228.876	121.727	98.2399	96.2733		0.670742		1.28256	0.791232	0.499834	0.692274	0.816475	0.333447	0.326772
oligopeptide abc transporter, permease protein	GBAA0658	675189	676157	Lag	-	77.3447	161.372	352.161	434.896	256.443	165.451	162.139		0.293002		1.17131	0.753777	0.155779	0.924665	0.751383	0.432479	0.423822
oligopeptide abc transporter, atp-binding protein	GBAA0659	676172	677098	Lag	-	176.264	382.82	596.941	569.029	431.263	194.765	190.866		0.191742		1.39266	0.864285	0.335444	0.715254	0.826912	0.43798	0.429213
	GBAA0660	677085	678104	Lag	-	219.179	490.726	591.736	551.017	463.165	167.866	164.506		0.0559132		0.487255	0.147647	0.14799	0.252988	0.25897	0.160062	0.156857
glycerol-3-phosphate transporter	GBAA0661	678389	679738	Lag	-	46.6689	32.9078	21.6831	18.8412	30.0253	12.649	12.3958		0.232428		0	0.167333	0.111815	0	0.069787	0.08371	0.0820343
transcriptional regulator, marr family	GBAA0662	680011	680469	Lead	+	60.085	77.7706	84.4465	95.4484	79.4376	14.8182	14.5216		0.0342824		0.108932	0	0	0	0.0272331	0.0544662	0.0533759
	GBAA0663	680489	682089	Lead	+	101.21	93.3174	109.108	110.772	103.602	8.02524	7.86459		0.021041		0.0312305	0	0	0.055965	0.0217989	0.0271211	0.0265782
ribose operon repressor	GBAA0664	682227	683198	Lead	+	128.644	192.252	155.926	110.66	146.87	35.5195	34.8085		0.00875608		0.0514403	0	0	0	0.0128601	0.0257202	0.0252053
ribokinase	GBAA0665	683212	684108	Lead	+	104.915	134.036	112.699	124.367	119.004	12.8187	12.5621		0		0	0	0	0	0	0	n.a.
ribose abc transporter protein	GBAA0666	684105	684500	Lead	+	119.74	158.64	122.117	165.298	141.449	23.8699	23.3921		0		0	0	0	0	0	0	n.a.
ribose abc transporter, atp-binding protein	GBAA0667	684618	686003	Lead	+	81.5909	104.116	127.142	128.537	110.346	22.2012	21.7567		0.0246747		0	0	0.108911	0	0.0272276	0.0544553	0.0533652
ribose abc transporter, permease protein	GBAA0668	686006	686941	Lead	+	163.38	178.768	175.183	181.084	174.604	7.8663	7.70883		0		0	0	0	0	0	0	n.a.
ribose abc transporter, ribose-binding protein	GBAA0669	686956	687882	Lead	+	278.798	279.005	293.641	293.296	286.185	8.41195	8.24356		0		0	0	0	0	0	0	n.a.
transaldolase	GBAA0670	687917	688564	Lead	+	205.123	169.216	202.264	207.712	196.079	18.0462	17.685		0.0528888		0	0	0	0.414815	0.103704	0.207407	0.203256
immune inhibitor a metalloprotease	GBAA0672	688881	691280	Lead	+	0.5375	0.753	0.566063	0.784	0.660141	0.1263	0.123772		53.377		0.35375	0.282375	0.188688	0.58464	0.352363	0.16896	0.165578
hypothetical protein	GBAA0673	691599	691940	Lead	+	0.847953	0.775018	2.52466	0.644491	1.19803	0.888416	0.870631		9.21041		0	0	0.441374	0	0.110344	0.220687	0.216269
multidrug resistance protein, putative	GBAA0674	691978	693150	Lag	-	10.1807	7.89591	3.9893	8.55516	7.65527	2.62583	2.57327		1.60432		0.29838	0.0641944	0.128687	0	0.122815	0.128293	0.125725
alcohol dehydrogenase, zinc-containing	GBAA0675	693376	694428	Lead	+	61.3181	75.2256	128.567	199.263	116.093	62.5652	61.3127		0		0	0	0	0	0	0	n.a.
hypothetical protein	GBAA0676	694547	694891	Lead	+	3.98261	1.49727	1.31261	1.92186	2.17859	1.22943	1.20482		1.09764		0.0956522	0	0	0	0.023913	0.0478261	0.0468687
phospholipase c( EC:3.1.4.3 )	GBAA0677	695145	695996	Lead	+	7.1608	5.21444	5.35058	4.46317	5.54725	1.14429	1.12138		4.692		0.293427	0.537352	0	0.210329	0.260277	0.222192	0.217745
sphingomyelinase c( EC:3.1.4.12 )	GBAA0678	696055	697071	Lead	+	2.49066	1.82882	1.33584	2.20256	1.96447	0.499044	0.489054		2.24239		0	0	0	0.176205	0.0440511	0.0881023	0.0863386
hypothetical protein	GBAA0679	697179	698351	Lead	+	1.57715	1.34808	0.635714	1.0144	1.14384	0.410049	0.401841		0		0	0	0	0	0	0	n.a.
oxidoreductase, fad-binding	GBAA0680	698339	699652	Lead	+	2.01826	2.17763	0.689269	1.09647	1.49541	0.718287	0.703908		1.13997		0	0	0	0.0681887	0.0170472	0.0340944	0.0334119
hypothetical protein	GBAA0681	699660	700811	Lag	-	26.6632	23.5312	10.957	13.5971	18.6871	7.58829	7.43639		0.721981		0.0442708	0	0.262066	0.233333	0.134918	0.132	0.129358
hypothetical protein	GBAA0682	700984	701187	Lead	+	33.4363	33.5676	19.8455	25.5009	28.0875	6.66488	6.53146		0		0	0	0	0	0	0	n.a.
undecaprenyl pyrophosphate phosphatase	GBAA0683	701245	702057	Lag	-	84.3112	44.1427	14.887	20.0448	40.8464	31.6578	31.0241		2.59345		1.30012	0.442723	0.557011	1.93748	1.05933	0.698009	0.684036
methyl-accepting chemotaxis protein	GBAA0684	702190	703134	Lag	-	38.1683	53.6503	54.6136	82.7449	57.2942	18.5652	18.1936		0.207898		0.237037	0.0796825	0.159735	0	0.119114	0.102142	0.100097
hypothetical protein	GBAA0685	703355	704617	Lead	+	89.6382	52.0578	25.3065	30.3448	49.3368	29.2675	28.6816		0.112016		0.0791766	0	0	0.141884	0.0552652	0.0687583	0.0673819
dna-binding protein	GBAA0686	704730	704948	Lead	+	11.0457	10.0331	7.54061	11.9385	10.1395	1.89939	1.86137		0		0	0	0	0	0	0	n.a.
hypothetical protein	GBAA0687	704941	705414	Lead	+	19.6688	20.0006	15.6045	17.7537	18.2569	2.02666	1.98609		0		0	0	0	0	0	0	n.a.
lpxtg-site transpeptidase family protein	GBAA0688	705462	706163	Lead	+	43.9886	31.2356	24.0273	25.6573	31.2272	9.05017	8.869		0.171065		0.213675	0	0	0	0.0534188	0.106838	0.104699
proton/peptide symporter family protein	GBAA0689	706192	707577	Lag	-	8.69841	7.79404	9.80413	24.064	12.5901	7.69328	7.53927		10.1024		1.83983	0.869264	0.762374	1.61616	1.27191	0.53628	0.525545
branched-chain amino acid transport system ii carrier protein	GBAA0690	707830	709131	Lead	+	4.95392	1.27235	0.811559	1.51398	2.13795	1.89979	1.86176		0.676279		0	0.0578341	0	0	0.0144585	0.0289171	0.0283382
hypothetical protein	GBAA0691	709267	710988	Lead	+	7.54065	8.30224	6.51838	5.67363	7.00872	1.15167	1.12862		0.519098		0.058072	0.0874564	0	0	0.0363821	0.0436896	0.0428151
hypothetical protein	GBAA0692	711024	712571	Lag	-	70.1841	59.45	45.129	49.7789	56.1355	11.104	10.8818		2.72021		1.64729	1.26473	1.17016	2.02584	1.527	0.391337	0.383503
amino acid permease family protein	GBAA0693	712753	714144	Lag	-	31.0639	43.4706	39.2275	30.3108	36.0182	6.402	6.27385		0.419398		0.116379	0.0540948	0.433764	0	0.15106	0.194376	0.190485
xanthine/uracil permease family protein	GBAA0694	714425	715717	Lead	+	62.7958	38.2009	29.6857	21.9905	38.1682	17.703	17.3487		0.466222		0.270688	0.116473	0.116744	0.207889	0.177949	0.0753266	0.0738187
dna-binding protein	GBAA0695	715849	716049	Lead	+	32.194	22.9197	23.5812	27.1475	26.4606	4.24943	4.16436		0.705075		0.746269	0	0	0	0.186567	0.373134	0.365665
hypothetical protein	GBAA0696	716054	716482	Lead	+	24.0629	21.572	14.715	21.4622	20.453	4.00945	3.92919		2.33906		0.2331	0.702098	0.351865	0.626573	0.478409	0.222246	0.217797
acetyltransferase, gnat family	GBAA0697	716520	716957	Lag	-	9.05023	12.1443	7.87146	9.67189	9.68446	1.80186	1.76579		97.8786		9.69863	8.83658	10.339	9.04183	9.47902	0.681111	0.667477
hypothetical protein	GBAA0698	716972	717211	Lag	-	7.54167	9.7639	9.78659	12.2379	9.83251	1.91838	1.87998		n.a.		13.0542	12.4308	7.69845	12.4619	11.4113	2.49181	2.44192
sodium/hydrogen exchanger family protein/trka domain protein	GBAA0699	717283	719112	Lag	-	45.1874	36.5415	16.9872	21.5373	30.0634	13.0943	12.8322		1.2052		0.337705	0.452623	0.329945	0.329023	0.362324	0.0603251	0.0591175
quinol oxidase, subunit iv	GBAA0700	719334	719645	Lag	-	1049.4	1468.91	1403.52	1321.02	1310.71	184.42	180.728		0		0	0	0	0	0	0	n.a.
quinol oxidase, subunit iii	GBAA0701	719646	720248	Lag	-	851.721	990.009	1054.27	1187.42	1020.86	139.544	136.751		0.0189051		0.248756	0.374627	0	0.14859	0.192993	0.158449	0.155277
quinol oxidase, subunit i	GBAA0702	720262	722196	Lag	-	1065.81	1341.61	1628.11	1578.2	1403.43	257.448	252.294		0.0016138		0.0516796	0.0389147	0	0	0.0226486	0.0266665	0.0261327
quinol oxidase, subunit ii	GBAA0703	722230	723105	Lag	-	1426.15	1760.1	1674.95	1991.34	1713.14	233.396	228.724		0.00441292		0.114155	0.0859589	0	0.102283	0.0755993	0.051708	0.0506729
amino acid permease domain protein	GBAA0704	723387	723584	Lag	-	0	0	0	0	0	0	n.a.		n.a.		2.27273	2.05364	0	0.325818	1.16305	1.16593	1.14259
hypothetical protein	GBAA0705	723641	724351	Lead	+	16.4866	16.2038	25.9014	44.863	25.8637	13.4439	13.1748		0.0679751		0.0703235	0	0	0	0.0175809	0.0351617	0.0344579
	GBAA0706	724484	725659	Lead	+	25.5765	51.7713	57.8436	26.5539	40.4363	16.7832	16.4473		0.131747		0.085034	0.128061	0	0	0.0532738	0.0639741	0.0626935
hypothetical protein	GBAA0707	725661	725858	Lead	+	14.8384	26.1877	13.1738	14.5532	17.1883	6.04347	5.92249		1.10629		0	0.760606	0	0	0.190152	0.380303	0.37269
sodium/solute symporter family protein	GBAA0708	725855	727327	Lead	+	6.35845	8.81005	10.7704	8.27872	8.55441	1.81423	1.77792		1.05372		0.0339443	0	0.204956	0.121656	0.0901392	0.0921216	0.0902775
spore germination protein gerla	GBAA0709	727472	728908	Lead	+	0.243563	0.262004	0.250008	0.324231	0.269951	0.0369844	0.0362441		8.99669		0.0347947	0	0	0.0623521	0.0242867	0.0302163	0.0296115
spore germination protein gerlb	GBAA0710	729002	730033	Lead	+	0.484496	0.29186	0.146269	0.260465	0.295773	0.140511	0.137698		6.16733		0	0.0729651	0	0	0.0182413	0.0364826	0.0357523
spore germination protein gerlc	GBAA0711	730017	731183	Lead	+	1.00514	1.14466	0.905441	0.967404	1.00566	0.101373	0.0993438		0		0	0	0	0	0	0	n.a.
hypothetical protein	GBAA0712	731195	731332	Lead	+	9.57971	4.267	10.9384	5.96035	7.68637	3.10009	3.03803		1.13131		0.347826	0	0	0	0.0869565	0.173913	0.170432
	GBAA0713	731394	733494	Lag	-	2.54688	2.40702	2.2991	2.37626	2.40731	0.10353	0.101457		20.9947		0.363636	0.430081	0.502927	0.724988	0.505408	0.157051	0.153907
ferrous iron transport protein a, putative	GBAA0714	733491	733748	Lag	-	0.596899	1.67528	1.75523	0.923783	1.2378	0.56818	0.556806		36.011		0.813953	0.245163	0.140419	0.583442	0.445744	0.309836	0.303634
phosphate abc transporter, phosphate-binding protein, putative	GBAA0715	734261	735160	Lead	+	90.2167	82.1222	66.4918	63.622	75.6132	12.6836	12.4297		0.120937		0.166667	0	0	0.199111	0.0914444	0.106418	0.104288
phosphate abc transporter, permease protein, putative	GBAA0716	735231	736121	Lead	+	42.4287	33.6526	24.501	24.6777	31.315	8.55304	8.38183		0.228033		0	0.0845118	0	0.201122	0.0714085	0.0952116	0.0933056
phosphate abc transporter, permease protein, putative	GBAA0717	736124	737044	Lead	+	64.4571	46.9673	36.5624	34.5033	45.6225	13.6903	13.4163		0.0448019		0	0.081759	0	0	0.0204397	0.0408795	0.0400612
hypothetical protein	GBAA0718	737245	737754	Lead	+	4.96863	4.72471	2.9598	4.04078	4.17348	0.899394	0.88139		0		0	0	0	0	0	0	n.a.
transporter, acrb/acrd/acrf family	GBAA0719	737798	740842	Lag	-	3.5445	2.63463	2.66604	2.77186	2.90426	0.430845	0.42222		76.3406		2.52808	2.27507	1.88378	2.18159	2.21713	0.266104	0.260777
cbs domain protein	GBAA0720	748237	748656	Lead	+	11.1452	6.54393	7.5475	4.62933	7.4665	2.73498	2.68023		1.3146		0	0.179286	0	0.213333	0.0981548	0.114189	0.111903
hypothetical protein	GBAA0721	748951	750102	Lead	+	45.6606	52.3871	70.4512	129.589	74.5219	38.1744	37.4102		0		0	0	0	0	0	0	n.a.
hypothetical protein	GBAA0722	750161	750316	Lag	-	58.3462	51.1171	23.4747	42.0086	43.7366	15.0714	14.7697		1.16812		0.320513	0	0	1.72308	0.510897	0.822123	0.805666
hypothetical protein	GBAA0723	750331	750663	Lag	-	95.3123	77.6201	38.1047	65.3407	69.0944	24.0452	23.5639		0.164016		0	0	0.453303	0	0.113326	0.226652	0.222115
peptidase, m23/m37 family	GBAA0724	750669	751829	Lag	-	161.529	152.883	123.893	176.306	153.653	22.0712	21.6294		0.329438		0.602929	0	0.650086	0.771748	0.506191	0.344874	0.33797
transcriptional activator tena, putative	GBAA0725	752460	753155	Lead	+	1.23276	0.372172	0	1.02474	0.657417	0.571403	0.559964		8.24752		0	0	0.216882	0	0.0542205	0.108441	0.10627
abc transporter, atp-binding protein	GBAA0726	753124	753873	Lead	+	1.71733	0.8032	1.00633	0.702464	1.05733	0.457791	0.448627		0		0	0	0	0	0	0	n.a.
abc transporter, permease protein, putative	GBAA0727	753873	754625	Lead	+	1.01195	0.7	0.40093	1.18991	0.825697	0.348122	0.341153		5.0382		0.0664011	0.1	0	0	0.0416003	0.0499559	0.0489559
abc transporter, substrate-binding protein, putative	GBAA0728	754622	755623	Lead	+	1.90619	1.2535	1.05454	0.894212	1.27711	0.444389	0.435493		0		0	0	0	0	0	0	n.a.
transcriptional regulator TenI	GBAA0729	755634	756254	Lead	+	1.90821	1.11556	1.22024	0.831072	1.26877	0.456908	0.447762		5.23222		0	0.121256	0	0.144283	0.0663849	0.0772289	0.075683
glycine oxidase	GBAA0730	756247	757356	Lead	+	2.94234	2.10297	1.11241	1.41746	1.89379	0.812542	0.796277		0.895528		0	0.0678378	0	0	0.0169595	0.0339189	0.0332399
sulfur carrier protein ThiS	GBAA0731	757372	757575	Lead	+	2.83824	0.841588	1.67229	2.76706	2.02979	0.955123	0.936003		4.54625		0	0.369118	0	0	0.0922794	0.184559	0.180864
thiazole synthase	GBAA0732	757578	758348	Lead	+	2.80285	2.45531	1.95785	2.17318	2.3473	0.36569	0.358369		3.1254		0	0.0976654	0.195785	0	0.0733625	0.0937051	0.0918293
molybdopterin biosynthesis protein MoeB	GBAA0733	758341	759360	Lead	+	3.87941	3.48447	1.63085	3.26776	3.06562	0.989464	0.969657		1.51586		0.0980392	0	0	0.0878431	0.0464706	0.0538208	0.0527434
phosphomethylpyrimidine kinase( EC:2.7.4.7 )	GBAA0734	759376	760188	Lead	+	4.25338	4.17531	2.41371	2.84119	3.4209	0.93321	0.914529		0.676868		0	0.0926199	0	0	0.023155	0.04631	0.0453829
hypothetical protein	GBAA0735	760630	760899	Lead	+	4.41111	4.09409	1.62131	3.36498	3.37287	1.24714	1.22218		2.45971		0	0	0	0.331852	0.082963	0.165926	0.162604
hypothetical protein	GBAA0736	760868	761146	Lead	+	5.66308	2.96882	1.62312	4.72086	3.74397	1.8015	1.76544		0		0	0	0	0	0	0	n.a.
hypothetical protein	GBAA0737	761176	761307	Lead	+	0.55303	0	0	0	0.138258	0.276515	0.27098		0		0	0	0	0	0	0	n.a.
hypothetical protein	GBAA0738	761653	761757	Lead	+	28.7619	37.2914	43.6174	48.6229	39.5734	8.57017	8.39861		0		0	0	0	0	0	0	n.a.
potassium-transporting ATPase subunit A( EC:3.6.3.12 )	GBAA0739	761854	763521	Lead	+	56.6325	57.6704	61.4877	49.2832	56.2685	5.10333	5.00117		0		0	0	0	0	0	0	n.a.
potassium-transporting ATPase subunit B	GBAA0740	763535	765625	Lead	+	47.1224	38.8384	37.3036	17.8951	35.2899	12.3725	12.1248		0.0255112		0	0.0360115	0	0	0.00900287	0.0180057	0.0176453
potassium-transporting atpase, c subunit( EC:3.6.3.12 )	GBAA0741	765642	766223	Lead	+	47.0189	45.7441	37.1513	30.4548	40.0923	7.77715	7.62146		0		0	0	0	0	0	0	n.a.
sensor histidine kinase kdpd	GBAA0742	766280	767434	Lead	+	7.33766	6.42169	3.37971	5.04242	5.54537	1.72465	1.69013		0.349732		0	0	0	0.0775758	0.0193939	0.0387879	0.0380114
major facilitator family transporter	GBAA0743	767459	768640	Lag	-	0.549915	0.382234	0	0.0758037	0.251988	0.258369	0.253197		n.a.		0.549915	0.382234	0.383122	0.303215	0.404621	0.103854	0.101775
transcriptional regulator, marr family	GBAA0744	768793	769242	Lead	+	2.12	0.79316	1.959	2.83136	1.92588	0.844932	0.828018		0		0	0	0	0	0	0	n.a.
phospholipase, putative	GBAA0745	769371	770225	Lead	+	8.1462	5.93417	7.59164	11.7014	8.34336	2.42796	2.37935		0.507852		0	0	0.169488	0	0.0423719	0.0847439	0.0830475
hypothetical protein	GBAA0746	770242	770556	Lead	+	1.97778	2.67733	3.35444	2.21867	2.55706	0.605631	0.593507		0		0	0	0	0	0	0	n.a.
xanthine/uracil permease family protein	GBAA0747	770654	771955	Lag	-	10.9923	3.23871	3.24624	9.10176	6.64476	4.00372	3.92357		0.983069		0.0768049	0.115668	0	0.0688172	0.0653226	0.0481171	0.0471539
short chain dehydrogenase	GBAA0748	772157	773023	Lead	+	0.519031	0.781661	0.174106	0.723414	0.549553	0.274465	0.268971		4.1976		0.0922722	0	0	0	0.0230681	0.0461361	0.0452125
	GBAA0749	773090	773572	Lead	+	1.62319	0.935404	0.418785	0.868174	0.961388	0.497246	0.487293		16.7723		0.207039	0.311801	0	0.126145	0.161246	0.131651	0.129016
hypothetical protein	GBAA0750	773569	773850	Lead	+	2.7305	0.790383	1.07057	4.88034	2.36795	1.88109	1.84343		0		0	0	0	0	0	0	n.a.
hypothetical protein	GBAA0751	773955	774206	Lead	+	0.992063	0.597619	1.79702	0.711111	1.02445	0.541075	0.530243		24.3016		0.396825	0	0.599008	0	0.248958	0.299087	0.2931
fructokinase	GBAA0752	774217	775158	Lag	-	17.2622	17.538	16.6045	17.9638	17.3421	0.570169	0.558755		3.49644		1.18047	0.799363	0.160244	0.28535	0.606356	0.472199	0.462747
sucrose-6-phosphate hydrolase	GBAA0753	775155	776630	Lag	-	15.3178	15.6661	12.1905	11.1247	13.5748	2.26056	2.2153		3.45322		0.573171	0.81626	0	0.485637	0.468767	0.342383	0.335529
pts system, sucrose-specific iibc component	GBAA0754	776648	778024	Lag	-	12.9739	12.3794	8.27649	10.3317	10.9903	2.13406	2.09134		5.98738		0.472041	0.546841	0.767357	0.845897	0.658034	0.177202	0.173654
sucrose operon repressor	GBAA0755	778153	779139	Lag	-	2.94022	3.03336	3.82345	4.74962	3.63666	0.841142	0.824304		13.4692		0.861196	0.457751	0.458815	0.18156	0.48983	0.279841	0.27424
hypothetical protein	GBAA0756	779257	779472	Lag	-	72.6528	81.6866	42.7552	76.4836	68.3945	17.4892	17.1391		0.296188		0.231481	0.522917	0.0559074	0	0.202576	0.235232	0.230523
thioredoxin, putative	GBAA0757	779545	779964	Lag	-	52.6476	46.7219	32.9143	46.8693	44.7883	8.38313	8.21531		0.404682		0.119048	0.179286	0	0.426667	0.18125	0.179772	0.176173
putative disulfide oxidoreductase	GBAA0758	779977	780396	Lag	-	19.0119	20.6752	18.2649	20.5141	19.6166	1.17173	1.14828		2.64316		0.880952	0.193629	0.359405	0.64	0.518496	0.303857	0.297774
hypothetical protein	GBAA0759	780562	780810	Lag	-	1.71486	1.96566	1.86717	3.75672	2.3261	0.95931	0.940106		67.6064		2.22892	1.25198	1.60043	1.20906	1.5726	0.471341	0.461905
lipoprotein, putative	GBAA0760	780927	781436	Lag	-	17.7588	21.0397	25.2294	28.9285	23.2391	4.87173	4.77421		4.13434		1.33922	1.03353	0.591961	0.878431	0.960784	0.311617	0.305379
	GBAA0761	781482	782590	Lag	-	0.611362	0.683064	0.441008	0.730373	0.616452	0.126783	0.124245		49.7011		0.568981	0.203697	0.23956	0.213295	0.306383	0.17572	0.172203
spore germination protein geryc	GBAA0762	782603	783598	Lag	-	0.258032	0.397669	0.394046	0.208707	0.314613	0.0959607	0.0940398		79.947		0.446787	0.399181	0	0.160129	0.251524	0.209402	0.20521
spore germination protein gerya	GBAA0763	783682	785187	Lag	-	0.199203	0.15	0	0.297477	0.16167	0.123997	0.121515		n.a.		0.896414	0.5	0.200465	0.297477	0.473589	0.30827	0.302099
hypothetical protein	GBAA0764	785312	785557	Lag	-	0.203252	0	0.613618	0.356943	0.293453	0.258707	0.253528		0		0	0	0	0	0	0	n.a.
hypothetical protein	GBAA0765	785563	785907	Lag	-	0.434783	0	0.437536	0.51942	0.347935	0.235256	0.230547		0		0	0	0	0	0	0	n.a.
nitroreductase family protein	GBAA0766	786140	786700	Lead	+	3.38681	2.68449	3.22888	2.55544	2.9639	0.405782	0.397659		3.4461		0.0891266	0	0	0.31943	0.102139	0.15083	0.147811
stage v sporulation protein r	GBAA0767	786816	788234	Lead	+	0.649753	0.424524	0.172332	0.252572	0.374795	0.211349	0.207118		4.21183		0	0	0	0.0631431	0.0157858	0.0315715	0.0309395
alkaline ceramidase domain protein	GBAA0768	788342	789604	Lead	+	3.38876	2.84745	2.57918	2.56385	2.84481	0.385307	0.377594		2.15628		0.00633413	0	0.239034	0	0.061342	0.118499	0.116127
transcriptional regulator, marr family	GBAA0770	789726	790196	Lag	-	0	0	0	0	0	0	n.a.		n.a.		0	0.159873	0.320488	0	0.12009	0.15339	0.150319
hypothetical protein	GBAA0771	790294	790878	Lead	+	0.769231	0.64359	0.516068	0.153162	0.520513	0.265816	0.260495		22.9228		0.17094	0	0	0.306325	0.119316	0.148447	0.145476
hypothetical protein	GBAA0772	791012	791596	Lead	+	3.38291	1.67333	2.06427	1.77668	2.2243	0.789916	0.774103		0		0	0	0	0	0	0	n.a.
hypothetical protein	GBAA0773	791608	791703	Lead	+	0.270833	0	0	0.896	0.291708	0.422608	0.414148		0		0	0	0	0	0	0	n.a.
pyridine nucleotide-disulfide oxidoreductase, class i	GBAA0774	791805	793469	Lead	+	5.04324	8.99982	13.8711	19.0501	11.7411	6.06449	5.94309		0.0639423		0.03003	0	0	0	0.00750751	0.015015	0.0147144
hypothetical protein	GBAA0775	793655	793918	Lead	+	59.375	58.9736	86.0758	69.0463	68.3677	12.6906	12.4366		0		0	0	0	0	0	0	n.a.
rhodanese domain protein	GBAA0776	794007	794567	Lead	+	0.693405	0.432203	0.807219	1.27772	0.802636	0.353495	0.346419		0		0	0	0	0	0	0	n.a.
metallo-beta-lactamase family protein	GBAA0777	794606	795736	Lead	+	0.473917	0.199735	0.266932	0.792219	0.433201	0.266273	0.260943		4.5719		0	0	0	0.0792219	0.0198055	0.039611	0.038818
hypothetical protein	GBAA0778	795771	795998	Lead	+	0.219298	0	0.662061	1.57193	0.613322	0.695874	0.681944		0		0	0	0	0	0	0	n.a.
rhodanese-like domain protein	GBAA0779	796057	796389	Lead	+	0.45045	0.226126	0	0.269069	0.236411	0.18518	0.181473		0		0	0	0	0	0	0	n.a.
	GBAA0780	796404	797240	Lead	+	1.14217	1.2595	1.62312	1.32955	1.33858	0.204835	0.200735		0		0	0	0	0	0	0	n.a.
hypothetical protein	GBAA0781	797274	798038	Lead	+	6.13595	6.78783	6.11693	7.14458	6.54632	0.5063	0.496165		3.09684		0.0653595	0.196863	0.19732	0.351373	0.202729	0.116946	0.114605
hypothetical protein	GBAA0782	798072	798512	Lag	-	289.712	353.319	323.957	417.406	346.099	54.1805	53.0959		0		0	0	0	0	0	0	n.a.
transcription antiterminator, lytr family	GBAA0783	798658	799854	Lag	-	83.0042	68.4758	59.9462	52.4126	65.9597	13.1216	12.8589		1.41846		0.918964	1.31602	0.504428	1.00304	0.935613	0.334392	0.327698
alcohol dehydrogenase, zinc-containing	GBAA0784	800168	801166	Lead	+	8.96697	14.8701	21.9006	27.8558	18.3984	8.22819	8.06348		0.141484		0.101101	0	0.00302202	0	0.0260308	0.0500672	0.0490649
na/pi-cotransporter family protein	GBAA0785	801201	802856	Lag	-	272.624	133.985	69.7086	67.6199	135.984	96.1608	94.2358		0.208268		0.201691	0.045471	0.182307	0.703382	0.283213	0.288612	0.282835
major facilitator family transporter	GBAA0787	803187	804386	Lag	-	6.14083	3.514	3.01397	4.01707	4.17147	1.3753	1.34776		7.71236		0.25	0.31375	0.125792	0.597333	0.321719	0.199631	0.195635
hypothetical protein	GBAA0789	804705	805793	Lead	+	6.34619	9.6514	8.38334	14.8741	9.81376	3.63792	3.5651		0.209597		0	0	0	0.0822773	0.0205693	0.0411387	0.0403151
transcription antiterminator, bglg family	GBAA0790	805866	807806	Lead	+	4.78156	3.56211	3.73292	6.43587	4.62811	1.32026	1.29383		0.139149		0.0257599	0	0	0	0.00643998	0.01288	0.0126221
pts system, cellobiose-specific iia component	GBAA0791	807918	808238	Lead	+	4.26791	6.70897	3.31055	0.558255	3.71142	2.54284	2.49194		0		0	0	0	0	0	0	n.a.
pts system, cellobiose-specific iib component	GBAA0792	808240	808545	Lead	+	1.55882	1.56506	2.26918	0	1.34827	0.958687	0.939496		10.6225		0.326797	0.246078	0	0	0.143219	0.168626	0.165251
pts system, cellobiose-specific iic component	GBAA0793	808628	809938	Lead	+	0.0762777	0.196435	0	0.0683448	0.0852643	0.0816413	0.080007		n.a.		0.0762777	0.114874	0.115141	0.13669	0.110746	0.0251495	0.0246461
hypothetical protein	GBAA0794	809914	810192	Lead	+	0.358423	0.707118	0	0.507412	0.393238	0.298555	0.292578		0		0	0	0	0	0	0	n.a.
hypothetical protein	GBAA0795	810182	811267	Lead	+	0.966851	0.665635	0.416989	1.04286	0.773083	0.287908	0.282144		4.46658		0.138122	0	0	0	0.0345304	0.0690608	0.0676783
hypothetical protein	GBAA0796	811537	812697	Lag	-	399.912	222.753	67.6922	91.1265	195.371	152.486	149.433		0.311526		0.301464	0.259432	1.04014	0.833488	0.60863	0.388609	0.38083
abc transporter, permease protein, putative	GBAA0797	813268	814443	Lag	-	63.9575	58.6392	56.9785	78.2811	64.4641	9.68041	9.48662		0.194992		0.085034	0.137026	0.128359	0.152381	0.1257	0.0288729	0.0282949
abc transporter, atp-binding protein	GBAA0798	814446	815120	Lag	-	54.9585	42.4045	42.6014	51.0786	47.7608	6.27493	6.14932		0.0866556		0.0740741	0.0914756	0	0	0.0413874	0.0483152	0.047348
hypothetical protein	GBAA0799	815117	816223	Lag	-	51.8699	53.8881	45.7868	47.2638	49.7022	3.80776	3.73154		0.143515		0	0.0680217	0.13636	0.0809395	0.0713302	0.056036	0.0549143
abc transporter, permease protein, putative	GBAA0800	816434	817168	Lead	+	21.117	15.9062	10.4453	16.0939	15.8906	4.3592	4.27194		0.76715		0	0	0	0.487619	0.121905	0.24381	0.238929
	GBAA0801	817257	819128	Lead	+	6.24573	7.96281	7.44429	8.00944	7.41557	0.820876	0.804444		0.585833		0.133547	0.0402244	0	0	0.0434428	0.0629912	0.0617303
branched-chain amino acid transport system ii carrier protein	GBAA0802	819173	820489	Lag	-	54.8891	34.4962	37.6607	51.8034	44.7124	10.1315	9.92873		0.568788		0.265756	0.228702	0.114617	0.4082	0.254319	0.121083	0.118659
cotjc protein	GBAA0803	820708	821277	Lag	-	0.877193	0.132105	1.0593	0	0.517149	0.528917	0.518329		n.a.		0.614035	0.396316	1.0593	0.628772	0.674605	0.277611	0.272054
cotjb protein	GBAA0804	821290	821565	Lag	-	0	0	1.09384	0	0.27346	0.54692	0.535972		n.a.		0.543478	0.512913	0.54692	1.84394	0.861813	0.654931	0.64182
cotja protein	GBAA0805	821562	821777	Lag	-	0	0	0	0	0	0	n.a.		n.a.		0.435185	0	0	1.44356	0.469685	0.680887	0.667257
hypothetical protein	GBAA0806	821872	822231	Lead	+	6.35833	5.90687	5.9793	4.30578	5.63757	0.909664	0.891455		0		0	0	0	0	0	0	n.a.
hypothetical protein	GBAA0807	822246	823025	Lead	+	1.76667	0.944146	1.03343	2.64665	1.59772	0.790438	0.774615		0		0	0	0	0	0	0	n.a.
hypothetical protein	GBAA0808	823043	823855	Lag	-	0.123001	0.0926199	0.18567	0.110209	0.127875	0.040493	0.0396825		55.0881		0.255843	0.0259336	0	0	0.070444	0.124202	0.121716
hypothetical protein	GBAA0809	824208	824489	Lead	+	2.75532	3.20426	1.87349	2.20505	2.50953	0.588871	0.577083		0.159604		0	0.0160213	0	0	0.00400532	0.00801064	0.00785028
deda family protein	GBAA0810	824500	825105	Lead	+	5.03465	2.31367	3.38766	2.72349	3.36487	1.19793	1.17395		1.09852		0	0	0	0.147855	0.0369637	0.0739274	0.0724475
hypothetical protein	GBAA0811	825210	825578	Lead	+	7.76694	7.99527	6.128	6.03161	6.98045	1.04489	1.02397		3.19514		0.406504	0	0	0.485637	0.223035	0.259557	0.254361
hypothetical protein	GBAA0812	825599	825943	Lead	+	12.2812	10.2845	4.89166	6.03566	8.37323	3.48857	3.41873		3.26134		0	0.654783	0.437536	0	0.27308	0.327561	0.321004
hypothetical protein	GBAA0813	825972	826199	Lead	+	1.31579	0.772816	0	0.636632	0.681309	0.540715	0.529891		61.028		0.877193	0	0	0.785965	0.415789	0.481555	0.471915
hypothetical protein	GBAA0814	826269	826445	Lead	+	2.81921	2.55254	0	1.01243	1.59605	1.32903	1.30243		7.9292		0	0	0	0.506215	0.126554	0.253107	0.248041
purple acid phosphatase/fibronectin domain protein	GBAA0815	826781	829240	Lead	+	4.06016	2.89079	1.26896	2.26841	2.62208	1.16852	1.14513		1.80786		0	0.0918293	0.0613618	0.0364228	0.0474035	0.0388851	0.0381067
hypothetical protein	GBAA0816	829371	829523	Lead	+	14.5229	14.4399	7.63629	9.10055	11.4249	3.57974	3.50809		0		0	0	0	0	0	0	n.a.
hypothetical protein	GBAA0817	829536	829706	Lead	+	11.6316	16.6805	5.08463	7.76533	10.2905	5.0368	4.93597		0		0	0	0	0	0	0	n.a.
amino acid permease family protein	GBAA0818	829735	831138	Lag	-	4.67877	10.7361	11.5857	7.9453	8.73649	3.12025	3.05779		1.28556		0.106838	0.107265	0.107514	0.127635	0.112313	0.0102187	0.0100141
germination protein gern	GBAA0819	831415	832542	Lead	+	0.620567	0.734309	0.133821	0.397163	0.471465	0.265105	0.259798		2.35045		0.0443262	0	0	0	0.0110816	0.0221631	0.0217195
hypothetical protein	GBAA0820	832668	832982	Lead	+	19.3587	22.0019	20.9509	21.3049	20.9041	1.11897	1.09657		0		0	0	0	0	0	0	n.a.
transcriptional regulator, rpir family, putative	GBAA0821	833012	833875	Lead	+	11.4236	11.4013	13.5366	12.0836	12.1113	1.00153	0.981479		0		0	0	0	0	0	0	n.a.
hypothetical protein	GBAA0822	834031	834915	Lead	+	102.78	158.637	182.726	274.455	179.65	71.5265	70.0947		0.0118404		0	0.0850847	0	0	0.0212712	0.0425424	0.0416908
pts system, sucrose-specific iibc component	GBAA0823	834940	836304	Lead	+	41.8205	107.394	159.388	260.149	142.188	92.186	90.3406		0.0115413		0	0	0	0.065641	0.0164103	0.0328205	0.0321635
hypothetical protein	GBAA0824	836353	837417	Lead	+	8.76056	19.6727	45.9313	84.2257	39.6476	33.5643	32.8924		0		0	0	0	0	0	0	n.a.
hypothetical protein	GBAA0825	837578	837982	Lead	+	0.246914	0.851541	0.745432	0.991131	0.708754	0.323917	0.317433		0		0	0	0	0	0	0	n.a.
hypothetical protein	GBAA0827	838138	838539	Lead	+	0.373134	0.374627	0	0.668657	0.354104	0.273932	0.268449		0		0	0	0	0	0	0	n.a.
hypothetical protein	GBAA0828	838539	839024	Lead	+	0.514403	0.154938	0	0	0.167335	0.242633	0.237776		0		0	0	0	0	0	0	n.a.
transporter, eama family	GBAA0829	839060	839971	Lag	-	3.30373	7.06103	4.31664	6.70625	5.34691	1.82775	1.79116		0.715695		0.0548246	0	0	0.0982456	0.0382675	0.0476106	0.0466576
transcriptional regulator, asnc family	GBAA0830	840175	840669	Lead	+	2.39192	2.73818	3.6167	1.3974	2.53605	0.917599	0.899231		0		0	0	0	0	0	0	n.a.
acetyltransferase	GBAA0831	840798	841253	Lead	+	6.44298	5.03982	0	0.966737	3.11238	3.11441	3.05206		2.65898		0	0	0.331031	0	0.0827577	0.165515	0.162202
suge protein, putative	GBAA0832	841612	841956	Lead	+	0.0405797	0	0.148762	0.51942	0.177191	0.236635	0.231898		0		0	0	0	0	0	0	n.a.
suge protein, putative	GBAA0833	841959	842273	Lead	+	0.425397	1.19524	1.25552	0.853333	0.932372	0.381573	0.373935		0		0	0	0	0	0	0	n.a.
transcriptional regulator, tetr family	GBAA0834	842406	842981	Lead	+	9.55556	6.22794	4.56519	7.41067	6.93984	2.09837	2.05636		0		0	0	0	0	0	0	n.a.
multidrug resistance protein	GBAA0835	843192	844394	Lead	+	11.0565	5.19276	3.13695	5.17788	6.14103	3.41631	3.34792		2.42448		0.207814	0.187781	0.125478	0.0744805	0.148888	0.0607437	0.0595277
hypothetical protein	GBAA0836	844428	844766	Lag	-	3.88496	3.08752	4.00752	4.8791	3.96478	0.733432	0.71875		2.79006		0.442478	0	0	0	0.110619	0.221239	0.21681
lipoprotein, putative	GBAA0837	844935	845474	Lead	+	6.8963	5.48853	4.75213	5.91028	5.76181	0.89503	0.877114		0.605037		0	0.139444	0	0	0.0348611	0.0697222	0.0683265
nad(p)h dehydrogenase, quinone family	GBAA0838	845494	846042	Lead	+	15.9854	17.2902	6.77488	7.45198	11.8756	5.53156	5.42083		9.91416		0.604736	0.822951	1.64973	1.63206	1.17737	0.542643	0.531781
abc transporter, substrate-binding protein, putative	GBAA0839	846115	847854	Lag	-	18.8782	20.4141	28.4012	30.0222	24.4289	5.59741	5.48536		0.890371		0.287356	0.129828	0.260259	0.192589	0.217508	0.0707466	0.0693304
major facilitator family transporter	GBAA0840	847960	849216	Lead	+	0.954654	1.12501	0.120088	0.848242	0.761998	0.442862	0.433996		5.23579		0.0397772	0.119809	0	0	0.0398966	0.0564786	0.055348
hypothetical protein	GBAA0841	849261	849464	Lag	-	0	0	0	0	0	0	n.a.		n.a.		0.897059	0.649647	2.10146	0.368941	1.00428	0.76261	0.747344
thij/pfpi family protein	GBAA0842	849702	850217	Lag	-	2.71124	2.18895	0.292539	2.90679	2.02488	1.19398	1.17008		31.4065		1.10853	0.29186	0.292539	0.850853	0.635945	0.410626	0.402406
catalase( EC:1.11.1.6 )	GBAA0843	850241	852226	Lag	-	0.881168	0.776508	0.456042	1.1279	0.810403	0.278406	0.272833		44.8527		0.40282	0.417069	0.228021	0.406042	0.363488	0.0905172	0.0887052
permease, putative	GBAA0844	852431	853630	Lag	-	5.255	4.63597	4.36497	5.4208	4.91919	0.500584	0.490563		4.84392		0.5525	0.1255	0.125792	0.149333	0.238281	0.209777	0.205577
amino acid permease family protein	GBAA0845	853691	855061	Lag	-	90.1896	56.8446	20.8555	26.1611	48.5127	31.9943	31.3538		0.413391		0.145879	0.32954	0	0.326769	0.200547	0.158933	0.155751
glutamate racemase( EC:5.1.1.3 )	GBAA0847	855644	856474	Lead	+	14.5499	13.2967	10.3322	13.0076	12.7966	1.77409	1.73858		0.421291		0	0	0	0.215644	0.053911	0.107822	0.105664
hypothetical protein	GBAA0848	856587	857678	Lead	+	13.5037	13.9029	12.6151	10.711	12.6832	1.4207	1.39226		0		0	0	0	0	0	0	n.a.
glyceraldehyde-3-phosphate dehydrogenase, nadp-dependent( EC:1.2.1.9 )	GBAA0849	857753	859192	Lag	-	60.4813	63.8032	90.7042	104.395	79.8459	21.2362	20.8111		3.91633		3.75069	3.1375	2.90579	2.71413	3.12703	0.45037	0.441354
hypothetical protein	GBAA0851	859436	859540	Lead	+	149.714	154.874	279.329	436.036	254.989	134.754	132.057		0.116999		0.47619	0.717143	0	0	0.298333	0.358255	0.351084
abc transporter, atp-binding/permease protein	GBAA0852	859783	861543	Lead	+	82.6559	61.764	146.186	144.412	108.754	43.0574	42.1955		0		0	0	0	0	0	0	n.a.
	GBAA0853	861540	863542	Lead	+	56.2117	50.0581	68.7226	52.1165	56.7772	8.3642	8.19676		0.0109914		0.0249626	0	0	0	0.00624064	0.0124813	0.0122314
amino acid abc transporter, amino acid-binding protein	GBAA0855	863815	864612	Lead	+	163.694	76.4078	45.9092	45.7701	82.9453	55.7279	54.6123		0.0188849		0.0626566	0	0	0	0.0156642	0.0313283	0.0307012
amino acid abc transporter, permease protein	GBAA0856	864590	865297	Lead	+	157.391	82.2514	26.5953	36.7461	75.746	59.568	58.3756		0.170386		0.0706215	0.319068	0	0.126554	0.129061	0.136846	0.134107
amino acid abc transporter, atp-binding protein	GBAA0857	865326	866060	Lead	+	117.732	67.7044	33.1515	39.2192	64.4518	38.5822	37.8098		0.0527737		0.136054	0	0	0	0.0340136	0.0680272	0.0666654
small acid-soluble spore protein	GBAA0858	866112	866315	Lag	-	1.71569	1.84559	0.739951	0.430431	1.18291	0.703664	0.689578		n.a.		2.89706	0.738235	1.4799	1.31765	1.60821	0.916311	0.897968
hypothetical protein	GBAA0859	866672	866917	Lead	+	3.53659	2.47327	4.95803	1.45691	3.1062	1.49836	1.46837		0		0	0	0	0	0	0	n.a.
hypothetical protein	GBAA0860	866934	868394	Lag	-	0.718686	0.552509	0.619918	0.662341	0.638363	0.0700899	0.0686868		48.8427		0.54757	0.260793	0.316158	0.122656	0.311794	0.176997	0.173454
hypothetical protein	GBAA0861	868415	869467	Lag	-	0.0949668	0.07151	0	0.425451	0.147982	0.189338	0.185548		n.a.		0.723647	0.50057	0	0.340361	0.391144	0.304469	0.298374
hypothetical protein	GBAA0862	869620	870738	Lead	+	20.9598	15.2188	8.25301	9.24666	13.4196	5.89346	5.77549		1.31885		0.178731	0.0740214	0.134897	0.320286	0.176984	0.10474	0.102643
hypothetical protein	GBAA0863	870880	871236	Lead	+	388.375	359.255	299.025	304.745	337.85	43.26	42.394		0.292839		0.840336	0.421849	1.69132	1.00392	0.989356	0.528278	0.517703
lipoprotein, putative	GBAA0864	871275	871871	Lag	-	6.52094	7.04566	3.53987	5.96133	5.76695	1.54933	1.51832		2.83339		0.251256	0.252261	0	0.150084	0.1634	0.119013	0.11663
hypothetical protein	GBAA0865	871893	872453	Lag	-	3.02852	2.63617	1.07629	2.66724	2.35206	0.868953	0.851558		37.0812		0.73262	0.671123	0.807219	1.27772	0.87217	0.276033	0.270507
alpha-acetolactate synthase	GBAA0866	872858	874546	Lead	+	21.4571	20.0015	41.7173	78.9562	40.533	27.4662	26.9164		0.639331		0.207223	0.0445826	0.625607	0.159147	0.25914	0.253658	0.24858
alpha-acetolactate decarboxylase( EC:4.1.1.5 )	GBAA0867	874563	875321	Lead	+	31.5481	35.6241	53.9363	102.175	55.8208	32.4001	31.7515		0.0823735		0.0658762	0	0	0.11805	0.0459816	0.057208	0.0560628
hypothetical protein	GBAA0868	875358	875714	Lag	-	4.58263	3.96116	2.64691	3.93537	3.78152	0.813442	0.797158		0		0	0	0	0	0	0	n.a.
3-methyladenine DNA glycosylase	GBAA0869	875736	876353	Lag	-	3.30259	2.16883	3.90809	3.95226	3.33294	0.830746	0.814116		11.586		0.401294	0.365534	0.244256	0.53354	0.386156	0.119041	0.116658
hydrolase, haloacid dehalogenase-like family	GBAA0870	876494	877366	Lead	+	0.609393	0.517526	0.366568	0.410538	0.476006	0.109207	0.107021		14.613		0.0893471	0.0862543	0	0.102635	0.069559	0.0469139	0.0459748
lpxtg-motif cell wall anchor domain protein	GBAA0871	877851	880760	Lead	+	173.007	154.917	109.511	127.363	141.199	28.2575	27.6919		0.0930298		0.154639	0.155258	0	0.215533	0.131357	0.0921114	0.0902675
n-acetylmuramoyl-l-alanine amidase, family 2	GBAA0872	880818	881864	Lag	-	53.2607	50.5136	30.2707	36.261	42.5765	11.0825	10.8607		0.656495		0.429799	0.431519	0	0.256734	0.279513	0.203583	0.199508
hypothetical protein	GBAA0873	881861	882556	Lag	-	44.2457	36.0185	23.2368	32.843	34.086	8.68341	8.50959		1.52431		0.718391	0.973707	0	0.386207	0.519576	0.421706	0.413265
coproporphyrinogen III oxidase	GBAA0875	882814	884304	Lead	+	75.7834	43.7094	28.0153	29.5337	44.2605	22.1719	21.728		0.0664092		0.0670691	0.050503	0	0	0.029393	0.0346074	0.0339146
acyl-CoA synthase	GBAA0876	884619	886175	Lead	+	0.867052	0.580347	0.484746	1.26602	0.799542	0.350859	0.343836		12.1587		0.128452	0.0483622	0.0969493	0.115093	0.0972142	0.0350336	0.0343323
hypothetical protein	GBAA0877	886203	886667	Lag	-	124.83	84.4234	69.4045	84.3319	90.7475	23.7929	23.3166		0.118846		0.107527	0.323871	0	0	0.107849	0.152674	0.149618
sulfate permease family protein	GBAA0878	886856	888334	Lead	+	6.15213	6.23071	5.63792	5.58682	5.90189	0.336496	0.32976		2.09119		0.270453	0	0.102062	0.121163	0.12342	0.111523	0.109291
hypothetical protein	GBAA0879	888668	888931	Lead	+	2.45833	2.66402	0.251583	2.52509	1.97476	1.15197	1.12891		0		0	0	0	0	0	0	n.a.
hypothetical protein	GBAA0880	889290	889661	Lead	+	54.2124	48.2689	36.0576	77.4703	54.0023	17.375	17.0272		0.0937087		0	0.202419	0	0	0.0506048	0.10121	0.0991837
hypothetical protein	GBAA0881	889763	890644	Lag	-	149.715	154.307	132.134	130.899	141.764	11.9906	11.7506		0.659746		1.75737	0.341497	0.626391	1.01587	0.935283	0.613818	0.601531
translocase	GBAA0882	890659	893025	Lag	-	104.67	92.7008	81.4518	83.2663	90.5221	10.6429	10.4299		0.413138		0.633714	0.445374	0.159432	0.257406	0.373981	0.209904	0.205702
polysaccharide biosynthesis protein csaa	GBAA0883	893308	894828	Lead	+	61.7883	53.6982	67.1167	75.0154	64.4046	8.97065	8.79107		0.352263		0.0986193	0.198028	0.198488	0.41236	0.226874	0.132278	0.12963
csab protein	GBAA0884	894970	896073	Lead	+	85.8505	56.9838	57.5059	57.607	64.4868	14.2451	13.9599		0.0439998		0.0452899	0.0682065	0	0	0.0283741	0.0340732	0.0333911
s-layer protein sap	GBAA0885	896749	899193	Lead	+	9247.53	9636.68	7448.62	7151.37	8371.05	1252.8	1227.72		0		0	0	0	0	0	0	n.a.
s-layer protein ea1	GBAA0887	899915	902503	Lead	+	24.6064	21.5691	23.7287	27.3389	24.3108	2.38833	2.34052		1.43028		0.733874	0.31993	0.233217	0.103824	0.347711	0.272325	0.266874
hypothetical protein	GBAA0888	902599	903789	Lag	-	35.6406	25.0406	13.3713	18.6287	23.1703	9.58565	9.39376		0.0682168		0	0.0632242	0	0	0.015806	0.0316121	0.0309793
alginate o-acetyltransferase, putative	GBAA0889	903814	905229	Lag	-	26.8404	20.381	11.6197	15.2244	18.5164	6.61228	6.47992		0.849378		0.353107	0.212712	0	0.0632768	0.157274	0.158108	0.154943
alginate o-acetyltransferase, putative	GBAA0890	905456	906913	Lead	+	20.3731	12.8433	6.65298	9.08782	12.2393	5.99062	5.8707		0		0	0	0	0	0	0	n.a.
hypothetical protein	GBAA0891	906923	907954	Lead	+	24.2287	16.7791	9.0921	8.93916	14.7598	7.29702	7.15095		0		0	0	0	0	0	0	n.a.
hypothetical protein	GBAA0892	908007	908126	Lead	+	0	0	0	0	0	0	n.a.		n.a.		1.875	1.69425	0.276742	1.76213	1.40203	0.753888	0.738797
hypothetical protein	GBAA0893	908096	909475	Lag	-	32.213	27.3197	24.712	26.3424	27.6468	3.22861	3.16398		1.92722		0.345652	0.484539	0.437536	0.863536	0.532816	0.2279	0.223338
enoyl-CoA hydratase	GBAA0894	909777	910565	Lead	+	24.5551	26.1059	54.8433	74.787	45.0728	24.2151	23.7304		0.232092		0	0	0.191318	0.227123	0.10461	0.121675	0.119239
hypothetical protein	GBAA0895	910815	911120	Lead	+	16.3889	23.3332	39.2371	50.4044	32.3409	15.3781	15.0702		0		0	0	0	0	0	0	n.a.
hypothetical protein	GBAA0896	911159	911338	Lag	-	4	3.34667	2.51583	3.98222	3.46118	0.699668	0.685662		7.19087		0	0	0	0.995556	0.248889	0.497778	0.487813
peptidase, family m20/m25/m40 protein	GBAA0897	911465	912514	Lead	+	111.984	105.393	126.177	143.025	121.645	16.6847	16.3507		0.0097865		0.047619	0	0	0	0.0119048	0.0238095	0.0233329
n-acetylmuramoyl-l-alanine amidase, family 3	GBAA0898	912754	914343	Lead	+	667.44	634.461	441.906	417.119	540.231	128.952	126.371		0.00406302		0.0314465	0	0	0.0563522	0.0219497	0.0273087	0.0267621
hypothetical protein	GBAA0899	914575	915429	Lead	+	39.5263	28.88	25.8857	26.8066	30.2747	6.2936	6.16762		0		0	0	0	0	0	0	n.a.
hypothetical protein	GBAA0900	915633	915779	Lag	-	0	0.512245	0	0	0.128061	0.256122	0.250995		n.a.		0	1.02449	0	0.609524	0.408503	0.501198	0.491165
proline racemase, putative	GBAA0901	916012	917007	Lead	+	0.941767	1.3427	0.657754	0.899598	0.960455	0.283896	0.278213		6.26168		0.150602	0	0	0.0899598	0.0601406	0.0737254	0.0722496
ornithine cyclodeaminase	GBAA0902	917027	918004	Lead	+	2.76994	2.34985	1.66076	1.92209	2.17566	0.487487	0.477728		9.55096		0.204499	0.0769939	0	0.549693	0.207797	0.243032	0.238167
	GBAA0903	918390	918688	Lead	+	4.84615	3.27391	0.504849	0.803104	2.35701	2.07217	2.03069		4.52646		0.12709	0	0	0.299666	0.106689	0.141917	0.139076
hypothetical protein	GBAA0904	919359	920030	Lead	+	3.89881	4.34992	2.89321	1.704	3.21148	1.17505	1.15153		5.87549		0.397321	0.224107	0	0.133333	0.18869	0.166783	0.163444
hypothetical protein	GBAA0905	920441	921091	Lead	+	24.6943	15.4139	11.4824	16.1445	16.9338	5.56406	5.45268		3.20861		0.473118	0.599161	0	1.10108	0.543339	0.452524	0.443465
hypothetical protein	GBAA0906	921143	921304	Lead	+	49.4568	37.2503	25.5683	18.0196	32.5737	13.7575	13.4821		0.380599		0.407407	0	0	0.0884938	0.123975	0.193505	0.189631
	GBAA0907	921403	921711	Lag	-	0.245955	0.974757	1.95405	2.60971	1.44612	1.04475	1.02384		n.a.		4.40453	1.42802	1.05518	3.24764	2.53384	1.5725	1.54102
oligopeptide abc transporter, oligopeptide-binding protein	GBAA0908	922059	923645	Lead	+	129.179	176.339	97.0436	118.057	130.155	33.5489	32.8774		0.0412177		0.063012	0	0.0951166	0.0564587	0.0536468	0.0395531	0.0387613
oligopeptide abc transporter, permease protein	GBAA0909	923705	924655	Lead	+	40.5121	52.1478	26.8345	35.8796	38.8435	10.5323	10.3215		0.162797		0	0	0.158728	0.0942166	0.0632361	0.0776231	0.0760692
oligopeptide abc transporter, permease protein	GBAA0910	924662	925513	Lead	+	55.0704	79.2011	40.0159	45.5761	54.9659	17.3111	16.9646		0.0478316		0	0	0	0.105164	0.0262911	0.0525822	0.0515296
	GBAA0911	925540	926532	Lead	+	66.2719	116.758	59.927	67.0908	77.512	26.3593	25.8316		0.114185		0.0503525	0.151662	0.152014	0	0.088507	0.0759625	0.0744419
oligopeptide abc transporter, atp-binding protein	GBAA0912	926525	927496	Lead	+	73.1533	130.447	68.322	87.2678	89.7976	28.2667	27.7009		0.18987		0.0514403	0.0774691	0	0.553086	0.170499	0.257081	0.251935
hypothetical protein	GBAA0913	927481	927576	Lead	+	11.3125	24.7549	14.1201	13.888	16.0189	5.96136	5.84203		0		0	0	0	0	0	0	n.a.
	GBAA0914	927761	927966	Lead	+	2.06796	6.49188	2.74055	2.76629	3.51667	2.00965	1.96942		3.09207		0	0	0	0.434951	0.108738	0.217476	0.213122
hypothetical protein	GBAA0915	928136	928765	Lead	+	5.22857	3.22236	2.15643	2.61973	3.30677	1.35348	1.32639		0		0	0	0	0	0	0	n.a.
hypothetical protein	GBAA0916	928935	929507	Lead	+	3.01222	3.02251	1.31719	0.722429	2.01859	1.17858	1.15499		0		0	0	0	0	0	0	n.a.
hypothetical protein	GBAA0917	929544	929663	Lead	+	2.375	5.8734	1.58498	0.701867	2.63381	2.26527	2.21993		0		0	0	0	0	0	0	n.a.
hypothetical protein	GBAA0918	929648	930064	Lead	+	8.57074	6.94855	4.87963	5.3717	6.44266	1.6708	1.63735		0		0	0	0	0	0	0	n.a.
hypothetical protein	GBAA0919	930132	930590	Lead	+	4.23094	3.8782	1.72326	1.17124	2.75091	1.52891	1.4983		2.48086		0.108932	0.164052	0	0	0.0682462	0.0819538	0.0803132
hypothetical protein	GBAA0920	930637	930843	Lag	-	0.439614	0.89487	4.69622	0	1.50768	2.15687	2.11369		44.1385		0.903382	0.232812	0.729227	0.796444	0.665466	0.297217	0.291268
alpha-ketoglutarate permease, putative	GBAA0921	931159	932481	Lag	-	0.599395	1.4673	1.36916	0.338624	0.943619	0.559712	0.548508		8.81522		0.151172	0.113832	0	0.0677249	0.0831822	0.0651158	0.0638123
sensor histidine kinase	GBAA0923	932707	934296	Lead	+	3.27358	3.37477	4.55698	6.45684	4.41554	1.48033	1.4507		0.178045		0.0314465	0	0	0	0.00786164	0.0157233	0.0154085
response regulator	GBAA0924	934315	934992	Lead	+	3.19322	2.15682	4.14556	5.7011	3.79917	1.50574	1.4756		0		0	0	0	0	0	0	n.a.
lipoprotein, putative	GBAA0925	934989	935966	Lead	+	4.85174	3.82967	6.70786	7.86611	5.81385	1.81417	1.77785		0		0	0	0	0	0	0	n.a.
tellurium resistance protein, putative	GBAA0926	936190	937395	Lead	+	8.73632	9.66412	7.34974	10.4414	9.04791	1.32948	1.30287		0.17252		0	0.0624378	0	0	0.0156095	0.0312189	0.030594
hypothetical protein	GBAA0927	937495	940026	Lead	+	11.4281	9.69919	8.3404	9.37261	9.71008	1.28344	1.25775		0.091109		0	0	0	0.035387	0.00884676	0.0176935	0.0173393
hypothetical protein	GBAA0928	939998	942445	Lead	+	22.181	18.9001	13.1428	15.2474	17.3678	3.99423	3.91427		0.0526856		0	0	0	0.0366013	0.00915033	0.0183007	0.0179343
hypothetical protein	GBAA0929	942789	943127	Lead	+	3.08555	1.36384	0.89056	0.523327	1.46582	1.1333	1.11062		0.27047		0	0	0	0.0158584	0.0039646	0.0079292	0.00777048
hypothetical protein	GBAA0930	943131	943382	Lead	+	1.63889	0.591643	0	0.867556	0.774522	0.680469	0.666847		0		0	0	0	0	0	0	n.a.
transcriptional regulator, merr family	GBAA0931	943391	944134	Lead	+	5.43683	3.26907	2.43468	2.84938	3.49749	1.33702	1.31025		8.00978		0.537634	0.10121	0	0.48172	0.280141	0.269216	0.263827
hypothetical protein	GBAA0932	944188	944514	Lead	+	2.55352	0.77833	0.461621	1.37003	1.29087	0.922116	0.903657		0		0	0	0	0	0	0	n.a.
dnad domain protein	GBAA0933	944715	945575	Lead	+	2.16028	2.0115	2.46499	2.13333	2.19253	0.192831	0.188971		0		0	0	0	0	0	0	n.a.
replicative DNA helicase	GBAA0934	945572	946858	Lead	+	2.80653	2.70308	2.69763	1.64719	2.46361	0.546577	0.535636		0.394239		0.03885	0	0	0	0.00971251	0.019425	0.0190362
hypothetical protein	GBAA0935	946891	947058	Lead	+	4.2381	1.76596	1.79702	3.56267	2.84094	1.2541	1.22899		0		0	0	0	0	0	0	n.a.
lipoprotein, putative	GBAA0936	947185	947601	Lead	+	4.22062	5.59423	3.6199	3.22302	4.16444	1.03766	1.01689		0		0	0	0	0	0	0	n.a.
hypothetical protein	GBAA0937	947623	947967	Lead	+	3.57971	2.5231	2.25769	3.90085	3.06533	0.797701	0.781732		0		0	0	0	0	0	0	n.a.
hypothetical protein	GBAA0938	948302	949075	Lag	-	20.4276	14.4432	16.7488	22.055	18.4187	3.45697	3.38776		0		0	0	0	0	0	0	n.a.
hypothetical protein	GBAA0939	949198	949965	Lead	+	13.668	10.1596	6.0891	7.28	9.29917	3.3768	3.3092		26.6415		2.03776	1.8021	0.95523	5.11467	2.47744	1.81856	1.78216
hypothetical protein	GBAA0940	950097	950189	Lag	-	9.98925	5.39245	1.26603	7.20654	5.96357	3.65805	3.58483		61.2128		5.36559	3.2549	3.14885	2.83252	3.65047	1.15741	1.13424
hypothetical protein	GBAA0942	950318	950473	Lead	+	25.9551	28.7685	27.7322	18.4139	25.2174	4.68208	4.58835		50.8432		15.5705	14.5001	7.68297	13.5319	12.8214	3.52533	3.45476
transcriptional regulator, tetr-related family	GBAA0943	950645	951220	Lag	-	6.80729	4.44479	3.65844	4.66667	4.8943	1.34669	1.31974		14.5276		1.64931	0.261458	0	0.933333	0.711024	0.738796	0.724007
drug resistance transporter, emrb/qaca family	GBAA0944	951363	952823	Lead	+	2.59206	1.81421	1.83082	1.77851	2.0039	0.392714	0.384852		85.9203		1.76591	1.23696	2.06639	1.81776	1.72176	0.348792	0.34181
hypothetical protein	GBAA0945	952865	953407	Lag	-	2.29466	2.34636	1.27321	4.34634	2.56514	1.28618	1.26044		0		0	0	0	0	0	0	n.a.
hypothetical protein	GBAA0946	953389	953871	Lag	-	2.83644	2.7002	4.81915	4.65994	3.75393	1.1413	1.11845		0.689408		0.10352	0	0	0	0.0258799	0.0517598	0.0507237
transcriptional regulator, padr family	GBAA0947	953864	954205	Lag	-	3.0731	2.98118	4.03416	3.84075	3.4823	0.532793	0.522128		0		0	0	0	0	0	0	n.a.
hypothetical protein	GBAA0948	954406	954558	Lag	-	3.18954	3.4451	1.9732	2.84612	2.86349	0.642259	0.629403		0		0	0	0	0	0	0	n.a.
protein-export membrane protein-related protein	GBAA0949	954731	954997	Lead	+	1.1236	0	0.0791498	0.671161	0.468477	0.529562	0.518961		n.a.		2.54307	2.16593	1.69607	3.84575	2.56271	0.922873	0.904399
hypothetical protein	GBAA0950	955345	956751	Lag	-	1.24378	1.1774	2.1457	2.29254	1.71485	0.585979	0.574249		n.a.		2.87704	2.45434	3.12199	2.86567	2.82976	0.276806	0.271265
hypothetical protein	GBAA0951	956932	957033	Lag	-	0.490196	0.221471	0	0.421647	0.283328	0.220626	0.21621		n.a.		0.980392	2.21471	0	1.75686	1.23799	0.96991	0.950495
hypothetical protein	GBAA0952	957183	957767	Lead	+	15.8085	20.3117	15.4717	18.1804	17.4431	2.26056	2.21531		0.70812		0.155556	0.185354	0	0.153162	0.123518	0.0836372	0.081963
hypothetical protein	GBAA0953	957884	958438	Lead	+	7.92613	7.9913	6.9301	4.34923	6.79919	1.70397	1.66986		0		0	0	0	0	0	0	n.a.
mxaa domain protein	GBAA0954	958793	960676	Lag	-	18.9575	16.2415	10.7316	9.92068	13.9628	4.35582	4.26862		0.925905		0.111465	0.0399682	0.160244	0.205452	0.129282	0.0708401	0.069422
transcriptional regulator, tetr family	GBAA0955	960734	961318	Lag	-	37.9145	33.0805	23.9972	33.9561	32.2371	5.88206	5.76431		0.0778606		0	0.1004	0	0	0.0251	0.0502	0.0491951
hypothetical protein	GBAA0956	961718	961984	Lag	-	5.48689	6.13681	4.9299	3.81891	5.09313	0.982277	0.962614		15.1975		0.539326	1.55676	0	1.00003	0.77403	0.662811	0.649543
hypothetical protein	GBAA0957	962365	962721	Lead	+	16.9412	15.1739	8.87941	12.3784	13.3432	3.51915	3.4487		0		0	0	0	0	0	0	n.a.
transcriptional regulator, marr family	GBAA0958	962993	963451	Lead	+	2.79085	2.72983	2.67698	4.08373	3.07035	0.677189	0.663633		0		0	0	0	0	0	0	n.a.
cdp-diacylglycerol--serine o-phosphatidyltransferase( EC:2.7.8.8 )	GBAA0959	963495	964028	Lead	+	2.66292	1.84161	1.4247	2.76518	2.1736	0.648198	0.635222		18.9202		0.724719	0	0.282678	0.637603	0.41125	0.334243	0.327552
atp synthase protein i, putative	GBAA0960	964052	964423	Lead	+	2.37366	2.29948	2.33729	3.56473	2.64379	0.614707	0.602402		23.8298		0.688172	0.404839	0.40578	1.02125	0.630009	0.292934	0.28707
hypothetical protein	GBAA0961	964716	965369	Lead	+	1.98318	2.10702	0.701664	1.39195	1.54595	0.643559	0.630676		1.23633		0.0764526	0	0	0	0.0191131	0.0382263	0.0374611
hypothetical protein	GBAA0962	965745	966365	Lead	+	0.161031	0.324966	0	0.288567	0.193641	0.146989	0.144047		43.6558		0.0805153	0.0145507	0.243076	0	0.0845354	0.111348	0.109119
dihydroxyacetone kinase family protein	GBAA0963	966465	967463	Lag	-	9.18519	8.06969	6.15586	5.03697	7.11193	1.86505	1.82771		0.70056		0.0500501	0.149243	0	0	0.0498233	0.0703541	0.0689458
hypothetical protein	GBAA0964	967483	968049	Lag	-	3.60847	3.14215	2.76342	2.02272	2.88419	0.670283	0.656866		2.29311		0.26455	0	0	0	0.0661376	0.132275	0.129627
dihydroxyacetone kinase family protein	GBAA0965	968228	969979	Lead	+	6.62158	7.74404	8.91742	8.35755	7.91015	0.983664	0.963973		0.342026		0.0570776	0	0	0.0511416	0.0270548	0.031334	0.0307068
hypothetical protein	GBAA0966	970033	970695	Lag	-	1.71795	2.50319	0.910709	2.46501	1.89921	0.751645	0.736598		0		0	0	0	0	0	0	n.a.
hypothetical protein	GBAA0967	970906	971412	Lead	+	18.9152	13.2302	8.12808	9.01302	12.3216	4.92725	4.82862		0.200094		0.0986193	0	0	0	0.0246548	0.0493097	0.0483226
hypothetical protein	GBAA0969	972068	972187	Lag	-	16.825	13.0897	15.9755	11.3344	14.3061	2.54576	2.4948		0.0728125		0.0416667	0	0	0	0.0104167	0.0208333	0.0204163
caax amino terminal protease family protein	GBAA0971	972630	973463	Lag	-	0.318945	0.418935	0.180995	0.567252	0.371532	0.162914	0.159653		48.8208		0.239808	0.270863	0	0.214868	0.181385	0.123074	0.12061
hypothetical protein	GBAA0972	973558	973752	Lead	+	1.02564	1.15846	2.32231	3.44615	1.98814	1.13317	1.11049		3.22425		0.25641	0	0	0	0.0641026	0.128205	0.125639
hypothetical protein	GBAA0973	974011	974292	Lead	+	1.39362	1.60213	0.535284	1.27092	1.20049	0.464066	0.454776		0		0	0	0	0	0	0	n.a.
hd domain protein	GBAA0975	974838	975971	Lead	+	12.6226	11.3309	11.6074	17.9058	13.3667	3.07661	3.01502		0.460489		0.0881834	0	0	0.158025	0.061552	0.07658	0.0750471
hypothetical protein	GBAA0976	976122	976232	Lag	-	0	0	0	0	0	0	n.a.		n.a.		0.585586	1.27535	0.108793	0.565045	0.633694	0.481066	0.471436
hypothetical protein	GBAA0977	976636	976917	Lead	+	3.14539	2.40319	3.2117	2.64352	2.85095	0.391728	0.383887		40.9957		1.95035	0.283043	0.535284	1.90638	1.16877	0.883321	0.865638
hypothetical protein	GBAA0978	977554	977775	Lag	-	0.675676	1.69595	0	0.403604	0.693806	0.723463	0.708981		n.a.		2.40541	3.50043	3.25018	4.9724	3.5321	1.06839	1.047
hypothetical protein	GBAA0980	978765	978902	Lead	+	2.7029	1.45143	3.82844	4.11641	3.0248	1.21333	1.18905		n.a.		39.5797	27.7082	10.129	28.5551	26.493	12.1761	11.9324
s-layer protein, putative	GBAA0981	979209	980942	Lead	+	37.6148	34.0683	34.7516	34.1668	35.1504	1.67038	1.63695		0.0308856		0	0.0434256	0	0	0.0108564	0.0217128	0.0212782
hypothetical protein	GBAA0982	981083	981397	Lead	+	10.6127	13.6257	7.1881	6.83804	9.56614	3.19755	3.13354		0		0	0	0	0	0	0	n.a.
hypothetical protein	GBAA0983	981414	982022	Lead	+	16.9869	16.5784	12.6064	11.8819	14.5134	2.64217	2.58928		0.141424		0.0821018	0	0	0	0.0205255	0.0410509	0.0402291
hypothetical protein	GBAA0984	982604	982843	Lag	-	1.97083	2.85512	1.25792	0.746667	1.70764	0.915007	0.89669		0		0	0	0	0	0	0	n.a.
lipoprotein, putative	GBAA0985	983075	983536	Lag	-	0.859307	1.3039	0.326732	1.48558	0.993878	0.516743	0.506399		0		0	0	0	0	0	0	n.a.
hypothetical protein	GBAA0986	983750	984139	Lead	+	1.91282	2.69535	2.97255	4.04808	2.9072	0.883092	0.865414		0		0	0	0	0	0	0	n.a.
hypothetical protein	GBAA0987	984190	984390	Lead	+	3.16915	3.66385	0.750995	3.9317	2.87893	1.45336	1.42427		0		0	0	0	0	0	0	n.a.
hypothetical protein	GBAA0988	984466	984717	Lead	+	0.960317	2.39048	1.19802	1.50756	1.51409	0.625743	0.613217		4.93381		0	0.29881	0	0	0.0747024	0.149405	0.146414
hypothetical protein	GBAA0989	984898	985098	Lag	-	1.34826	0.374627	0.540716	0.615164	0.719692	0.430939	0.422312		13.6266		0	0	0	0.392279	0.0980697	0.196139	0.192213
anti sigma b factor antagonist rsbv	GBAA0990	985299	985634	Lead	+	5.08333	6.24811	6.76579	3.95733	5.51364	1.25361	1.22851		1.20912		0	0	0	0.266667	0.0666667	0.133333	0.130664
serine-protein kinase RsbW	GBAA0991	985641	986123	Lead	+	8.09938	6.85027	9.0445	7.936	7.98254	0.899185	0.881185		0.626315		0.10352	0	0	0.0964638	0.0499959	0.0578021	0.056645
sigma factor B	GBAA0992	986089	986862	Lead	+	12.3902	9.58081	8.44462	8.68217	9.77444	1.81118	1.77492		0.627817		0	0.0972868	0	0.148176	0.0613656	0.0738417	0.0723636
hypothetical protein	GBAA0993	986932	987372	Lead	+	19.4286	15.8454	15.4099	17.5258	17.0524	1.82801	1.79142		0		0	0	0	0	0	0	n.a.
response regulator	GBAA0994	987548	988690	Lead	+	7.6378	5.93045	6.31005	8.5069	7.0963	1.19169	1.16784		0.213523		0	0.0606089	0	0	0.0151522	0.0303045	0.0296978
methyltransferase, cher family	GBAA0995	988729	989586	Lag	-	22.2914	22.6479	18.0366	17.9388	20.2287	2.59206	2.54017		0.65092		0.174825	0	0.351865	0	0.131672	0.168347	0.164977
sensor histidine kinase/response regulator	GBAA0996	989603	992293	Lag	-	17.0145	15.6129	13.4772	17.2448	15.8374	1.73079	1.69615		0.266963		0.0185805	0.0839465	0	0.0665923	0.0422798	0.0394819	0.0386915
hypothetical protein	GBAA0997	992499	992768	Lag	-	0	0.278889	0.98397	0.331852	0.398678	0.416464	0.408127		11.6125		0.185185	0	0	0	0.0462963	0.0925926	0.0907391
hypothetical protein	GBAA0998	992972	993109	Lead	+	1.2971	0.349217	0.262522	1.86991	0.944688	0.774634	0.759127		0		0	0	0	0	0	0	n.a.
hypothetical protein	GBAA0999	993149	993679	Lead	+	2	1.27627	2.84275	2.02486	2.03597	0.64017	0.627355		0		0	0	0	0	0	0	n.a.
hypothetical protein	GBAA1000	993740	994021	Lead	+	1.43617	2.13617	1.60585	1.91909	1.77432	0.31338	0.307107		5.26722		0	0.37383	0	0	0.0934574	0.186915	0.183173
hypothetical protein	GBAA1001	994164	994475	Lead	+	49.6378	80.2766	136.561	122.27	97.1863	39.692	38.8974		0.446023		0.480769	0.724038	0.241907	0.287179	0.433474	0.21967	0.215272
hypothetical protein	GBAA1002	994735	994956	Lead	+	2.95946	3.2223	3.76695	4.92396	3.71817	0.871369	0.853926		0		0	0	0	0	0	0	n.a.
hypothetical protein	GBAA1003	995054	995359	Lag	-	13.451	9.91696	7.32058	10.6583	10.3367	2.52159	2.47112		9.37049		1.14379	0.492157	0.493301	1.74515	0.9686	0.601839	0.589791
alcohol dehydrogenase, zinc-containing	GBAA1004	995477	996472	Lag	-	8.07329	7.92767	8.32044	11.5976	8.97976	1.75276	1.71767		4.73737		0.462851	0.151205	0.303112	0.78445	0.425405	0.271082	0.265656
hypothetical protein	GBAA1005	996601	996741	Lag	-	31.2837	32.4377	62.9708	78.7336	51.3565	23.4182	22.9494		1.14902		0.950355	0.672894	0	0.737135	0.590096	0.410883	0.402658
hypothetical protein	GBAA1006	996833	997258	Lead	+	20.8404	24.0995	28.2765	24.0195	24.309	3.04962	2.98857		n.a.		31.7089	37.0384	51.734	71.68	48.0403	17.8907	17.5326
hypothetical protein	GBAA1007	997285	997470	Lag	-	84.8387	142.204	167.652	157.773	138.117	37.0313	36.29		0.492609		1.10215	1.61935	0	0	0.680376	0.813511	0.797226
dna repair exonuclease family protein	GBAA1008	997639	998880	Lead	+	5.42673	3.28846	5.16536	6.93282	5.20334	1.49546	1.46552		0.540034		0.0402576	0	0	0.0721417	0.0280998	0.0349605	0.0342606
hypothetical protein	GBAA1009	998877	999476	Lead	+	7.78667	6.18715	7.63807	8.85845	7.61758	1.09771	1.07574		0.411876		0	0.1255	0	0	0.031375	0.06275	0.0614939
transposase, is605 family	GBAA1010	1000115	1001245	Lead	+	14.7277	13.795	13.44	19.1907	15.2884	2.65764	2.60444		1.17105		0.132626	0.133156	0.133466	0.316888	0.179034	0.0919031	0.0900634
hypothetical protein	GBAA1011	1001413	1003716	Lead	+	18.3468	18.54	14.1791	16.1537	16.8049	2.05808	2.01688		0.0974664		0	0	0.0655165	0	0.0163791	0.0327582	0.0321025
hd domain protein	GBAA1012	1003758	1004702	Lead	+	179.238	176.752	157.883	181.216	173.772	10.7493	10.5341		0.0136407		0	0	0	0.0948148	0.0237037	0.0474074	0.0464584
transcriptional regulator, tetr family	GBAA1013	1004879	1005454	Lead	+	7.91493	5.22917	4.97925	5.45689	5.89506	1.36064	1.3334		1.76849		0	0.261458	0	0.155556	0.104253	0.12791	0.125349
transporter, putative	GBAA1014	1005503	1006723	Lead	+	3.26208	2.59141	2.10168	2.41869	2.59346	0.489711	0.479908		0		0	0	0	0	0	0	n.a.
glyoxalase family protein	GBAA1015	1007140	1008084	Lead	+	20.3079	26.7988	29.7427	33.517	27.5916	5.58028	5.46857		0.0479403		0.0529101	0	0	0	0.0132275	0.026455	0.0259254
glyoxylase family protein	GBAA1016	1008128	1009105	Lead	+	15.2127	21.3011	24.0872	39.7776	25.0947	10.4666	10.2571		0.806863		0.255624	0.153988	0.308691	0.0916155	0.20248	0.0978903	0.0959307
tpr domain protein	GBAA1017	1009329	1010441	Lead	+	2.04133	2.30027	1.26944	1.44906	1.76503	0.48589	0.476163		14.6744		0.269542	0.202965	0	0.563522	0.259007	0.233142	0.228475
hypothetical protein	GBAA1018	1010438	1010569	Lead	+	46.8409	48.2947	30.1214	31.5501	39.2018	9.69604	9.50194		0		0	0	0	0	0	0	n.a.
hydrolase, alpha/beta fold family	GBAA1019	1010797	1011672	Lead	+	1.19863	0.687671	0.861587	0.511416	0.814826	0.293098	0.28723		7.14498		0.232877	0	0	0	0.0582192	0.116438	0.114107
hypothetical protein	GBAA1020	1011753	1011953	Lead	+	1.1592	2.74227	2.19291	3.11148	2.30147	0.849898	0.832885		0		0	0	0	0	0	0	n.a.
hypothetical protein	GBAA1021	1012178	1012978	Lead	+	0.489388	0.366629	0.0603046	0.369139	0.321365	0.183226	0.179558		30.9619		0.062422	0	0	0.335581	0.0995006	0.160114	0.156909
dna-binding protein	GBAA1022	1013338	1013787	Lead	+	0	0.334667	0	0.398222	0.183222	0.213152	0.208885		0		0	0	0	0	0	0	n.a.
hypothetical protein	GBAA1023	1013572	1013787	Lead	+	0	0	0	0.82963	0.207407	0.414815	0.406511		0		0	0	0	0	0	0	n.a.
glycerol uptake operon antiterminator regulatory protein	GBAA1024	1013885	1014445	Lead	+	20.984	17.1942	15.8592	20.0027	18.51	2.38795	2.34015		0		0	0	0	0	0	0	n.a.
glycerol uptake facilitator protein	GBAA1025	1014674	1015495	Lead	+	189.026	658.646	426.322	30.6122	326.151	274.914	269.411		0.0167104		0	0	0	0.218005	0.0545012	0.109002	0.10682
glycerol kinase( EC:2.7.1.30 )	GBAA1026	1015509	1016999	Lead	+	129.966	191.048	100.273	24.302	111.397	69.2781	67.8913		0.0075259		0.0335345	0	0	0	0.00838364	0.0167673	0.0164316
glycerol-3-phosphate dehydrogenase, aerobic	GBAA1027	1017133	1018815	Lead	+	144.165	248.818	173.649	59.2584	156.473	78.3681	76.7993		0.0484563		0.0297089	0.130645	0.089691	0.0532383	0.0758209	0.0440998	0.0432171
hypothetical protein	GBAA1028	1019013	1019177	Lag	-	823.764	882.27	664.473	343.782	678.572	241.424	236.591		0.215523		1.76364	2.09927	0.292752	1.69425	1.46248	0.799622	0.783615
hypothetical protein	GBAA1030	1019625	1020035	Lead	+	2.6618	2.7042	1.4691	2.96487	2.44999	0.667516	0.654153		0		0	0	0	0	0	0	n.a.
hypothetical protein	GBAA1031	1020029	1020136	Lead	+	1.94444	0.502	1.56541	2.20681	1.55467	0.749544	0.734539		1.49073		0.0648148	0.0278889	0	0	0.0231759	0.0307151	0.0301003
RNA polymerase sigma C factor	GBAA1032	1020290	1020823	Lead	+	5.55993	5.7307	2.7872	4.2216	4.57486	1.36953	1.34211		0		0	0	0	0	0	0	n.a.
lineage-specific thermal regulator protein	GBAA1033	1020828	1021235	Lead	+	5.56618	3.25931	2.58983	4.27357	3.92222	1.29625	1.2703		2.4356		0	0	0	0.382118	0.0955294	0.191059	0.187234
cell division protein, ftsw/roda/spove family	GBAA1034	1021315	1022493	Lead	+	6.53181	6.00484	4.59636	5.04921	5.54555	0.881469	0.863824		4.91668		0.339271	0.319338	0.128032	0.303986	0.272657	0.0974925	0.0955409
transcriptional regulator, marr family	GBAA1035	1022551	1023036	Lag	-	11.1934	11.4964	8.72156	12.4149	10.9566	1.57794	1.54635		2.60709		0.277778	0.371852	0.124239	0.368724	0.285648	0.116114	0.11379
hypothetical protein	GBAA1036	1023321	1023686	Lead	+	5.52459	3.8761	2.26837	2.4383	3.52684	1.51456	1.48424		0.968374		0.136612	0	0	0	0.034153	0.068306	0.0669387
major facilitator family transporter	GBAA1037	1023848	1025239	Lead	+	4.44181	4.40548	3.687	3.31494	3.96231	0.554137	0.543045		6.02707		0.179598	0.10819	0.216882	0.450575	0.238811	0.148204	0.145237
drug resistance transporter, emrb/qaca family	GBAA1038	1025262	1026710	Lead	+	14.3913	11.4379	7.44645	7.94713	10.3057	3.25127	3.18618		11.673		0.888889	0.675569	0.833402	2.41407	1.20298	0.812432	0.796168
hypothetical protein	GBAA1039	1026879	1027442	Lag	-	1.85638	0.934574	1.06521	1.43932	1.32387	0.414468	0.406172		10.8918		0.443262	0.133511	0	0	0.144193	0.209077	0.204892
helicase, uvrd/rep family	GBAA1040	1027530	1029860	Lag	-	19.3488	13.8738	12.2845	12.1027	14.4025	3.39215	3.32424		0.686768		0.02145	0.0646075	0.194273	0.115315	0.0989114	0.0742516	0.0727653
peptidylprolyl isomerase	GBAA1041	1030238	1031101	Lag	-	338.62	288.974	215.177	205.897	262.167	63.0821	61.8193		0.217634		0.636574	0.958681	0.174711	0.512296	0.570565	0.324082	0.317594
hypothetical protein	GBAA1043	1031527	1031721	Lag	-	91.5231	101.01	85.368	75.3008	88.3005	10.7937	10.5776		18.2182		19.3231	14.975	17.5876	12.4613	16.0868	3.0059	2.94572
hypothetical protein	GBAA1044	1031840	1032175	Lead	+	12.5774	8.77155	6.15481	7.66933	8.79327	2.74133	2.68646		n.a.		43.5833	53.5526	60.9011	73.0667	57.7759	12.4209	12.1723
protease production regulatory protein hpr	GBAA1045	1032181	1032738	Lag	-	261.47	419.677	596.112	496.548	443.452	141.194	138.367		0.636696		5.46057	1.71652	1.95856	2.15811	2.82344	1.76734	1.73196
hypothetical protein	GBAA1046	1033037	1033399	Lag	-	98.7989	101.221	97.1236	120.286	104.358	10.7515	10.5363		2.06326		3.60331	2.69669	0.83168	1.48099	2.15317	1.2378	1.21302
hit family protein	GBAA1047	1033577	1034011	Lag	-	104.538	112.046	113.598	146.062	119.061	18.4305	18.0615		2.44804		3.54253	3.26127	2.49848	2.35638	2.91466	0.577131	0.565578
abc transporter, atp-binding protein ecsa	GBAA1048	1034571	1035314	Lead	+	34.4731	36.5893	29.9831	40.6765	35.4305	4.45176	4.36264		0.118834		0.0672043	0.10121	0	0	0.0421035	0.0505602	0.0495481
abc transporter, permease protein escb	GBAA1049	1035307	1036518	Lead	+	33.4827	30.6767	35.4982	39.5497	34.8018	3.73202	3.65732		0.0557838		0	0.00372772	0	0.0739274	0.0194138	0.0363849	0.0356565
ecsc protein	GBAA1050	1036532	1037239	Lead	+	40.0946	37.3118	41.5965	41.6513	40.1636	2.03341	1.99271		0		0	0	0	0	0	0	n.a.
hypothetical protein	GBAA1051	1037280	1037423	Lag	-	0.215278	0.522917	0	0	0.184549	0.247355	0.242404		84.2897		0	0	0	0.622222	0.155556	0.311111	0.304883
transcriptional regulator, tetr family	GBAA1052	1037579	1038160	Lead	+	7.19759	8.15362	5.97575	4.27678	6.40094	1.67326	1.63976		0		0	0	0	0	0	0	n.a.
hypothetical protein	GBAA1053	1038169	1038330	Lead	+	9.59877	13.1264	10.8088	2.8318	9.09143	4.4223	4.33378		0		0	0	0	0	0	0	n.a.
hypothetical protein	GBAA1054	1038410	1038886	Lead	+	23.7191	27.6068	27.6077	13.5846	23.1296	6.62201	6.48945		0		0	0	0	0	0	0	n.a.
	GBAA1055	1038879	1040331	Lead	+	40.5526	36.4415	26.2173	26.3361	32.3869	7.25247	7.10729		0.605182		0.206469	0.103648	0.103889	0.369993	0.196	0.125694	0.123178
hypothetical protein	GBAA1056	1040436	1040870	Lead	+	3.53793	1.44022	2.09595	2.11332	2.29686	0.884711	0.867		0		0	0	0	0	0	0	n.a.
hypothetical protein	GBAA1057	1040880	1041146	Lead	+	9.71161	10.4066	2.13704	4.71155	6.74171	3.98231	3.90259		0		0	0	0	0	0	0	n.a.
	GBAA1058	1041599	1041816	Lead	+	23.4312	17.4364	23.1272	15.0512	19.7615	4.17883	4.09518		0		0	0	0	0	0	0	n.a.
hypothetical protein	GBAA1059	1041856	1042227	Lead	+	15.9301	11.9387	6.22466	10.2847	11.0945	4.0194	3.93894		0		0	0	0	0	0	0	n.a.
lipoprotein, putative	GBAA1061	1042919	1043743	Lead	+	111.436	337.647	265.504	275.929	247.629	96.2152	94.2891		0		0	0	0	0	0	0	n.a.
	GBAA1062	1043837	1044452	Lag	-	3.49513	2.08297	0.980195	1.41964	1.99448	1.09833	1.07635		n.a.		2.61201	5.29789	5.92528	17.2189	7.76352	6.46531	6.33589
transcriptional regulator, merr family	GBAA1063	1044730	1045533	Lead	+	3.00995	3.28735	9.50384	19.03	8.70778	7.50617	7.35591		2.25359		0.186567	0	0.375498	0.222886	0.196238	0.154323	0.151234
hypothetical protein	GBAA1064	1045836	1046132	Lead	+	7.87879	5.04535	6.81054	7.54209	6.81919	1.26384	1.23854		0		0	0	0	0	0	0	n.a.
hypothetical protein	GBAA1065	1046206	1046682	Lead	+	16.6813	16.0482	15.3228	14.5051	15.6394	0.938032	0.919254		0.492441		0	0	0	0.308059	0.0770147	0.154029	0.150946
hypothetical protein	GBAA1066	1046675	1048093	Lead	+	17.3249	15.8316	12.593	13.8069	14.8891	2.10274	2.06065		0.822654		0.0352361	0.159197	0	0.29551	0.122486	0.13404	0.131357
hypothetical protein	GBAA1068	1048246	1048749	Lag	-	25.3472	29.2475	39.253	34.1618	32.0024	6.03089	5.91017		0.116714		0	0.149405	0	0	0.0373512	0.0747024	0.073207
penicillin-binding protein 1	GBAA1069	1048877	1050994	Lead	+	0.472144	0.924363	0.641431	0.951841	0.747445	0.231018	0.226393		0		0	0	0	0	0	0	n.a.
uroporphyrinogen decarboxylase( EC:4.1.1.37 )	GBAA1070	1051174	1052220	Lead	+	48.0783	49.8447	64.1083	72.4981	58.6324	11.7027	11.4684		0.0346158		0.0811843	0	0	0	0.0202961	0.0405922	0.0397796
ferrochelatase	GBAA1071	1052235	1053170	Lead	+	134.234	160.196	170.712	186.801	162.986	22.0703	21.6285		0.078308		0.107906	0.241346	0.161271	0	0.127631	0.101228	0.099202
protoporphyrinogen oxidase	GBAA1072	1053241	1054611	Lead	+	67.1991	89.8261	110.245	104.095	92.8415	19.1151	18.7325		1.08989		1.38585	0.755746	0.990919	0.914953	1.01187	0.267888	0.262526
hypothetical protein	GBAA1073	1054651	1056003	Lag	-	35.5477	34.9786	31.1361	40.216	35.4696	3.72179	3.64728		0.737492		0.248337	0.111308	0.223134	0.463562	0.261585	0.147232	0.144285
endonuclease/exonuclease/phosphatase family	GBAA1075	1056859	1058610	Lead	+	7.01826	7.9151	5.1678	6.79978	6.72523	1.14496	1.12204		0.402288		0.0570776	0	0	0.0511416	0.0270548	0.031334	0.0307068
hypothetical protein	GBAA1076	1058789	1059115	Lead	+	0.235474	0.769119	0.57241	1.24399	0.705248	0.421368	0.412933		12.7783		0.152905	0.0690826	0.138486	0	0.0901185	0.0703455	0.0689373
hypothetical protein	GBAA1077	1059112	1059948	Lag	-	5.07885	5.80989	6.42755	10.8505	7.04169	2.59834	2.54633		7.55803		0.298686	0.539785	0.541039	0.749343	0.532213	0.184224	0.180536
penicillinase repressor	GBAA1078	1060181	1060579	Lead	+	5.30075	3.81973	2.26992	1.64379	3.25855	1.64016	1.60732		1.92284		0.250627	0	0	0	0.0626566	0.125313	0.122805
hypothetical protein	GBAA1079	1060594	1062483	Lead	+	5.15873	4.68374	2.15643	3.41902	3.85448	1.34929	1.32228		0.171586		0.026455	0	0	0	0.00661376	0.0132275	0.0129627
transcriptional regulator, tetr family	GBAA1080	1062697	1063269	Lead	+	44.3578	33.4421	22.4133	29.2193	32.3581	9.19997	9.0158		0.203533		0	0	0.263438	0	0.0658595	0.131719	0.129082
hypothetical protein	GBAA1081	1063484	1066093	Lead	+	1.18774	1.09632	0.347011	1.47136	1.02561	0.479749	0.470145		0		0	0	0	0	0	0	n.a.
hypothetical protein	GBAA1082	1066240	1066452	Lead	+	1.95775	1.5767	1.41737	2.19583	1.78691	0.354564	0.347466		4.94598		0	0.353521	0	0	0.0883803	0.176761	0.173222
hypothetical protein	GBAA1083	1066474	1066794	Lead	+	2.13396	2.1206	2.35125	3.66774	2.56838	0.740488	0.725665		1.51616		0.155763	0	0	0	0.0389408	0.0778816	0.0763226
hypothetical protein	GBAA1084	1066821	1067249	Lag	-	0.219114	0.526573	0.70373	0.208858	0.414569	0.242678	0.237821		n.a.		2.21445	1.40069	1.05559	1.45783	1.53214	0.488347	0.478571
acetyltransferase, gnat family	GBAA1085	1067308	1067811	Lead	+	5.3869	4.38354	3.82167	2.848	4.11003	1.06162	1.04036		1.82179		0	0	0.299504	0	0.074876	0.149752	0.146754
sugar-binding transcriptional regulator, laci family	GBAA1086	1068049	1069026	Lead	+	192.651	271.704	173.577	125.011	190.736	61.029	59.8073		5.14693		3.42025	16.5044	13.6102	5.7333	9.81704	6.23711	6.11226
hypothetical protein	GBAA1087	1069102	1069263	Lag	-	25.4444	136.721	182.65	71.68	104.124	69.4547	68.0644		0		0	0	0	0	0	0	n.a.
hypothetical protein	GBAA1088	1069410	1070144	Lead	+	81.7388	68.2187	63.2265	63.8927	69.2692	8.60261	8.4304		0.0245518		0.0680272	0	0	0	0.0170068	0.0340136	0.0333327
lipoate-protein ligase a, putative	GBAA1089	1070154	1071143	Lead	+	83.9667	80.072	67.4579	68.8834	75.095	8.17286	8.00926		0		0	0	0	0	0	0	n.a.
lipoprotein, putative	GBAA1090	1071398	1071826	Lead	+	0.582751	0.175524	0	0.208858	0.241783	0.24508	0.240174		12.5331		0.121212	0	0	0	0.030303	0.0606061	0.0593928
acyl-CoA synthase	GBAA1091	1071988	1073520	Lead	+	14.5127	21.0152	25.8102	21.5566	20.7237	4.66288	4.56954		0.664397		0.0802348	0.0982387	0.196934	0.175342	0.137688	0.0571112	0.055968
hypothetical protein	GBAA1092	1073778	1073903	Lead	+	0.396825	1.79286	0.167722	1.03822	0.848907	0.729217	0.71462		0		0	0	0	0	0	0	n.a.
s-layer protein, putative	GBAA1093	1073974	1075008	Lead	+	1.91884	1.60058	1.02092	1.38512	1.48136	0.377214	0.369663		23.5975		0.483092	0.363768	0.291691	0.25971	0.349565	0.0990866	0.0971031
wall-associated protein, putative	GBAA1094	1075334	1082008	Lead	+	173.623	192.777	166.187	164.911	174.374	12.8561	12.5988		0.0327849		0.0599251	0.0564045	0.0452285	0.0671161	0.0571685	0.00912326	0.00894063
hypothetical protein	GBAA1095	1082016	1082495	Lead	+	100.7	95.631	55.8138	79.0048	82.7874	20.2296	19.8246		0		0	0	0	0	0	0	n.a.
hypothetical protein	GBAA1096	1082539	1082877	Lead	+	165.242	160.52	99.627	135.621	140.253	30.0396	29.4382		0		0	0	0	0	0	0	n.a.
hypothetical protein	GBAA1097	1082895	1083014	Lead	+	30.0167	25.5016	32.9071	35.4219	30.9618	4.25768	4.17245		0		0	0	0	0	0	0	n.a.
wall-associated domain protein	GBAA1098	1083149	1083685	Lead	+	25.7281	23.9249	17.7092	18.9445	21.5767	3.85722	3.78001		0		0	0	0	0	0	0	n.a.
hypothetical protein	GBAA1099	1083678	1083923	Lead	+	19.0325	14.5335	8.71337	12.391	13.6676	4.30914	4.22288		0		0	0	0	0	0	0	n.a.
hypothetical protein	GBAA1100	1083998	1084132	Lead	+	34.7852	30.8005	21.2448	28.0747	28.7263	5.69823	5.58417		0		0	0	0	0	0	0	n.a.
	GBAA1102	1084459	1085314	Lead	+	12.1016	10.5139	15.2855	19.3289	14.3075	3.89138	3.81348		0		0	0	0	0	0	0	n.a.
hypothetical protein	GBAA1103	1085383	1085541	Lead	+	11.9497	14.7569	9.5127	18.5286	13.687	3.87423	3.79667		1.00872		0	0	0	0.552252	0.138063	0.276126	0.270598
hypothetical protein	GBAA1106	1085943	1086101	Lead	+	3.77987	4.74532	5.5823	3.62908	4.43414	0.91128	0.893038		0		0	0	0	0	0	0	n.a.
hypothetical protein	GBAA1107	1086151	1086246	Lag	-	2.08333	0	0	0	0.520833	1.04167	1.02081		73.9655		0	0	1.54095	0	0.385237	0.770474	0.755051
hypothetical protein	GBAA1109	1086417	1086683	Lead	+	0	0	0	0	0	0	n.a.		n.a.		0.187266	0.564045	0.565356	0	0.329167	0.282512	0.276857
	GBAA1110	1086830	1087936	Lead	+	13.3333	9.62371	11.7078	13.4068	12.0179	1.77837	1.74277		0.187916		0.0903342	0	0	0	0.0225836	0.0451671	0.044263
hd domain protein	GBAA1111	1088152	1089129	Lead	+	25.6176	23.1351	20.9293	23.7889	23.3677	1.93558	1.89684		1.70427		0.460123	0.153988	0.154346	0.82454	0.398249	0.318698	0.312318
hypothetical protein	GBAA1112	1089169	1090287	Lag	-	14.3798	13.7438	10.9132	11.1844	12.5553	1.76231	1.72703		5.71419		0.49151	0.403753	0.539589	1.43488	0.717433	0.481593	0.471953
RNA polymerase sigma-70 factor	GBAA1113	1090293	1090778	Lag	-	54.9547	46.0415	25.9597	43.4025	42.5896	12.1385	11.8955		6.52765		3.3107	1.97391	2.76431	3.07147	2.7801	0.582128	0.570475
transcriptional regulator, arac family	GBAA1114	1090916	1091818	Lead	+	15.1384	15.3385	13.9717	15.7688	15.0544	0.768224	0.752846		0		0	0	0	0	0	0	n.a.
hypothetical protein	GBAA1116	1091878	1092243	Lead	+	10.6721	9.35695	6.64015	9.41045	9.01992	1.69894	1.66493		0		0	0	0	0	0	0	n.a.
hypothetical protein	GBAA1117	1092369	1092587	Lead	+	21.6895	12.7219	11.0283	10.6374	14.0193	5.19288	5.08893		n.a.		11.1233	9.80619	19.8096	17.5436	14.5707	4.86036	4.76307
sensor histidine kinase	GBAA1118	1092965	1094707	Lag	-	9.17958	4.83855	3.46414	2.82731	5.0774	2.86068	2.80341		12.2225		0.60241	0.345611	0.866036	0.668273	0.620582	0.214834	0.210534
dna-binding response regulator	GBAA1119	1094717	1095421	Lag	-	4.60567	2.34979	0.428227	1.39801	2.19543	1.78811	1.75231		34.4818		0.921986	0.534043	0.428227	1.14383	0.757021	0.333996	0.32731
caax amino terminal protease family protein	GBAA1120	1095557	1096411	Lead	+	14.1485	12.8371	12.2843	10.7625	12.5081	1.40197	1.3739		0.233766		0.116959	0	0	0	0.0292398	0.0584795	0.0573089
hypothetical protein	GBAA1121	1096426	1096758	Lead	+	15.9489	12.5138	10.9609	8.28195	11.9264	3.20105	3.13698		0		0	0	0	0	0	0	n.a.
hypothetical protein	GBAA1122	1096790	1097089	Lead	+	10.77	7.02298	6.88332	9.18101	8.46433	1.86251	1.82523		0		0	0	0	0	0	0	n.a.
hypothetical protein	GBAA1123	1097101	1097289	Lead	+	11.3598	10.9165	8.56182	2.7117	8.38746	3.97808	3.89845		0		0	0	0	0	0	0	n.a.
peptidase, m48 family	GBAA1124	1097424	1098692	Lead	+	2.49961	2.62274	1.66533	2.89488	2.42064	0.529931	0.519323		3.91262		0	0.118676	0.118952	0.141214	0.0947104	0.0640172	0.0627357
methyl-accepting chemotaxis protein	GBAA1125	1098829	1100556	Lead	+	14.3461	9.64694	8.73553	9.51689	10.5614	2.55504	2.5039		0.103151		0	0.0435764	0	0	0.0108941	0.0217882	0.021352
transporter, eama family	GBAA1126	1100769	1101677	Lead	+	7.61826	5.46898	8.11709	8.98563	7.54749	1.49643	1.46647		0.600889		0	0.0828383	0	0.0985699	0.045352	0.0527604	0.0517042
s-layer protein, putative	GBAA1127	1101755	1102426	Lead	+	133.999	142.572	100.328	100.501	119.35	22.1433	21.7		0.0939956		0	0.224107	0.224628	0	0.112184	0.129539	0.126946
s-layer protein, putative	GBAA1129	1102838	1103497	Lead	+	14.9864	19.1832	20.5612	33.7493	22.12	8.10729	7.945		0		0	0	0	0	0	0	n.a.
s-layer protein, putative	GBAA1130	1103837	1104493	Lead	+	45.4566	63.2749	107.71	98.7755	78.8042	29.369	28.781		0		0	0	0	0	0	0	n.a.
malate synthase	GBAA1131	1104677	1106266	Lead	+	18.5849	88.5926	71.9054	22.8091	50.473	35.0932	34.3907		0.0774859		0.0628931	0	0	0.0935447	0.0391094	0.0468613	0.0459233
isocitrate lyase	GBAA1132	1106290	1107567	Lead	+	15.7152	25.0352	15.5934	6.70387	15.7619	7.48492	7.33509		6.25982		0.704225	1.00164	0.838611	1.40219	0.986668	0.302533	0.296477
trifolitoxin immunity domain protein	GBAA1133	1107741	1108529	Lag	-	9.43599	8.73824	9.89115	12.8006	10.2165	1.78682	1.75105		4.38591		0.43346	0.540175	0.382636	0.436076	0.448087	0.0661367	0.0648128
cold shock protein cspa	GBAA1135	1108881	1109084	Lead	+	1264.49	1546.14	1415.64	1110.43	1334.17	188.402	184.631		0		0	0	0	0	0	0	n.a.
hypothetical protein	GBAA1136	1109111	1109461	Lead	+	5.55556	3.43248	3.44046	2.29744	3.68148	1.35988	1.33266		0		0	0	0	0	0	0	n.a.
hypothetical protein	GBAA1137	1109487	1109672	Lag	-	10.8548	14.0074	8.0669	7.97729	10.2266	2.85266	2.79555		25.2798		5.49462	2.21042	0.844022	1.792	2.58527	2.02205	1.98157
competence transcription factor, putative	GBAA1138	1109954	1110535	Lead	+	17.2045	12.8088	13.0149	11.5433	13.6429	2.46192	2.41264		0		0	0	0	0	0	0	n.a.
hypothetical protein	GBAA1139	1110809	1111402	Lead	+	7.75421	8.54668	6.70381	7.31281	7.57937	0.775439	0.759916		1.67448		0	0.253535	0.254125	0	0.126915	0.146549	0.143615
signal peptidase i	GBAA1140	1111459	1112022	Lead	+	7.39362	8.55269	7.69738	6.90111	7.6362	0.69352	0.679637		0		0	0	0	0	0	0	n.a.
atp-dependent nuclease, subunit b	GBAA1141	1112139	1115654	Lead	+	27.0245	20.8189	15.8781	17.9236	20.4112	4.85245	4.75531		0.0788152		0	0.0214164	0.0429323	0	0.0160872	0.020548	0.0201366
atp-dependent nuclease, subunit a	GBAA1142	1115651	1119376	Lead	+	43.2271	39.4567	37.6597	34.3298	38.6683	3.7078	3.63358		0.0261924		0	0	0.0405126	0	0.0101282	0.0202563	0.0198508
hypothetical protein	GBAA1143	1119389	1119676	Lead	+	26.6979	22.8567	25.7558	17.3289	23.1598	4.21699	4.13258		0		0	0	0	0	0	0	n.a.
spore germination protein gerpf	GBAA1144	1119714	1119929	Lag	-	5.05556	3.71619	4.19306	5.74104	4.67646	0.900523	0.882497		24.8511		2.49074	1.74306	0	0.414815	1.16215	1.15639	1.13324
spore germination protein gerpe	GBAA1145	1119972	1120358	Lag	-	3.83979	3.9265	4.15795	1.63456	3.3897	1.17777	1.1542		20.4069		0.576227	0.716031	0.780103	0.694574	0.691734	0.0851456	0.0834412
spore germination protein gerpd	GBAA1146	1120374	1120568	Lag	-	1.41538	2.08523	1.14567	2.37095	1.75431	0.570108	0.558695		90.6847		1.82051	1.59095	2.49261	0.459487	1.59089	0.845754	0.828823
spore germination protein gerpc	GBAA1147	1120575	1121189	Lag	-	3.50407	4.18986	2.01267	3.56069	3.31682	0.923319	0.904836		19.378		0.845528	0.489756	0.652889	0.582764	0.642735	0.150806	0.147787
spore germination protein gerpb	GBAA1148	1121256	1121462	Lag	-	1.90821	1.43325	1.69181	0.744502	1.44444	0.505408	0.495291		21.3502		0.811594	0.421971	0	0	0.308391	0.39001	0.382203
spore germination protein gerpa	GBAA1149	1121477	1121698	Lag	-	2.45495	6.20038	0.611959	2.67993	2.98681	2.33409	2.28737		24.4757		1.88288	0.637676	0	0.403604	0.731041	0.811807	0.795556
	GBAA1150	1121795	1121988	Lag	-	18.7216	20.3776	14.0057	11.454	16.1397	4.12859	4.04594		2.7626		1.78351	0	0	0	0.445876	0.891753	0.873901
fumarylacetoacetate hydrolase family protein	GBAA1152	1122221	1123120	Lead	+	9.16889	8.88707	8.02383	6.21426	8.07351	1.33179	1.30513		0.739386		0.0555556	0.0836667	0	0.0995556	0.0596944	0.0437574	0.0428815
hypothetical protein	GBAA1153	1123156	1123440	Lag	-	0.684211	2.11368	0	2.2007	1.24965	1.08511	1.06339		0.14039		0.00701754	0	0	0	0.00175439	0.00350877	0.00343853
ornithine--oxo-acid transaminase( EC:2.6.1.13 )	GBAA1154	1123546	1124736	Lag	-	268.039	320.088	447.636	458.624	373.597	94.3702	92.4811		0.00926501		0	0.0632242	0	0.0752309	0.0346138	0.040268	0.0394619
hypothetical protein	GBAA1155	1124887	1125252	Lead	+	175.227	163.533	138.561	148.075	156.349	16.2569	15.9315		0		0	0	0	0	0	0	n.a.
hypothetical protein	GBAA1156	1125311	1125865	Lag	-	0.900901	0.135676	0.543964	0.484324	0.516216	0.313358	0.307086		90.5086		0.738739	0.645816	0	0.484324	0.46722	0.328738	0.322157
asparagine synthetase, glutamine-hydrolyzing	GBAA1157	1126173	1127951	Lead	+	1.68072	1.14283	1.10306	1.27122	1.29946	0.264108	0.258821		1.50969		0.0281057	0	0	0.0503654	0.0196178	0.0244075	0.0239189
ferrochelatase	GBAA1158	1128140	1129099	Lead	+	2.71563	3.29438	2.51583	4.10667	3.15813	0.713358	0.699078		0		0	0	0	0	0	0	n.a.
catalase( EC:1.11.1.6 )	GBAA1159	1129159	1130625	Lead	+	44.396	43.2449	35.1352	43.4099	41.5465	4.3043	4.21814		0.020509		0.0340832	0	0	0	0.00852079	0.0170416	0.0167004
	GBAA1160	1130900	1132132	Lag	-	3.69019	20.8556	17.4456	8.0749	12.5166	7.9889	7.82898		0.998029		0.121655	0.305353	0	0.0726683	0.124919	0.130259	0.127651
hypothetical protein	GBAA1161	1132149	1132370	Lead	+	1.6982	2.10297	3.86214	1.54177	2.30127	1.06711	1.04575		3.37142		0	0.108541	0	0.201802	0.0775856	0.0973429	0.0953943
alpha-amylase family protein	GBAA1162	1132345	1133646	Lead	+	15.232	20.6988	24.1149	29.8309	22.4691	6.1214	5.99886		0.153137		0	0	0	0.137634	0.0344086	0.0688172	0.0674396
dna-binding protein	GBAA1163	1133897	1134781	Lead	+	6.6678	5.09317	7.71636	11.7543	7.80791	2.84324	2.78633		0		0	0	0	0	0	0	n.a.
hypothetical protein	GBAA1166	1135616	1136107	Lag	-	531.78	509.166	354.843	457.066	463.214	78.7295	77.1535		0		0	0	0	0	0	0	n.a.
hypothetical protein	GBAA1167	1136347	1137201	Lead	+	72.6456	33.4226	24.6216	33.0273	40.9293	21.5303	21.0993		0.06401		0	0	0	0.104795	0.0261988	0.0523977	0.0513488
hypothetical protein	GBAA1168	1137379	1137648	Lead	+	4.10741	2.78889	2.79537	1.32741	2.75477	1.13575	1.11302		5.06193		0	0.557778	0	0	0.139444	0.278889	0.273306
peptidylprolyl isomerase	GBAA1169	1137689	1138546	Lag	-	10.6096	11.5267	7.91696	4.33171	8.59623	3.22948	3.16483		0.578674		0.0652681	0	0.133709	0	0.0497442	0.0638748	0.0625962
hypothetical protein	GBAA1170	1138675	1138845	Lag	-	0.292398	0	0	0	0.0730994	0.146199	0.143272		n.a.		0.584795	0	0	0	0.146199	0.292398	0.286544
hypothetical protein	GBAA1171	1138907	1139764	Lead	+	0.11655	0.175524	0	0.208858	0.125233	0.0917988	0.0899611		46.7543		0.0582751	0	0.175932	0	0.0585519	0.0829355	0.0812753
hypothetical protein	GBAA1172	1139790	1139987	Lag	-	25.5758	33.8394	15.7049	20.8433	23.9908	7.70431	7.55008		0.263148		0.252525	0	0	0	0.0631313	0.126263	0.123735
hypothetical protein	GBAA1173	1139988	1140128	Lag	-	61.7589	54.0024	53.3357	39.03	52.0317	9.47357	9.28393		0		0	0	0	0	0	0	n.a.
hydrolase, haloacid dehalogenase-like family	GBAA1174	1140234	1141043	Lag	-	35.6049	45.2823	32.9183	30.2605	36.0165	6.5512	6.42006		0.328884		0.123457	0	0.350353	0	0.118452	0.165192	0.161885
hypothetical protein	GBAA1175	1141535	1141714	Lead	+	24.6333	58.826	142.379	164.605	97.611	66.6394	65.3054		0.214286		0	0.836667	0	0	0.209167	0.418333	0.409959
atp-dependent clp protease, atp-binding subunit clpb	GBAA1177	1141925	1144525	Lead	+	160.968	188.731	178.022	205.615	183.334	18.7441	18.3689		0.00731884		0.0192234	0	0	0.0344483	0.0134179	0.0166939	0.0163597
hypothetical protein	GBAA1178	1144559	1144741	Lag	-	830	847.491	626.154	643.729	736.844	118.101	115.737		0		0	0	0	0	0	0	n.a.
hypothetical protein	GBAA1180	1144898	1145632	Lead	+	0.272109	0.204898	0	0.480305	0.239328	0.197996	0.194033		0		0	0	0	0	0	0	n.a.
udp-glucose 4-epimerase-like protein	GBAA1181	1145689	1146534	Lead	+	0.320331	0.331106	0.353287	0.21182	0.304136	0.0630548	0.0617925		0		0	0	0	0	0	0	n.a.
hypothetical protein	GBAA1182	1146588	1146764	Lead	+	138.328	146.652	107.609	140.687	133.319	17.4941	17.1439		0		0	0	0	0	0	0	n.a.
hypothetical protein	GBAA1183	1146937	1147038	Lead	+	0.0588235	0.280529	0.503167	0	0.21063	0.229401	0.224808		0		0	0	0	0	0	0	n.a.
3-oxoacyl-(acyl carrier protein) synthase( EC:2.3.1.41 )	GBAA1184	1147155	1148087	Lead	+	480.812	619.981	675.887	651.041	606.931	87.1338	85.3895		0		0	0	0	0	0	0	n.a.
3-oxoacyl-(acyl carrier protein) synthase( EC:2.3.1.41 )	GBAA1185	1148119	1149357	Lead	+	606.446	647.242	600.121	627.3	620.277	21.4011	20.9727		0		0	0	0	0	0	0	n.a.
hypothetical protein	GBAA1186	1149464	1150252	Lead	+	0.932826	0.477186	0.765272	0.731336	0.726655	0.188197	0.18443		16.0815		0.126743	0	0	0.340684	0.116857	0.160735	0.157518
hypothetical protein	GBAA1187	1150395	1151141	Lead	+	1.91299	2.11687	1.21245	2.51888	1.94029	0.546638	0.535695		11.8446		0.155288	0	0.40415	0.359839	0.229819	0.187677	0.18392
tryptophanyl-tRNA synthetase( EC:6.1.1.2 )	GBAA1188	1151421	1152410	Lag	-	108.905	109.126	115.372	127.138	115.135	8.54496	8.37391		0.0496233		0	0.0760606	0.152475	0	0.0571338	0.0729764	0.0715156
hypothetical protein	GBAA1189	1152808	1153188	Lag	-	66.4961	88.3797	70.1898	115.332	85.0995	22.3097	21.8631		0		0	0	0	0	0	0	n.a.
oligopeptide abc transporter, oligopeptide-binding protein	GBAA1191	1153508	1155139	Lead	+	600.578	701.9	981.319	1071.53	838.832	223.581	219.105		0.0105407		0.122549	0.0461397	0.184988	0	0.0884191	0.0818451	0.0802067
oligopeptide abc transporter, permease protein	GBAA1192	1155267	1156196	Lead	+	415.49	513.554	871.059	967.119	691.806	268.361	262.989		0		0	0	0	0	0	0	n.a.
oligopeptide abc transporter, permease protein	GBAA1193	1156193	1157209	Lead	+	422.023	470.19	704.784	797.66	598.664	181.263	177.634		0		0	0	0	0	0	0	n.a.
oligopeptide abc transporter, atp-binding protein	GBAA1194	1157228	1158271	Lead	+	393.755	472.593	737.399	699.292	575.76	168.48	165.108		0		0	0	0	0	0	0	n.a.
oligopeptide abc transporter, atp-binding protein	GBAA1195	1158264	1159199	Lead	+	432.519	533.626	744.206	712.412	605.691	148.051	145.088		0.00773028		0.106838	0.0804487	0	0	0.0468216	0.0551278	0.0540243
mate efflux family protein	GBAA1196	1159349	1160743	Lag	-	18.3125	13.0218	7.67627	6.48588	11.3741	5.4291	5.32042		8.63405		0.84086	0.510637	0.941409	1.63528	0.982046	0.472767	0.463303
oligopeptide abc transporter, oligopeptide-binding protein	GBAA1197	1161199	1162797	Lead	+	226.085	310.578	332.483	397.224	316.593	70.6677	69.2531		0.00689408		0.0312695	0	0	0.056035	0.0218261	0.027155	0.0266114
hypothetical protein	GBAA1198	1162824	1162967	Lag	-	10.7431	19.2747	18.0301	20.2596	17.0769	4.31995	4.23347		51.757		10.3403	11.2427	4.94781	8.82311	8.83848	2.77929	2.72365
transcriptional regulator Spx	GBAA1200	1163599	1163994	Lead	+	607.793	631.695	554.391	736.711	632.647	76.5333	75.0013		0.00997891		0.252525	0	0	0	0.0631313	0.126263	0.123735
hypothetical protein	GBAA1201	1164044	1164718	Lag	-	0.222222	0.223111	0.22363	0.265481	0.233611	0.0212549	0.0208294		n.a.		2.08444	0.446222	0.447259	2.77428	1.43805	1.1788	1.15521
hypothetical protein	GBAA1202	1164980	1165078	Lead	+	44.2525	51.1279	48.4565	48.8184	48.1638	2.86347	2.80615		0		0	0	0	0	0	0	n.a.
adaptor protein	GBAA1203	1165075	1165728	Lead	+	83.6269	105.068	94.8954	90.359	93.4872	9.00188	8.82168		0		0	0	0	0	0	0	n.a.
cardiolipin synthetase	GBAA1204	1165801	1167345	Lead	+	13.9903	9.16272	7.91388	9.47614	10.1358	2.65682	2.60363		0.621977		0.194175	0	0	0.0579935	0.0630421	0.0915967	0.0897631
hypothetical protein	GBAA1205	1167427	1168671	Lead	+	2.45944	2.4471	1.97144	2.62251	2.37512	0.280741	0.275121		7.45935		0.0803213	0.241928	0.24249	0.143936	0.177169	0.0794658	0.0778751
oligoendopeptidase f	GBAA1206	1168722	1170548	Lead	+	153.513	157.271	143.56	139.522	148.467	8.30786	8.14156		0.00825811		0	0	0	0.0490421	0.0122605	0.0245211	0.0240302
hypothetical protein	GBAA1207	1170668	1170841	Lag	-	0	0.424103	0	0	0.106026	0.212052	0.207807		0		0	0	0	0	0	0	n.a.
hypothetical protein	GBAA1208	1171071	1171964	Lag	-	12.4239	9.11012	6.18321	5.68469	8.35049	3.10771	3.0455		10.8862		1.1868	1.12529	0.7328	0.59132	0.909052	0.292074	0.286227
protozoan/cyanobacterial globin family protein	GBAA1209	1171964	1172362	Lag	-	23.391	15.5922	12.931	15.3375	16.8129	4.54632	4.45531		8.31128		2.17043	1.6985	0.597747	1.12281	1.39737	0.68388	0.67019
hypothetical protein	GBAA1210	1172543	1173121	Lag	-	26.1088	23.3833	14.5527	16.5953	20.16	5.47498	5.36539		3.35577		0.849741	0.512404	0.260708	1.08325	0.676525	0.362981	0.355715
hypothetical protein	GBAA1211	1173268	1173627	Lead	+	96.0806	81.2403	54.9123	76.0356	77.0672	17.0375	16.6964		0		0	0	0	0	0	0	n.a.
hypothetical protein	GBAA1212	1173658	1174296	Lead	+	106.612	81.555	71.6528	78.8957	84.6788	15.209	14.9045		0		0	0	0	0	0	0	n.a.
inorganic polyphosphate/ATP-NAD kinase	GBAA1213	1174315	1175112	Lead	+	111.281	102.938	104.973	105.155	106.087	3.60548	3.53331		0		0	0	0	0	0	0	n.a.
	GBAA1214	1175128	1176021	Lead	+	224.446	191.612	166.052	170.469	188.145	26.6482	26.1147		0		0	0	0	0	0	0	n.a.
hypothetical protein	GBAA1215	1176070	1176687	Lag	-	3.34142	3.31661	2.16899	2.44443	2.81786	0.600932	0.588902		19.8754		0.614887	0.365534	0.488511	0.771314	0.560061	0.173775	0.170297
hypothetical protein	GBAA1216	1177095	1177457	Lag	-	1.10193	1.14921	1.24752	0.315945	0.95365	0.42944	0.420844		n.a.		2.07713	0.414876	1.24752	0.987328	1.18171	0.690878	0.677048
ser/thr protein phosphatase family protein	GBAA1217	1177598	1178338	Lag	-	7.46829	4.95496	4.88907	3.99028	5.32565	1.49467	1.46475		7.23789		0.848853	0.209336	0	0.483671	0.385465	0.366959	0.359614
	GBAA1218	1178413	1179572	Lag	-	0.775862	0.367412	1.13473	1.00414	0.820535	0.336523	0.329786		70.285		0.689655	0.454397	0.390388	0.772414	0.576713	0.183242	0.179574
glycosyl transferase, group 2 family protein	GBAA1219	1179715	1180650	Lag	-	0.524573	1.20029	0.322543	0.670085	0.679374	0.375383	0.367868		n.a.		1.75107	0.402244	0	0.769641	0.730738	0.749327	0.734327
hypothetical protein	GBAA1220	1180657	1181424	Lag	-	0.130208	0.0980469	0	0.116667	0.0862305	0.0589795	0.0577988		n.a.		1.74479	0.976547	0.196549	1.26467	1.04564	0.64872	0.635734
bacteriocin o-metyltransferase, putative	GBAA1221	1181552	1182397	Lag	-	0.0437352	0	0.178428	0	0.0555408	0.0844791	0.082788		n.a.		1.01418	0.534043	1.07057	0.847281	0.866519	0.241075	0.236249
hypothetical protein	GBAA1222	1182520	1183668	Lag	-	1.86075	1.76945	1.83925	2.10548	1.89373	0.146447	0.143515		36.2574		0.682332	0.262141	0.788251	1.01375	0.686619	0.314931	0.308627
glycosyl transferase, group 2 family protein	GBAA1224	1183834	1184946	Lead	+	2.5876	1.91734	2.30562	1.28805	2.02465	0.562716	0.551452		2.38413		0.0449236	0.067655	0	0.0805031	0.0482704	0.0353834	0.034675
hypothetical protein	GBAA1225	1185084	1185773	Lead	+	5.64638	5.08984	4.59413	2.72696	4.51433	1.26673	1.24137		3.90143		0.205797	0.10913	0	0.389565	0.176123	0.165273	0.161965
hypothetical protein	GBAA1226	1185770	1186456	Lead	+	8.05822	6.26514	3.7353	4.93517	5.74846	1.85438	1.81726		0.392485		0.0902475	0	0	0	0.0225619	0.0451237	0.0442204
streptomycin biosynthesis strf domain protein	GBAA1227	1186469	1187149	Lead	+	8.09545	5.6967	2.42939	5.16285	5.3461	2.32541	2.27886		0		0	0	0	0	0	0	n.a.
glucose-1-phosphate thymidylyltransferase, putative( EC:2.7.7.24 )	GBAA1228	1187164	1187901	Lead	+	6.5813	4.10987	5.25257	4.35859	5.07558	1.11732	1.09495		0		0	0	0	0	0	0	n.a.
dtdp-4-dehydrorhamnose 3,5-epimerase( EC:5.1.3.13 )	GBAA1229	1187910	1188455	Lead	+	8.2674	7.6486	5.25284	5.40226	6.64277	1.54077	1.50993		0.344642		0.0915751	0	0	0	0.0228938	0.0457875	0.044871
dtdp-glucose 4,6-dehydratase( EC:4.2.1.46 )	GBAA1230	1188472	1189440	Lead	+	7.55934	6.9534	5.24976	4.09257	5.96377	1.58497	1.55325		2.77519		0.257998	0	0.311558	0.0924665	0.165506	0.144468	0.141576
dtdp-4-dehydrorhamnose reductase	GBAA1231	1189452	1190306	Lead	+	6.72982	6.52952	3.88762	2.93427	5.02031	1.90041	1.86237		0		0	0	0	0	0	0	n.a.
enoyl-(acyl carrier protein) reductase( EC:1.3.1.9 )	GBAA1232	1190415	1191185	Lead	+	865.755	936.777	872.589	754.293	857.353	75.7899	74.2728		0		0	0	0	0	0	0	n.a.
hypothetical protein	GBAA1233	1191326	1191874	Lead	+	1.36612	0.274317	0.549909	1.44274	0.908271	0.584695	0.57299		0		0	0	0	0	0	0	n.a.
spore coat protein z	GBAA1234	1191935	1192393	Lag	-	0.544662	0.328105	0.407795	0.390414	0.417744	0.0912677	0.0894407		n.a.		0.653595	0.803856	0.328867	1.95207	0.934597	0.706686	0.692539
hypothetical protein	GBAA1235	1192446	1192877	Lead	+	1.8912	0.697222	0.26556	0.489481	0.835867	0.725302	0.710783		0		0	0	0	0	0	0	n.a.
hypothetical protein	GBAA1236	1192979	1193164	Lead	+	1.37097	1.57887	1.62312	0.452817	1.25644	0.546913	0.535965		0		0	0	0	0	0	0	n.a.
hypothetical protein	GBAA1237	1193243	1193746	Lag	-	2.97421	2.68929	1.79702	0.888889	2.08735	0.943299	0.924416		4.5056		0.198413	0	0	0.177778	0.0940476	0.108923	0.106743
spore coat protein z	GBAA1238	1193914	1194384	Lag	-	0.197452	0.159873	0	0.190234	0.13689	0.0927009	0.0908452		58.5304		0	0	0.320488	0	0.0801221	0.160244	0.157036
atp-dependent dna helicase, uvrd/rep family	GBAA1239	1194527	1196500	Lag	-	24.9504	18.9318	15.9989	18.4002	19.5703	3.80687	3.73067		2.56685		0.557244	0.646954	0.305876	0.499291	0.502341	0.144378	0.141488
acetyltransferase, gnat family	GBAA1240	1196693	1197115	Lag	-	190.125	256.725	410.848	382.09	309.947	104.204	102.118		0.0286025		0.35461	0	0	0	0.0886525	0.177305	0.173756
hypothetical protein	GBAA1241	1197117	1197635	Lag	-	342.303	431.096	470.656	601.984	461.51	107.938	105.778		0.0290005		0.123314	0.412046	0	0	0.13384	0.194367	0.190476
hypothetical protein	GBAA1242	1197728	1198459	Lag	-	57.2459	60.4704	64.5414	70.7032	63.2402	5.8021	5.68595		0.593477		0.15847	0.491713	0.606275	0.244809	0.375317	0.208921	0.204739
hypothetical protein	GBAA1243	1198663	1199574	Lead	+	37.8487	25.9818	15.5849	15.3636	23.6948	10.6574	10.4441		0		0	0	0	0	0	0	n.a.
lipoprotein, putative	GBAA1244	1199723	1200118	Lead	+	3.91919	3.56724	2.60732	1.58384	2.9194	1.04887	1.02788		0		0	0	0	0	0	0	n.a.
hypothetical protein	GBAA1245	1200143	1200541	Lag	-	1.76942	3.6763	7.56642	6.73235	4.93612	2.6932	2.63929		4.63186		0.501253	0.188722	0	0.224561	0.228634	0.206724	0.202586
sodium/proline symporter family protein	GBAA1246	1200812	1202290	Lag	-	157.299	293.246	389.335	389.859	307.435	109.914	107.714		0.0800759		0.30426	0.356389	0.204124	0.119951	0.246181	0.105233	0.103126
hypothetical protein	GBAA1247	1202582	1202770	Lead	+	110.175	216.091	392.55	264.059	245.719	117.112	114.768		0		0	0	0	0	0	0	n.a.
anthranilate synthase component I( EC:4.1.3.27 )	GBAA1248	1203177	1204592	Lead	+	1.98729	1.59959	2.91026	2.7981	2.32381	0.634197	0.621502		1.14686		0	0	0.106603	0	0.0266508	0.0533016	0.0522346
anthranilate synthase component II( EC:4.1.3.27 )	GBAA1249	1204589	1205176	Lead	+	1.84354	2.06435	3.49649	2.03276	2.35929	0.764384	0.749082		0		0	0	0	0	0	0	n.a.
anthranilate phosphoribosyltransferase( EC:2.4.2.18 )	GBAA1250	1205173	1206198	Lead	+	1.58187	1.43848	1.90085	2.24262	1.79096	0.357786	0.350624		0		0	0	0	0	0	0	n.a.
indole-3-glycerol-phosphate synthase( EC:4.1.1.48 )	GBAA1251	1206200	1206961	Lead	+	0.572178	1.22338	3.03089	1.1782	1.50116	1.06216	1.04089		0		0	0	0	0	0	0	n.a.
N-(5'-phosphoribosyl)anthranilate isomerase( EC:5.3.1.24 )	GBAA1252	1206958	1207572	Lead	+	1.70081	1.52069	1.00633	0.582764	1.20265	0.507318	0.497163		2.54519		0	0.122439	0	0	0.0306098	0.0612195	0.059994
tryptophan synthase subunit beta( EC:4.2.1.20 )	GBAA1253	1207569	1208762	Lead	+	1.51926	1.13013	2.48043	1.65092	1.69519	0.568276	0.5569		0		0	0	0	0	0	0	n.a.
tryptophan synthase subunit alpha( EC:4.2.1.20 )	GBAA1254	1208766	1209542	Lead	+	1.0296	0.943915	0.835373	0.922523	0.932853	0.0797738	0.0781769		3.4491		0.1287	0	0	0	0.032175	0.0643501	0.0630619
hypothetical protein	GBAA1255	1209617	1209976	Lead	+	3.45278	11.0858	5.72771	9.02969	7.324	3.39584	3.32787		0.474088		0.138889	0	0	0	0.0347222	0.0694444	0.0680543
l-lactate permease, putative	GBAA1256	1210091	1211590	Lead	+	8.04667	9.65346	8.96039	9.54061	9.05028	0.734749	0.720041		0.877045		0.166667	0.0502	0.100633	0	0.079375	0.0712351	0.0698091
hypothetical protein	GBAA1257	1211682	1212365	Lead	+	2.55702	1.21096	2.20687	2.95785	2.23318	0.747358	0.732397		0		0	0	0	0	0	0	n.a.
hypothetical protein	GBAA1258	1212380	1213213	Lag	-	5.35971	2.98853	1.69412	2.7632	3.20139	1.5457	1.51476		4.45044		0.479616	0.0902878	0	0	0.142476	0.228755	0.224175
hypothetical protein	GBAA1259	1213410	1214195	Lead	+	1.05852	0.339137	1.34434	0.964397	0.926599	0.423655	0.415174		2.58476		0	0.0958015	0	0	0.0239504	0.0479008	0.0469419
hypothetical protein	GBAA1260	1214593	1214697	Lead	+	0	0	0	0.853333	0.213333	0.426667	0.418126		n.a.		0.4	0	0.661305	0	0.265326	0.324413	0.317919
hypothetical protein	GBAA1261	1214773	1214997	Lead	+	0.444444	0.916987	0	0.127431	0.372216	0.408435	0.400259		0		0	0	0	0	0	0	n.a.
hypothetical protein	GBAA1262	1215076	1215171	Lead	+	2.5625	0.94125	1.79253	1.94133	1.8094	0.667966	0.654594		0		0	0	0	0	0	0	n.a.
pyridine nucleotide-disulfide oxidoreductase, class i	GBAA1263	1215173	1216507	Lead	+	29.9918	25.3042	20.8548	22.0409	24.5479	4.08783	4.006		0		0	0	0	0	0	0	n.a.
acetyltransferase, gnat family	GBAA1264	1216609	1217100	Lead	+	3.05488	2.50082	1.84085	1.84663	2.3108	0.584824	0.573117		0		0	0	0	0	0	0	n.a.
hypothetical protein	GBAA1265	1217245	1217655	Lead	+	20.5961	10.3331	4.31915	6.26546	10.3785	7.25797	7.11268		0		0	0	0	0	0	0	n.a.
hypothetical protein	GBAA1266	1217687	1219228	Lag	-	0.194553	0.146498	0	0.464851	0.201475	0.194104	0.190219		n.a.		2.11933	1.02549	0.783139	1.23999	1.29199	0.582278	0.570622
hypothetical protein	GBAA1267	1219245	1221194	Lag	-	0.297949	0.270308	0.232231	0.480624	0.320278	0.11024	0.108033		n.a.		0.846154	0.263357	0	0.291315	0.350206	0.355724	0.348603
hypothetical protein	GBAA1268	1221191	1223110	Lag	-	0.426042	0.31375	1.03149	2.10187	0.968288	0.81883	0.802438		n.a.		1.57969	0.862813	0.943438	0.874533	1.06512	0.344885	0.337982
dihydrolipoamide acetyltransferase( EC:2.3.1.61 )	GBAA1269	1223235	1224491	Lag	-	275.856	329.939	684.809	966.338	564.235	323.668	317.189		0.0737652		1.11376	0.239618	0.240175	0.0712808	0.416209	0.47178	0.462336
2-oxoglutarate dehydrogenase, e1 component	GBAA1270	1224627	1227494	Lag	-	203.817	279.397	465.611	621.175	392.5	188	184.236		0.0369129		0.191771	0.157531	0.105265	0.124965	0.144883	0.0379684	0.0372084
dna-binding protein	GBAA1271	1228332	1228529	Lead	+	2.86869	1.62009	0.945343	6.1996	2.90843	2.3343	2.28757		0		0	0	0	0	0	0	n.a.
hypothetical protein	GBAA1272	1228532	1228909	Lead	+	3.7381	5.11163	5.90222	5.94489	5.17421	1.03123	1.01058		1.27822		0.26455	0	0	0	0.0661376	0.132275	0.129627
hypothetical protein	GBAA1273	1228938	1229120	Lead	+	4.29508	6.45193	10.4428	8.35287	7.38567	2.6271	2.57451		3.05014		0	0.411475	0	0.489617	0.225273	0.262072	0.256826
hypothetical protein	GBAA1274	1229255	1229614	Lead	+	13.2361	20.2013	18.374	23.5996	18.8528	4.32541	4.23882		1.20175		0.277778	0.209167	0.419306	0	0.226563	0.174553	0.171059
hypothetical protein	GBAA1275	1229672	1229902	Lead	+	6.27706	12.9803	9.14848	14.5144	10.7301	3.72897	3.65432		3.03795		0	1.3039	0	0	0.325974	0.651948	0.638897
hypothetical protein	GBAA1276	1230055	1230459	Lead	+	3.08642	5.02	5.65038	8.96	5.6792	2.44414	2.39522		2.2936		0.135802	0	0.163995	0.221235	0.130258	0.0938311	0.0919528
hypothetical protein	GBAA1277	1230594	1231463	Lead	+	162.138	189.005	192.751	269.7	203.398	46.2561	45.3302		0.283233		0.44023	0.346207	0.694023	0.823908	0.576092	0.221078	0.216652
hypothetical protein	GBAA1278	1231481	1231663	Lead	+	57.8907	53.4753	86.5447	114.561	78.1179	28.3754	27.8073		1.18478		0.546448	0.526689	1.64973	0.979235	0.925525	0.52603	0.5155
hypothetical protein	GBAA1279	1231701	1231949	Lead	+	193.072	196.113	241.617	290.671	230.368	45.9253	45.006		0.926478		0.843373	0.931422	4.24357	2.51888	2.13431	1.60316	1.57107
hypothetical protein	GBAA1280	1231992	1232180	Lead	+	137.725	155.062	193.072	269.35	188.802	58.4621	57.2918		1.92761		1.61905	1.22711	3.99339	7.71793	3.63937	2.98109	2.92141
hypothetical protein	GBAA1281	1232861	1233085	Lag	-	1.38667	1.12448	0.670889	0.963698	1.03643	0.299627	0.293629		n.a.		3.12	2.43637	2.80432	9.06354	4.35606	3.15073	3.08766
hypothetical protein	GBAA1282	1233363	1234118	Lag	-	16.1362	16.9325	17.3313	18.349	17.1873	0.920143	0.901724		16.5155		4.15212	1.64345	2.5957	2.96296	2.83856	1.03733	1.01657
hypothetical protein	GBAA1283	1234288	1234392	Lag	-	1.18095	0	0	0.7168	0.474438	0.579679	0.568075		n.a.		1.49524	0.430286	0	0.221867	0.536848	0.662643	0.649378
hypothetical protein	GBAA1284	1234484	1234711	Lead	+	48.9956	58.0933	51.1509	38.6223	49.2155	8.05863	7.89731		0		0	0	0	0	0	0	n.a.
d-alanyl-d-alanine carboxypeptidase family protein	GBAA1286	1234867	1236153	Lead	+	11.8197	7.32756	9.36899	14.517	10.7583	3.1067	3.04451		0.16178		0	0	0	0.0696193	0.0174048	0.0348096	0.0341128
signal peptidase i	GBAA1287	1236348	1236917	Lead	+	0.175439	0.660526	0.264825	0.471579	0.393092	0.217184	0.212837		0		0	0	0	0	0	0	n.a.
spore coat-associated protein	GBAA1288	1236980	1237567	Lead	+	1.03741	0	0	1.56343	0.650211	0.780906	0.765274		0		0	0	0	0	0	0	n.a.
	GBAA1289	1237729	1238377	Lead	+	0.539291	0.928197	0.465177	0.521861	0.613632	0.212084	0.207838		0		0	0	0	0	0	0	n.a.
spore coat-associated protein, putative	GBAA1290	1238891	1239484	Lead	+	2.24074	1.88123	1.52475	3.16768	2.2036	0.706065	0.691931		0		0	0	0	0	0	0	n.a.
transcriptional regulator sinr	GBAA1292	1239560	1239883	Lag	-	46.3241	54.5321	65.9801	69.0086	58.9612	10.4806	10.2708		0.0985425		0	0.232407	0	0	0.0581019	0.116204	0.113878
sini protein	GBAA1293	1239963	1240097	Lag	-	39.7481	62.2703	59.9104	69.1181	57.7617	12.628	12.3752		0.241413		0	0.557778	0	0	0.139444	0.278889	0.273306
immune inhibitor a metalloprotease	GBAA1295	1240441	1242828	Lead	+	31.9941	38.0448	32.6628	28.3651	32.7667	3.99333	3.91339		0.0446024		0.020938	0	0	0.0375209	0.0146147	0.018183	0.017819
aldehyde dehydrogenase	GBAA1296	1243000	1244367	Lead	+	22.1681	15.6115	12.2371	13.0025	15.7548	4.51297	4.42263		0.103932		0	0	0	0.0654971	0.0163743	0.0327485	0.032093
spermidine/putrescine abc transporter, atp-binding protein( EC:3.6.3.25 )	GBAA1297	1244594	1245589	Lead	+	64.2229	22.3965	24.0156	20.8077	32.8607	20.9491	20.5298		0.0381922		0.0502008	0	0	0	0.0125502	0.0251004	0.0245979
spermidine/putrescine abc transporter, permease protein	GBAA1298	1245586	1246434	Lead	+	335.872	136.941	81.7512	74.2593	157.206	122.346	119.897		0.0308876		0	0.0886926	0	0.105536	0.0485571	0.056489	0.0553582
spermidine/putrescine abc transporter, permease protein	GBAA1299	1246441	1247241	Lead	+	211.453	118.897	51.6811	44.4152	106.612	77.5208	75.969		0		0	0	0	0	0	0	n.a.
spermidine/putrescine abc transporter, spermidine/putrescine-binding protein	GBAA1300	1247280	1248317	Lead	+	238.935	171.522	72.8545	57.47	135.195	85.6528	83.9382		0		0	0	0	0	0	0	n.a.
pap2 family protein	GBAA1301	1248407	1249024	Lead	+	35.4482	22.0417	7.01014	7.22889	17.9322	13.6327	13.3598		0		0	0	0	0	0	0	n.a.
transporter, putative	GBAA1302	1249135	1251327	Lead	+	19.9526	18.1118	15.4777	18.9112	18.1133	1.91189	1.87361		0.103782		0	0.0343365	0	0.0408573	0.0187984	0.0218692	0.0214314
hypothetical protein	GBAA1303	1251428	1251844	Lead	+	3.75779	2.04412	0.926695	3.05113	2.44493	1.23245	1.20778		1.84643		0	0.180576	0	0	0.0451439	0.0902878	0.0884804
	GBAA1304	1251943	1252866	Lead	+	17.6677	17.9204	16.0654	15.3891	16.7607	1.22915	1.20455		0.121555		0	0.0814935	0	0	0.0203734	0.0407468	0.0399311
hypothetical protein	GBAA1305	1252958	1253563	Lead	+	11.7046	11.3969	8.3147	9.55142	10.2419	1.59837	1.56638		0		0	0	0	0	0	0	n.a.
hypothetical protein	GBAA1306	1253604	1254431	Lag	-	1.14251	0.818478	3.23048	3.13816	2.08241	1.27979	1.25417		20.878		0.221014	0.45471	0.401075	0.662261	0.434765	0.181637	0.178001
glycolate oxidase, iron-sulfur subunit, putative	GBAA1308	1254897	1256225	Lag	-	17.5696	19.3684	33.5861	59.2897	32.4534	19.2719	18.8861		0.740047		0.121896	0.113318	0.129483	0.595985	0.240171	0.237301	0.232551
glycolate oxidase, subunit glcd	GBAA1309	1256222	1257634	Lag	-	12.0665	15.2433	24.3806	52.1975	25.972	18.2463	17.881		1.69187		0.489738	0.266454	0.314079	0.687377	0.439412	0.191174	0.187347
transcriptional regulator, putative	GBAA1310	1257752	1258867	Lag	-	3.79749	2.67463	3.78728	6.18529	4.11117	1.47974	1.45012		64.7785		2.01792	2.14295	2.07759	4.41416	2.66316	1.16846	1.14507
lipoprotein, putative	GBAA1311	1259004	1259978	Lead	+	6.13744	6.71444	4.13061	6.48612	5.86715	1.18176	1.1581		0		0	0	0	0	0	0	n.a.
dna-binding response regulator	GBAA1312	1259971	1260642	Lead	+	9.92411	10.4479	9.14685	10.6987	10.0544	0.685693	0.671966		0		0	0	0	0	0	0	n.a.
sensor histidine kinase	GBAA1313	1260646	1262046	Lead	+	13.2227	12.2135	8.05067	10.5627	11.0124	2.25848	2.21327		0		0	0	0	0	0	0	n.a.
transcriptional regulator, gntr family	GBAA1314	1262307	1262963	Lead	+	471.909	393.11	296.243	305.559	366.705	82.6008	80.9473		0.0469907		0	0	0.689269	0	0.172317	0.344635	0.337736
hypothetical protein	GBAA1315	1263131	1263850	Lead	+	94.5611	109.773	154.598	194.098	138.258	45.1146	44.2115		0		0	0	0	0	0	0	n.a.
iron-sulfur cluster-binding protein	GBAA1316	1263867	1265288	Lead	+	61.8594	75.0469	136.148	157.095	107.537	46.248	45.3222		0.122309		0.118143	0.0497764	0.106153	0.252039	0.131528	0.085692	0.0839766
ykgg family protein	GBAA1317	1265288	1265998	Lead	+	76.5485	96.4433	177.217	208.527	139.684	63.2559	61.9897		0.207868		0.116737	0.328312	0.212307	0.504079	0.290359	0.166687	0.16335
late competence protein comc	GBAA1318	1266111	1266833	Lead	+	4.31535	2.65581	4.59322	6.12948	4.42347	1.4231	1.39461		26.8569		0.401107	1.24979	1.04391	2.05721	1.188	0.682959	0.669288
hypothetical protein	GBAA1319	1266848	1266997	Lead	+	3.32667	6.36536	2.01267	6.76181	4.61663	2.31693	2.27055		9.70406		0	0	0	1.792	0.448	0.896	0.878064
hypothetical protein	GBAA1320	1266976	1267158	Lead	+	1.63934	2.55115	1.12181	2.80061	2.02823	0.78376	0.768071		14.7255		0	0	0	1.19467	0.298667	0.597333	0.585376
formate/nitrite transporter family protein	GBAA1321	1267185	1268036	Lag	-	24.4507	114.993	176.42	289.433	151.324	111.237	109.01		0.762521		1.36268	0.618662	1.06303	1.57115	1.15388	0.41329	0.405017
hypothetical protein	GBAA1322	1268240	1269034	Lag	-	115.859	98.1628	63.4028	78.0546	88.8698	22.9515	22.4921		0.139452		0.0628931	0.094717	0	0.338113	0.123931	0.148113	0.145148
potassium uptake protein, trkh family	GBAA1323	1269329	1270648	Lag	-	0	0.0570455	0	0.0678788	0.0312311	0.0363327	0.0356054		n.a.		0.340909	0.586427	0.114356	0.475152	0.379211	0.203108	0.199042
small, acid-soluble spore protein, alpha/beta family	GBAA1324	1270763	1270948	Lag	-	0.741935	0.558677	5.37252	2.82288	2.374	2.24734	2.20236		78.5531		1.26882	1.61935	1.62312	2.94813	1.86485	0.741047	0.726212
maoc family protein	GBAA1326	1271096	1271539	Lag	-	164.005	208.259	277.333	366.436	254.008	88.2755	86.5084		0		0	0	0	0	0	0	n.a.
phap protein	GBAA1327	1271641	1272165	Lag	-	264.564	345.299	317.11	654.152	395.281	175.793	172.274		0		0	0	0	0	0	0	n.a.
transcriptional regulator, padr family	GBAA1328	1272208	1272660	Lag	-	85.4459	140.736	191.337	265.121	170.66	76.3922	74.8629		0.0161689		0.110375	0	0	0	0.0275938	0.0551876	0.0540829
phar protein	GBAA1329	1272859	1273341	Lead	+	48.3126	98.6196	153.769	247.945	137.162	85.4955	83.7841		0		0	0	0	0	0	0	n.a.
3-ketoacyl-(acyl-carrier-protein) reductase( EC:1.1.1.100 )	GBAA1330	1273491	1274234	Lead	+	89.4019	153.928	335.746	487.718	266.698	180.526	176.912		0		0	0	0	0	0	0	n.a.
poly(r)-hydroxyalkanoic acid synthase, class iii, phac subunit	GBAA1331	1274317	1275402	Lead	+	24.4991	33.4177	109.874	151.04	79.7075	61.0709	59.8484		0		0	0	0	0	0	0	n.a.
hypothetical protein	GBAA1332	1275498	1276691	Lead	+	11.7688	7.39882	6.44761	10.4173	9.00815	2.50023	2.45018		0		0	0	0	0	0	0	n.a.
sodium transporter family protein	GBAA1333	1276715	1278064	Lead	+	32.2022	19.9461	16.4055	19.1306	21.9211	7.01928	6.87877		0.223782		0.0740741	0.0557778	0	0.0663704	0.0490556	0.0335528	0.0328811
hypothetical protein	GBAA1334	1278103	1278444	Lag	-	0.146199	0	0.017655	0	0.0409635	0.0706488	0.0692346		n.a.		0.584795	0.220175	0	0	0.201243	0.275964	0.27044
hypothetical protein	GBAA1335	1278578	1278739	Lead	+	0.925926	0	0	0	0.231481	0.462963	0.453695		0		0	0	0	0	0	0	n.a.
iron compound abc transporter, iron compound-binding protein, putative	GBAA1337	1278968	1280044	Lead	+	1.69824	1.4249	2.49201	2.09815	1.92832	0.466533	0.457194		0		0	0	0	0	0	0	n.a.
	GBAA1338	1280065	1281066	Lead	+	0.762475	1.46241	0.753244	1.09273	1.01771	0.335895	0.329171		4.29762		0.0998004	0.0751497	0	0	0.0437375	0.0514966	0.0504658
iron compound abc transporter, permease protein, putative	GBAA1339	1281165	1282823	Lead	+	1.18385	0.473859	0.853473	0.942987	0.863541	0.294879	0.288976		3.30864		0.0602773	0	0	0.0540084	0.0285714	0.0330906	0.0324282
phosphonoacetaldehyde phosphonohydrolase	GBAA1340	1282845	1283639	Lead	+	2.5283	2.17849	1.32912	1.6838	1.92993	0.529586	0.518984		0.814707		0.0628931	0	0	0	0.0157233	0.0314465	0.030817
aminotransferase, class v	GBAA1341	1283655	1284752	Lead	+	3.2459	2.50589	2.61207	2.58192	2.73644	0.342565	0.335708		0.416027		0.0455373	0	0	0	0.0113843	0.0227687	0.0223129
hypothetical protein	GBAA1342	1284749	1285933	Lead	+	3.68523	3.09079	2.42284	4.06035	3.31481	0.716202	0.701865		0		0	0	0	0	0	0	n.a.
transcriptional regulator, deor family	GBAA1343	1285974	1286756	Lead	+	6.17241	4.63917	3.31203	4.63448	4.68953	1.16933	1.14592		0.512678		0	0.0961686	0	0	0.0240421	0.0480843	0.0471217
hypothetical protein	GBAA1344	1286828	1287037	Lead	+	8.80952	7.53	5.03167	9.81333	7.79613	2.06633	2.02497		0		0	0	0	0	0	0	n.a.
	GBAA1345	1287193	1287865	Lead	+	0	0.223774	0	0.26627	0.122511	0.142524	0.139671		0		0	0	0	0	0	0	n.a.
internalin, putative	GBAA1346	1287846	1289474	Lead	+	0.276243	0.462247	0.277993	0.385021	0.350376	0.0902781	0.0884709		5.48827		0.0306937	0.0462247	0	0	0.0192296	0.0230919	0.0226297
	GBAA1347	1289760	1290349	Lead	+	113.824	413.793	290.208	147.743	241.392	138.02	135.257		0		0	0	0	0	0	0	n.a.
cbs domain protein	GBAA1348	1290475	1291098	Lead	+	54.3061	162.53	92.8004	32.5949	85.5578	57.0347	55.893		0		0	0	0	0	0	0	n.a.
hypothetical protein	GBAA1349	1291166	1291936	Lag	-	1.87549	0.390661	1.76206	1.8594	1.4719	0.722568	0.708103		8.84598		0.129702	0.195331	0.195785	0	0.130204	0.0921876	0.0903422
	GBAA1350	1292276	1292557	Lead	+	8.86525	4.80638	2.14113	4.72148	5.13356	2.77831	2.72269		16.0855		0.702128	0.801064	0.535284	1.26457	0.825761	0.312422	0.306168
sensor histidine kinase kind	GBAA1351	1292587	1294083	Lag	-	20.1069	20.3214	20.9737	33.3369	23.6847	6.44535	6.31633		35.468		13.7275	8.58329	3.63006	7.66119	8.4005	4.15185	4.06874
transcriptional regulator, marr family	GBAA1352	1294274	1294720	Lead	+	56.2729	34.0383	18.2153	21.2875	32.4535	17.2943	16.9481		0.103814		0	0.134765	0	0	0.0336913	0.0673826	0.0660337
oligoendopeptidase f, putative	GBAA1353	1294881	1296575	Lead	+	114.326	101.129	94.0681	77.6914	96.8036	15.259	14.9535		0.107774		0	0.0444248	0.267168	0.105723	0.104329	0.116893	0.114553
hypothetical protein	GBAA1354	1296714	1297247	Lead	+	25.0993	22.5815	47.5238	106.527	50.4328	39.0404	38.2589		0.942508		0.265918	0.479438	0.565356	0.590622	0.475333	0.147498	0.144546
hypothetical protein	GBAA1355	1297350	1297466	Lead	+	16.3333	23.2979	25.8034	74.4522	34.9717	26.6235	26.0906		0.547451		0	0	0	0.765812	0.191453	0.382906	0.375241
sporulation kinase b	GBAA1356	1297478	1298686	Lag	-	28.6931	38.6278	39.2969	58.4053	41.2558	12.4186	12.17		0.51961		0.330852	0.186849	0.124855	0.214921	0.214369	0.0862915	0.0845641
exsb protein	GBAA1359	1299031	1299693	Lead	+	136.881	77.2489	39.8982	35.3535	72.3454	46.94	46.0004		0.132649		0	0.113575	0	0.270287	0.0959653	0.127954	0.125393
6-pyruvoyl tetrahydrobiopterin synthase, putative	GBAA1360	1299693	1300184	Lead	+	108.671	67.0629	25.9806	22.7788	56.1233	40.4201	39.6109		0.160796		0.178862	0	0	0.182114	0.0902439	0.104213	0.102127
radical sam domain protein	GBAA1361	1300177	1300893	Lead	+	194.969	109.293	49.6303	48.6189	100.628	68.9953	67.6142		0.195668		0.097629	0.315063	0	0.374895	0.196897	0.177265	0.173717
hypothetical protein	GBAA1362	1300912	1301409	Lead	+	157.446	96.9888	38.0467	46.5992	84.7701	54.9883	53.8876		0.754343		0.200803	0.604819	1.21245	0.539759	0.639458	0.421061	0.412632
hypothetical protein	GBAA1363	1301465	1301650	Lag	-	139.457	185.886	244.718	274.465	211.131	60.3151	59.1077		0.0960965		0	0	0.811559	0	0.20289	0.40578	0.397657
hypothetical protein	GBAA1364	1301911	1302066	Lead	+	24.5064	24.4339	22.2361	35.7941	26.7426	6.12558	6.00295		0		0	0	0	0	0	0	n.a.
hypothetical protein	GBAA1365	1302155	1302757	Lead	+	25.9055	22.3702	18.9101	23.5516	22.6843	2.91386	2.85553		0.392765		0.0829187	0.124876	0	0.14859	0.0890962	0.0653096	0.0640022
acetyltransferase, gnat family	GBAA1366	1302793	1303371	Lag	-	49.9534	45.8459	47.3863	51.0766	48.5655	2.3818	2.33412		1.52185		1.09154	0.62685	0	1.238	0.739096	0.557368	0.546211
hypothetical protein	GBAA1367	1303617	1303811	Lead	+	56.0256	26.8222	28.425	35.8124	36.7713	13.42	13.1514		0		0	0	0	0	0	0	n.a.
hypothetical protein	GBAA1368	1303838	1304155	Lead	+	77.5723	49.6601	41.1647	60.5166	57.2284	15.7057	15.3913		0		0	0	0	0	0	0	n.a.
hypothetical protein	GBAA1369	1304632	1304991	Lead	+	108.822	62.2229	41.31	62.5607	68.729	28.5169	27.9461		0		0	0	0	0	0	0	n.a.
ribonucleotide-diphosphate reductase alpha subunit	GBAA1371	1304978	1308164	Lead	+	204.214	122.423	67.8465	64.9866	114.868	65.1639	63.8595		0.0164273		0	0	0.0473643	0.0281142	0.0188696	0.0231627	0.022699
ribonucleotide-diphosphate reductase beta subunit	GBAA1372	1308258	1309226	Lead	+	281.581	240.377	93.2993	71.9371	171.799	104.705	102.609		0		0	0	0	0	0	0	n.a.
transcriptional regulator, gntr family	GBAA1373	1309443	1309823	Lead	+	20.9186	16.5146	19.7859	33.2625	22.6204	7.33634	7.18948		0		0	0	0	0	0	0	n.a.
abc transporter, atp-binding protein	GBAA1374	1309820	1310518	Lead	+	21.6066	19.899	24.5062	35.7451	25.4392	7.12895	6.98624		0		0	0	0	0	0	0	n.a.
abc transporter, permease protein, putative	GBAA1375	1310515	1311309	Lead	+	19.7107	14.9236	7.88358	20.0974	15.6538	5.68958	5.57569		0		0	0	0	0	0	0	n.a.
abc transporter, atp-binding protein	GBAA1376	1311420	1312226	Lead	+	103.498	86.79	85.6768	90.8835	91.7121	8.17006	8.00651		0.0509886		0	0	0.187051	0	0.0467627	0.0935254	0.0916532
abc transporter, permease protein, putative	GBAA1377	1312226	1313002	Lead	+	59.9936	45.0521	35.2644	47.074	46.846	10.1696	9.96602		0.103676		0	0	0.194273	0	0.0485682	0.0971364	0.0951919
transcriptional regulator, abrb family	GBAA1378	1313205	1314218	Lead	+	37.8609	34.9811	23.887	32.8321	32.3903	6.03161	5.91087		0.0953758		0.0493097	0.0742604	0	0	0.0308925	0.0370974	0.0363548
hypothetical protein	GBAA1379	1314248	1314430	Lag	-	8.4918	8.18836	5.98851	3.44691	6.52889	2.33791	2.29111		1.04621		0.273224	0	0	0	0.068306	0.136612	0.133877
transcriptional regulator, asnc family	GBAA1380	1314531	1314983	Lag	-	12.0618	9.47483	1.33289	6.66165	7.3828	4.59678	4.50476		0.373758		0.110375	0	0	0	0.0275938	0.0551876	0.0540829
hypothetical protein	GBAA1381	1315110	1315538	Lead	+	3.3007	3.55964	2.8501	5.33423	3.76117	1.08891	1.06712		0		0	0	0	0	0	0	n.a.
isochorismatase family protein	GBAA1382	1315531	1316085	Lead	+	2.99099	4.83277	5.07518	4.61723	4.37904	0.944086	0.925188		0		0	0	0	0	0	0	n.a.
hypothetical protein	GBAA1383	1316172	1316570	Lead	+	388.787	642.666	714.656	698.215	611.081	151.363	148.333		0		0	0	0	0	0	0	n.a.
hypothetical protein	GBAA1384	1316598	1317518	Lag	-	0.161781	0.163518	0.327796	0.486428	0.284881	0.155291	0.152182		n.a.		5.09881	3.99965	6.22812	9.71299	6.25989	2.47533	2.42578
2-nitropropane dioxygenase	GBAA1385	1317634	1318728	Lead	+	37.6219	37.1054	42.1392	55.4113	43.0694	8.53291	8.3621		0.0192044		0	0	0.0330849	0	0.00827123	0.0165425	0.0162113
dltd protein	GBAA1386	1318746	1319921	Lag	-	361.84	297.048	204.632	201.769	266.322	77.5468	75.9945		0.181369		0.340136	0.0640306	0.385077	1.14286	0.483025	0.462221	0.452969
D-alanine--poly(phosphoribitol) ligase subunit 2( EC:6.1.1.13 )	GBAA1387	1319918	1320157	Lag	-	626.346	546.483	381.337	287.549	460.429	153.923	150.842		0.0683014		0	0	1.25792	0	0.314479	0.628958	0.616368
dltb protein	GBAA1388	1320226	1321392	Lag	-	202.153	152.751	101.748	98.2836	138.734	49.0669	48.0847		0.068027		0.17138	0	0.129349	0.0767781	0.0943766	0.0738674	0.0723887
D-alanine--D-alanyl carrier protein ligase( EC:6.1.1.13 )	GBAA1389	1321389	1322900	Lag	-	270.891	203.406	120.848	156.092	187.809	64.8989	63.5997		0.202462		0.429894	0.29881	0.199669	0.592593	0.380241	0.170094	0.166689
hypothetical protein	GBAA1390	1322913	1323104	Lag	-	211.854	132.599	84.8937	111.085	135.108	54.7566	53.6604		0		0	0	0	0	0	0	n.a.
n-acyl-l-amino acid amidohydrolase( EC:3.5.1.14 )	GBAA1392	1323397	1324566	Lead	+	1.02222	1.0941	0.645085	0.459487	0.805224	0.30316	0.297091		0		0	0	0	0	0	0	n.a.
hypothetical protein	GBAA1393	1324793	1324969	Lead	+	0	0	0	0	0	0	n.a.		n.a.		0	0	0	0	0	0	n.a.
flavodoxin	GBAA1394	1324992	1325408	Lead	+	0.443645	0.541727	0.723981	0	0.427338	0.307661	0.301502		0		0	0	0	0	0	0	n.a.
hypothetical protein	GBAA1395	1325460	1326206	Lead	+	0.843373	0.604819	0.202075	0.472589	0.530714	0.267476	0.262121		0		0	0	0	0	0	0	n.a.
hypothetical protein	GBAA1396	1326306	1326467	Lead	+	0.790123	2.32407	0	0.553086	0.916821	0.994866	0.974951		7.06952		0.259259	0	0	0	0.0648148	0.12963	0.127035
aminoglycoside phophotransferase family protein	GBAA1397	1326470	1327372	Lag	-	0.502769	0.250166	0.66866	0.396899	0.454623	0.176318	0.172789		n.a.		0.963455	0.917276	1.81541	0.992248	1.1721	0.429986	0.421379
transcriptional regulator, bla/mec family	GBAA1398	1327477	1327974	Lead	+	11.0482	14.7394	17.9806	15.0953	14.7159	2.84341	2.78649		0		0	0	0	0	0	0	n.a.
hypothetical protein	GBAA1399	1328039	1328188	Lag	-	2.33333	3.19272	5.03167	0.597333	2.78876	1.84423	1.80731		n.a.		15.8933	22.9916	23.83	30.3087	23.2559	5.8977	5.77964
hypothetical protein	GBAA1400	1328207	1328380	Lag	-	0.465517	0.121172	0	0	0.146672	0.220104	0.215698		n.a.		3.2931	2.47538	1.12779	4.28432	2.79515	1.33516	1.30843
hypothetical protein	GBAA1401	1328381	1328509	Lead	+	0.325581	2.39326	1.17016	1.26412	1.28828	0.848979	0.831984		n.a.		3.31783	0.957302	0.819109	3.34784	2.11052	1.41259	1.38431
multidrug efflux protein NorA	GBAA1402	1328454	1329815	Lag	-	8.77313	4.74136	2.21659	3.92872	4.91495	2.77906	2.72342		31.8946		1.73935	1.49273	0.933186	2.10514	1.5676	0.492116	0.482265
undecaprenyl pyrophosphate phosphatase( EC:2.7.1.66 )	GBAA1403	1330025	1330789	Lead	+	194.303	128.959	60.0998	69.8084	113.293	61.9906	60.7497		0.438758		0.384314	0.196863	0.591961	0.815184	0.49708	0.266483	0.261148
hypothetical protein	GBAA1404	1330819	1331373	Lag	-	73.2721	83.37	92.2617	76.8978	81.4504	8.33029	8.16353		0.746406		1.15856	0.678378	0.271982	0.322883	0.60795	0.409173	0.400982
hypothetical protein	GBAA1405	1331440	1331871	Lag	-	0.731481	1.04583	0.698843	1.87496	1.08778	0.547612	0.53665		99.2906		1.50463	0.522917	1.04826	1.24444	1.08006	0.415813	0.407489
transcriptional regulator, marr family	GBAA1406	1332058	1332453	Lead	+	57.0505	70.299	71.6021	96.3743	73.8315	16.4035	16.0752		0		0	0	0	0	0	0	n.a.
hypothetical protein	GBAA1407	1332590	1332745	Lead	+	3.41667	2.259	3.87051	2.29744	2.9609	0.809931	0.793718		6.78176		0.320513	0.482692	0	0	0.200801	0.241133	0.236306
proton/glutamate symporter family protein	GBAA1408	1332768	1334003	Lag	-	18.5914	24.3799	28.2653	23.9426	23.7948	3.97594	3.89635		0.140172		0	0.0609223	0	0.0724919	0.0333536	0.0388019	0.0380252
potassium uptake protein, trkh family	GBAA1409	1335199	1336542	Lead	+	15.282	18.5393	17.2964	19.7427	17.7151	1.90487	1.86674		0.135293		0.0372024	0	0	0.0586667	0.0239673	0.0290292	0.0284481
hypothetical protein	GBAA1410	1336576	1336947	Lag	-	0.580645	0.202419	0	0.24086	0.255981	0.240853	0.236032		72.5256		0.134409	0.202419	0.40578	0	0.185652	0.169145	0.165759
hypothetical protein	GBAA1411	1337234	1337641	Lead	+	0.367647	0.579515	0.369975	0.439216	0.439088	0.0993311	0.0973427		12.5036		0	0	0	0.219608	0.054902	0.109804	0.107606
hypothetical protein	GBAA1412	1337726	1337839	Lead	+	19.3684	6.60526	13.612	14.7133	13.5747	5.27377	5.1682		0.810588		0	0	0	0.44014	0.110035	0.22007	0.215665
hypothetical protein	GBAA1413	1338192	1338440	Lag	-	12.2771	11.4976	17.8958	6.87293	12.1359	4.5204	4.42991		1.8962		0.200803	0	0	0.719679	0.23012	0.339822	0.33302
hypothetical protein	GBAA1414	1338558	1338797	Lag	-	8.34167	6.13067	4.40271	6.1824	6.26436	1.61302	1.58073		0		0	0	0	0	0	0	n.a.
hypothetical protein	GBAA1415	1338857	1339093	Lead	+	0	0	0	0	0	0	n.a.		n.a.		0	0.0127089	1.27384	1.13418	0.605181	0.693832	0.679943
branched-chain amino acid aminotransferase	GBAA1416	1339213	1340109	Lead	+	18.757	64.078	114.921	126.537	81.0731	49.6143	48.6211		0.0171886		0.0557414	0	0	0	0.0139353	0.0278707	0.0273128
acetolactate synthase large subunit( EC:2.2.1.6 )	GBAA1417	1340425	1342125	Lead	+	7.92593	12.179	26.9722	27.5132	18.6476	10.0779	9.87619		0.180646		0.0293945	0	0	0.10535	0.0336861	0.0497447	0.0487489
acetolactate synthase III small subunit	GBAA1418	1342122	1342631	Lead	+	7.4451	8.10582	19.8484	23.5525	14.738	8.18503	8.02118		0.500907		0	0.295294	0	0	0.0738235	0.147647	0.144691
ketol-acid reductoisomerase( EC:1.1.1.86 )	GBAA1419	1342658	1343668	Lead	+	11.1543	9.08665	19.9893	17.4716	14.4255	5.14582	5.04281		0.0857096		0.049456	0	0	0	0.012364	0.024728	0.024233
2-isopropylmalate synthase	GBAA1420	1343670	1345190	Lead	+	9.9645	7.37653	11.1967	11.1714	9.92729	1.79509	1.75916		0.207458		0.0328731	0.0495069	0	0	0.020595	0.0247316	0.0242365
3-isopropylmalate dehydrogenase( EC:1.1.1.85 )	GBAA1421	1345268	1346332	Lead	+	3.58404	2.67121	3.63414	4.43373	3.58078	0.720579	0.706155		0.32778		0.0469484	0	0	0	0.0117371	0.0234742	0.0230043
isopropylmalate isomerase large subunit( EC:4.2.1.33 )	GBAA1422	1346332	1347726	Lead	+	3.81362	2.5046	3.82839	3.0753	3.30548	0.639279	0.626482		0.271082		0.0358423	0	0	0	0.00896057	0.0179211	0.0175624
isopropylmalate isomerase small subunit	GBAA1423	1347704	1348285	Lead	+	5.74742	2.89556	5.4259	2.73726	4.20154	1.60608	1.57393		5.141		0.0859107	0	0.778093	0	0.216001	0.37691	0.369365
ATP phosphoribosyltransferase regulatory subunit	GBAA1424	1348596	1349858	Lead	+	9.87015	10.0841	13.852	15.525	12.3328	2.80591	2.74974		0		0	0	0	0	0	0	n.a.
ATP phosphoribosyltransferase( EC:2.4.2.17 )	GBAA1425	1349834	1350469	Lead	+	6.89937	6.91908	8.62029	7.83859	7.56933	0.826376	0.809834		0		0	0	0	0	0	0	n.a.
histidinol dehydrogenase( EC:1.1.1.23 )	GBAA1426	1350481	1351770	Lead	+	11.4767	10.8455	15.4086	8.98084	11.6779	2.70343	2.64931		0		0	0	0	0	0	0	n.a.
imidazoleglycerol-phosphate dehydratase( EC:4.2.1.19 )	GBAA1427	1351770	1352354	Lead	+	7.64786	5.63012	4.45883	4.00673	5.43589	1.6256	1.59306		0		0	0	0	0	0	0	n.a.
imidazole glycerol phosphate synthase subunit HisH	GBAA1428	1352355	1352984	Lead	+	5.5619	6.51405	4.76331	3.62098	5.11506	1.22649	1.20194		0		0	0	0	0	0	0	n.a.
1-(5-phosphoribosyl)-5-[(5- phosphoribosylamino)methylideneamino] imidazole-4-carboxamide isomerase( EC:5.3.1.16 )	GBAA1429	1352957	1353676	Lead	+	6.62361	6.23526	5.23713	6.03307	6.03227	0.583993	0.572302		0		0	0	0	0	0	0	n.a.
imidazole glycerol phosphate synthase subunit HisF	GBAA1430	1353670	1354428	Lead	+	7.59947	8.37526	6.06187	7.75589	7.44812	0.98301	0.963333		0		0	0	0	0	0	0	n.a.
	GBAA1431	1354425	1355064	Lead	+	8.48906	8.03122	3.76432	5.3228	6.40185	2.2459	2.20094		0		0	0	0	0	0	0	n.a.
histidinol-phosphatase	GBAA1432	1355076	1356092	Lead	+	8.40511	7.70474	7.12448	7.4975	7.68296	0.537981	0.527211		0		0	0	0	0	0	0	n.a.
hypothetical protein	GBAA1433	1356160	1356327	Lead	+	31.4702	23.1816	20.3064	27.7547	25.6782	4.93115	4.83244		0		0	0	0	0	0	0	n.a.
glycerate dehydrogenase( EC:1.1.1.26 )	GBAA1434	1356474	1357445	Lead	+	49.9568	51.0227	70.6421	83.6709	63.8231	16.2948	15.9686		0		0	0	0	0	0	0	n.a.
cdp-diacylglycerol--serine o-phosphatidyltransferase, putative	GBAA1435	1357478	1358179	Lag	-	111.793	110.163	99.3518	137.719	114.757	16.2731	15.9473		0.133489		0.14245	0	0.215028	0.255271	0.153187	0.11229	0.110042
sulfatase	GBAA1436	1358361	1360247	Lag	-	33.9905	24.1966	23.1441	34.4478	28.9447	6.10836	5.98608		0.421376		0.105988	0.239428	0	0.142448	0.121966	0.098907	0.096927
hypothetical protein	GBAA1437	1360448	1360891	Lead	+	1.01351	1.01757	0.863543	1.09377	0.997097	0.0963849	0.0944554		5.05973		0	0	0	0.201802	0.0504505	0.100901	0.0988811
diaminopimelate decarboxylase( EC:4.1.1.20 )	GBAA1438	1361348	1362664	Lead	+	50.1253	46.3601	33.9471	38.3259	42.1896	7.37641	7.22875		0.0674901		0.113895	0	0	0	0.0284738	0.0569476	0.0558076
hypothetical protein	GBAA1439	1362961	1363104	Lead	+	3.38889	0	1.88688	1.72978	1.75139	1.38655	1.3588		0		0	0	0	0	0	0	n.a.
phosphoadenosine phosphosulfate reductase( EC:1.8.4.8 )	GBAA1440	1363191	1363871	Lead	+	0	0.110573	0	0	0.0276432	0.0552863	0.0541796		0		0	0	0	0	0	0	n.a.
sulfate adenylyltransferase( EC:2.7.7.4 )	GBAA1441	1363910	1365046	Lead	+	0.335092	0.124507	0.265523	0.236412	0.240383	0.0876451	0.0858907		0		0	0	0	0	0	0	n.a.
adenylylsulfate kinase( EC:2.7.1.25 )	GBAA1442	1365059	1365652	Lead	+	0.560606	0.253535	0	0.150842	0.241246	0.237005	0.232261		17.3808		0	0	0.167722	0	0.0419306	0.0838611	0.0821824
nitrite reductase	GBAA1443	1365664	1367286	Lead	+	0.492914	0.556747	0.27902	0.165619	0.373575	0.182556	0.178901		0.746892		0	0	0.0111608	0	0.0027902	0.00558041	0.0054687
hypothetical protein	GBAA1444	1367297	1367500	Lead	+	0.931373	0.369118	0	0.614902	0.478848	0.393542	0.385664		0		0	0	0	0	0	0	n.a.
uroporphyrin-III C-methyltransferase( EC:2.1.1.107 )	GBAA1445	1367587	1368363	Lead	+	0.934363	0.678378	0.633329	0.576577	0.705662	0.158054	0.15489		0		0	0	0	0	0	0	n.a.
cbix domain protein	GBAA1446	1368365	1369120	Lead	+	0.661376	0.368532	0.543101	0.711111	0.57103	0.152283	0.149235		0		0	0	0	0	0	0	n.a.
precorrin-2 dehydrogenase	GBAA1447	1369095	1369712	Lead	+	0.511327	0.830981	0.488511	0.434951	0.566443	0.17924	0.175652		0		0	0	0	0	0	0	n.a.
sodium-dependent transporter, putative	GBAA1448	1370134	1371489	Lead	+	19.7625	25.8486	25.1472	20.1706	22.7322	3.21065	3.14638		0		0	0	0	0	0	0	n.a.
peptidase, m23/m37 family	GBAA1449	1371750	1373003	Lag	-	133.349	95.942	33.5653	36.1087	74.7413	48.5534	47.5815		0.355973		0.199362	0.120096	0.601874	0.142903	0.266059	0.226343	0.221812
proton/glutamate symporter family protein	GBAA1450	1373496	1374767	Lead	+	337.592	317.582	310.798	288.134	313.527	20.3944	19.9862		0		0	0	0	0	0	0	n.a.
hypothetical protein	GBAA1451	1374835	1375353	Lead	+	6.7842	7.91013	5.98565	5.75926	6.60981	0.971983	0.952525		0		0	0	0	0	0	0	n.a.
na+/h+ antiporter family protein	GBAA1452	1375675	1376991	Lead	+	12.5224	7.02343	11.0628	15.1891	11.4494	3.40958	3.34133		0		0	0	0	0	0	0	n.a.
hypothetical protein	GBAA1453	1377220	1377576	Lead	+	0.420168	0.210924	1.69132	0	0.580602	0.760085	0.744869		10.8069		0	0	0	0.25098	0.0627451	0.12549	0.122978
pspa/im30 family protein	GBAA1454	1377627	1378289	Lead	+	0.678733	0.795023	0.455354	0	0.482278	0.351056	0.344028		0		0	0	0	0	0	0	n.a.
hypothetical protein	GBAA1455	1378396	1379136	Lead	+	13.1673	8.05842	4.34312	9.04948	8.65459	3.62698	3.55438		0.544203		0.0674764	0	0	0.120918	0.0470985	0.0585977	0.0574247
sensor histidine kinase	GBAA1456	1379136	1380191	Lead	+	11.0237	7.53	6.05229	8.01479	8.15519	2.08654	2.04477		0		0	0	0	0	0	0	n.a.
dna-binding response regulator	GBAA1457	1380188	1380820	Lead	+	31.1043	21.517	15.4193	17.5718	21.4031	6.94287	6.80388		0		0	0	0	0	0	0	n.a.
hypothetical protein	GBAA1458	1380887	1381216	Lead	+	22.3848	21.4491	13.2653	15.2048	18.076	4.52144	4.43093		0		0	0	0	0	0	0	n.a.
branched-chain amino acid transport system ii carrier protein	GBAA1459	1381240	1382595	Lag	-	14.2242	12.2657	8.7787	7.90409	10.7932	2.96339	2.90407		26.9078		1.83407	2.38783	2.2264	5.16852	2.90421	1.52735	1.49677
hypothetical protein	GBAA1461	1383183	1383392	Lead	+	56.7619	66.2712	71.7947	63.4453	64.5683	6.25357	6.12839		0		0	0	0	0	0	0	n.a.
methlytransferase, ubie/coq5 family	GBAA1462	1383432	1384208	Lag	-	4.49163	2.0332	2.71982	4.01528	3.31498	1.13609	1.11335		74.6939		2.42857	2.51775	2.31962	2.63841	2.47609	0.135187	0.132481
ribosomal protein l5 domain protein	GBAA1463	1384412	1385167	Lead	+	2.49339	2.77694	2.39603	2.83259	2.62474	0.21286	0.208599		0		0	0	0	0	0	0	n.a.
hypothetical protein	GBAA1464	1385262	1385459	Lag	-	0.505051	0	0	0.452525	0.239394	0.277259	0.271709		n.a.		2.19697	1.14091	0.747126	2.26263	1.58691	0.760026	0.744812
hypothetical protein	GBAA1465	1385610	1386707	Lead	+	26.592	22.1497	18.3945	24.5037	22.91	3.51498	3.44461		0		0	0	0	0	0	0	n.a.
hypothetical protein	GBAA1466	1386822	1387340	Lead	+	26.5896	20.4282	14.333	22.5536	20.9761	5.1131	5.01074		0		0	0	0	0	0	0	n.a.
flavohemoprotein( EC:1.14.12.17 )	GBAA1467	1387500	1388708	Lead	+	40.3267	115.112	299.248	558.004	253.173	230.513	225.899		0		0	0	0	0	0	0	n.a.
transcriptional regulator, putative	GBAA1468	1388742	1389254	Lag	-	21.076	16.7568	11.5228	16.4913	16.4617	3.90609	3.8279		6.86609		0.389864	0.258339	0.882749	2.99016	1.13028	1.26872	1.24332
hypothetical protein	GBAA1469	1389425	1389652	Lead	+	36.136	23.8252	24.536	30.8648	28.8405	5.80241	5.68626		0.102195		0	0	0	0.117895	0.0294737	0.0589474	0.0577674
hypothetical protein	GBAA1470	1389946	1390734	Lag	-	18.4322	18.4289	17.1038	47.7026	25.4169	14.8703	14.5726		2.14247		1.18758	0.763498	0	0.227123	0.54455	0.535014	0.524304
phosphate transporter family protein	GBAA1471	1390864	1391862	Lag	-	244.556	202.051	123.924	98.1923	167.181	67.9052	66.5459		0.0726776		0.15015	0	0.151101	0.184761	0.121503	0.0825858	0.0809326
hypothetical protein	GBAA1472	1391874	1392494	Lag	-	186.884	146.143	104.649	72.1994	127.469	49.8476	48.8497		0.0837286		0.0805153	0.242512	0	0.103884	0.106728	0.100869	0.0988493
penicillin-binding protein	GBAA1474	1392807	1394828	Lead	+	15.0465	8.92428	5.823	6.27643	9.01755	4.24561	4.16062		0.363205		0.049456	0.0372404	0	0.0443126	0.0327522	0.0224017	0.0219533
hypothetical protein	GBAA1475	1394947	1395174	Lag	-	0.0789474	0	1.31088	0	0.347457	0.64336	0.630481		0		0	0	0	0	0	0	n.a.
hypothetical protein	GBAA1476	1395180	1395374	Lag	-	0.512821	0.386154	0	0.459487	0.339615	0.232288	0.227638		37.7501		0.512821	0	0	0	0.128205	0.25641	0.251277
hypothetical protein	GBAA1477	1395570	1396475	Lag	-	0	0	0	0.0988962	0.0247241	0.0494481	0.0484583		n.a.		0.793598	0.664901	0.166611	0.395585	0.505174	0.280081	0.274474
	GBAA1478	1396701	1397962	Lag	-	7.78368	7.09801	7.86327	13.0651	8.95252	2.76317	2.70786		6.75826		0.720285	1.17664	0.239223	0.283994	0.605035	0.438519	0.429741
hypothetical protein	GBAA1479	1398123	1398968	Lead	+	10.9043	9.97591	7.46542	6.40968	8.68882	2.10206	2.05998		0.170051		0.0591017	0	0	0	0.0147754	0.0295508	0.0289593
hypothetical protein	GBAA1480	1399262	1399456	Lag	-	21.8667	29.5485	29.0908	21.5408	25.5117	4.40303	4.31489		0		0	0	0	0	0	0	n.a.
site-specific recombinase, phage integrase family	GBAA1481	1399576	1400106	Lag	-	579.45	533.788	306.136	147.001	391.594	202.186	198.139		0.117091		0.564972	0.425424	0	0.843691	0.458522	0.351674	0.344635
sensor histidine kinase	GBAA1482	1400214	1402025	Lag	-	18.8052	19.1076	14.7784	16.5305	17.3054	2.03987	1.99904		4.19881		0.901766	0.369851	0.749752	0.885121	0.726623	0.247398	0.242446
purine nucleoside phosphorylase( EC:2.4.2.1 )	GBAA1483	1402182	1402889	Lag	-	339.517	319.053	289.061	285.163	308.198	25.791	25.2748		0.103023		0.211864	0.425424	0	0.632768	0.317514	0.272646	0.267188
transposase, is605 family	GBAA1484	1403250	1404605	Lead	+	10.7765	9.09597	9.73605	12.2823	10.4727	1.39106	1.36321		0.264066		0.110619	0	0	0	0.0276549	0.0553097	0.0542025
hypothetical protein	GBAA1485	1404998	1405771	Lead	+	12.8178	9.61972	6.37734	10.4626	9.81937	2.66408	2.61075		0		0	0	0	0	0	0	n.a.
virulence factor mprf	GBAA1486	1405776	1408361	Lag	-	41.7514	36.9995	30.3231	36.6473	36.4303	4.6898	4.59592		1.4897		0.508894	0.495012	0.448297	0.718602	0.542701	0.120098	0.117694
hypothetical protein	GBAA1487	1408548	1408937	Lead	+	17.641	37.5226	26.8149	47.6396	32.4045	13.0065	12.7461		0		0	0	0	0	0	0	n.a.
hypothetical protein	GBAA1488	1408959	1409450	Lead	+	25.4553	44.3321	43.8982	44.1407	39.4566	9.33589	9.14901		0.323179		0.203252	0	0.306809	0	0.127515	0.153191	0.150125
superoxide dismutase	GBAA1489	1409556	1410470	Lead	+	0.601093	0.414767	0.640094	0.391694	0.511912	0.126851	0.124311		0		0	0	0	0	0	0	n.a.
d-alanyl-d-alanine carboxypeptidase family protein	GBAA1490	1410583	1411707	Lead	+	0.488889	0.076304	0.268356	0.896796	0.432586	0.352406	0.345351		0		0	0	0	0	0	0	n.a.
spore maturation protein a	GBAA1491	1411700	1412296	Lead	+	0.335008	0.756784	0.252848	1.03558	0.595054	0.367399	0.360045		7.03735		0.167504	0	0	0	0.041876	0.0837521	0.0820755
spore maturation protein	GBAA1492	1412293	1412823	Lead	+	0.847458	0.283616	0.284275	0.506215	0.480391	0.2662	0.260871		96.7579		0.0960452	0.567232	0.85851	0.337476	0.464816	0.325418	0.318904
	GBAA1493	1413113	1413841	Lead	+	89.2647	92.4548	99.6891	105.433	96.7104	7.26877	7.12326		0.0495022		0.0685871	0	0	0.122908	0.0478738	0.0595623	0.0583699
thiol-disulfide oxidoreductase	GBAA1494	1413936	1414457	Lead	+	39.7605	49.7874	42.3932	56.1184	47.0149	7.40601	7.25776		0.152801		0.287356	0	0	0	0.0718391	0.143678	0.140802
resb protein	GBAA1495	1414579	1416204	Lead	+	29.1839	47.8854	65.8257	65.3309	52.0565	17.3815	17.0336		0.0147678		0.0307503	0	0	0	0.00768758	0.0153752	0.0150674
resc protein	GBAA1496	1416219	1417376	Lead	+	25.6261	35.2141	50.4262	61.5625	43.2072	15.9375	15.6185		0.024983		0.0431779	0	0	0	0.0107945	0.0215889	0.0211568
dna-binding response regulator resd	GBAA1497	1417679	1418395	Lead	+	252.939	219.767	211.629	235.109	229.861	18.2064	17.842		0		0	0	0	0	0	0	n.a.
sensor histidine kinase rese	GBAA1498	1418395	1420170	Lead	+	169.449	177.502	172.256	179.743	174.737	4.71954	4.62507		0.0242924		0	0.0847973	0.0849944	0	0.0424479	0.0490147	0.0480335
atp:cob(i)alamin adenosyltransferase, putative	GBAA1499	1420308	1420889	Lead	+	38.2526	36.2967	33.7692	26.5167	33.7088	5.13398	5.03121		0		0	0	0	0	0	0	n.a.
peptidase, m23/m37 family	GBAA1500	1420974	1421588	Lead	+	3.53496	3.07322	2.45447	3.18772	3.06259	0.450448	0.441431		2.37856		0	0	0	0.291382	0.0728455	0.145691	0.142775
hypothetical protein	GBAA1501	1421753	1422439	Lag	-	56.639	39.7128	24.3454	30.8396	37.8842	14.0002	13.7199		0.564676		0.077147	0	0.439447	0.339098	0.213923	0.208966	0.204783
hypothetical protein	GBAA1502	1422989	1423567	Lead	+	143.2	194.711	171.838	243.303	188.263	42.3141	41.4671		0.107736		0.0863558	0	0.260708	0.464249	0.202828	0.205261	0.201152
ferredoxin	GBAA1503	1423689	1423937	Lag	-	1213.83	1139.59	1460.77	955.258	1192.36	209.37	205.179		0		0	0	0	0	0	0	n.a.
hypothetical protein	GBAA1504	1424236	1425297	Lead	+	8.63277	7.4988	7.95401	10.153	8.55964	1.15992	1.1367		0		0	0	0	0	0	0	n.a.
atp-dependent dna helicase recq	GBAA1505	1425287	1426816	Lead	+	14.7307	13.0933	10.2863	18.9671	14.2694	3.62993	3.55727		0.172853		0	0	0.0986601	0	0.024665	0.0493301	0.0483426
caax amino terminal protease family protein	GBAA1506	1426816	1427379	Lead	+	32.5833	37.6073	40.6066	47.8629	39.665	6.38949	6.26159		0.140025		0.0886525	0.133511	0	0	0.0555408	0.0666964	0.0653613
lysm domain protein	GBAA1507	1427402	1427881	Lead	+	32.3583	37.8383	33.5235	38.3413	35.5153	3.01752	2.95712		0		0	0	0	0	0	0	n.a.
	GBAA1508	1427948	1428723	Lead	+	38.7848	38.5214	25.5253	32.5654	33.8492	6.24831	6.12323		0		0	0	0	0	0	0	n.a.
transcriptional regulator, merr family	GBAA1509	1428723	1429598	Lead	+	60.4669	54.1558	43.8892	51.295	52.4517	6.87511	6.73748		0.0272048		0.0570776	0	0	0	0.0142694	0.0285388	0.0279675
adaptor protein	GBAA1510	1429676	1430284	Lead	+	130.279	93.011	68.5596	85.2598	94.2774	26.0797	25.5577		0.0217713		0.0821018	0	0	0	0.0205255	0.0410509	0.0402291
glutamate dehydrogenase( EC:1.4.1.2 )	GBAA1511	1430553	1431839	Lead	+	286.564	354.928	360.675	439.945	360.528	62.7405	61.4846		0		0	0	0	0	0	0	n.a.
hypothetical protein	GBAA1512	1431918	1432127	Lead	+	0	1.69246	0.71881	0.426667	0.709483	0.71872	0.704333		0		0	0	0	0	0	0	n.a.
hypothetical protein	GBAA1513	1432223	1432456	Lead	+	11.641	14.3714	15.4304	24.6285	16.5178	5.63785	5.52499		0		0	0	0	0	0	0	n.a.
n-acetylmuramoyl-l-alanine amidase, family 2	GBAA1514	1432542	1433006	Lead	+	9.90968	11.4165	16.0169	30.5912	16.9836	9.43635	9.24745		0		0	0	0	0	0	0	n.a.
pyridine nucleotide-disulfide oxidoreductase family protein	GBAA1515	1433176	1434156	Lead	+	67.4536	63.8139	46.3498	53.5865	57.8009	9.63016	9.43738		0		0	0	0	0	0	0	n.a.
l-asparaginase	GBAA1516	1434194	1435168	Lag	-	74.6421	67.3514	64.7026	56.4636	65.7899	7.50468	7.35445		0.853693		1.02564	0.543705	0.309641	0.36759	0.561644	0.32495	0.318445
hypothetical protein	GBAA1517	1435348	1435521	Lead	+	3.6954	2.259	1.68301	0.906299	2.13593	1.17817	1.15458		0.874476		0.0747126	0	0	0	0.0186782	0.0373563	0.0366085
cytidylate kinase( EC:2.7.4.14 )	GBAA1518	1435650	1436327	Lead	+	44.5929	29.5292	14.7566	15.5545	26.1083	14.0668	13.7853		0		0	0	0	0	0	0	n.a.
30S ribosomal protein S1	GBAA1519	1436661	1437809	Lead	+	206.861	242.88	270.423	355.585	268.937	63.3574	62.0891		0		0	0	0	0	0	0	n.a.
isopentenyl pyrophosphate isomerase( EC:5.3.3.2 )	GBAA1520	1437822	1438871	Lead	+	63.2886	56.5998	69.0115	82.8638	67.9409	11.167	10.9434		0		0	0	0	0	0	0	n.a.
hypothetical protein	GBAA1521	1439188	1439400	Lag	-	0.234742	0	0.708685	0	0.235857	0.334078	0.327391		0		0	0	0	0	0	0	n.a.
hypothetical protein	GBAA1522	1439439	1440050	Lead	+	0.163399	0.251	0.24665	0	0.165262	0.117317	0.114969		0		0	0	0	0	0	0	n.a.
hypothetical protein	GBAA1523	1440043	1440936	Lead	+	0.223714	0.421141	0.0202617	0	0.166279	0.197672	0.193715		15.0686		0	0	0	0.100224	0.0250559	0.0501119	0.0491087
hypothetical protein	GBAA1524	1440933	1441118	Lead	+	1.6129	1.21452	0.779097	0.48172	1.02206	0.495692	0.48577		0		0	0	0	0	0	0	n.a.
GTP-binding protein EngA	GBAA1525	1441243	1442553	Lead	+	147.97	94.7562	64.4905	83.6171	97.7085	35.7629	35.047		0.0294604		0	0	0.115141	0	0.0287853	0.0575706	0.0564181
NAD(P)H-dependent glycerol-3-phosphate dehydrogenase( EC:1.1.1.94 )	GBAA1526	1442572	1443594	Lead	+	177.03	166.175	131.216	136.061	152.621	22.4496	22.0002		0		0	0	0	0	0	0	n.a.
hypothetical protein	GBAA1527	1443711	1443962	Lead	+	1.4881	0.896429	1.19802	2.06222	1.41119	0.496716	0.486773		0		0	0	0	0	0	0	n.a.
hypothetical protein	GBAA1528	1444229	1444432	Lead	+	10.4853	18.2935	18.2324	20.8979	16.9773	4.50276	4.41263		0.360921		0.245098	0	0	0	0.0612745	0.122549	0.120096
hypothetical protein	GBAA1529	1444533	1445210	Lead	+	14.8333	22.9232	34.5671	37.2303	27.3885	10.4238	10.2151		0.746525		0.442478	0.111062	0	0.264307	0.204462	0.192147	0.1883
stage iv sporulation protein a	GBAA1530	1445453	1446931	Lead	+	2.55037	2.1251	3.57218	2.22092	2.61714	0.662231	0.648975		0.509488		0	0.0509128	0	0.00242326	0.013334	0.0250785	0.0245765
dna-binding protein hu	GBAA1531	1447230	1447502	Lead	+	3355.21	4303.52	5563.69	3692.85	4228.82	972.609	953.139		0		0	0	0	0	0	0	n.a.
GTP cyclohydrolase I( EC:3.5.4.16 )	GBAA1532	1447623	1448192	Lead	+	250.904	243.071	247.844	211.079	238.224	18.3818	18.0139		0		0	0	0	0	0	0	n.a.
heptaprenyl diphosphate synthase component i, putative	GBAA1533	1448453	1449157	Lead	+	72.6312	54.5727	60.2173	98.7761	71.5493	19.6561	19.2626		0.0995941		0.070922	0	0.214113	0	0.0712589	0.100934	0.0989138
ubiquinone/menaquinone biosynthesis methyltransferase	GBAA1534	1449187	1449900	Lead	+	97.8249	70.6154	73.6949	92.1349	83.5675	13.44	13.171		0.0632466		0	0	0.211415	0	0.0528536	0.105707	0.103591
heptaprenyl diphosphate synthase component ii	GBAA1535	1449932	1450894	Lead	+	98.6885	66.9896	63.8724	79.8882	77.3597	15.8194	15.5027		0.0252693		0	0.0781931	0	0	0.0195483	0.0390966	0.0383139
nucleoside diphosphate kinase( EC:2.7.4.6 )	GBAA1536	1451019	1451465	Lead	+	420.434	588.981	803.912	817.316	657.661	189.625	185.829		0.00640362		0	0.168456	0	0	0.0421141	0.0842282	0.0825421
chorismate synthase( EC:4.2.3.5 )	GBAA1537	1451736	1452908	Lead	+	71.0171	62.2917	50.9627	48.7094	58.2452	10.3836	10.1758		0		0	0	0	0	0	0	n.a.
3-dehydroquinate synthase( EC:4.2.3.4 )	GBAA1538	1452908	1453999	Lead	+	69.489	58.4747	47.1981	38.1719	53.3334	13.6009	13.3286		0.0214629		0.0457875	0	0	0	0.0114469	0.0228938	0.0224355
histidinol-phosphate aminotransferase	GBAA1539	1454131	1455243	Lead	+	104.925	99.7262	88.5655	66.3958	89.903	17.0931	16.7509		0.0814245		0.0898473	0.202965	0	0	0.0732031	0.0963199	0.0943917
tpr domain protein	GBAA1541	1455556	1456818	Lead	+	42.981	31.7047	20.6717	24.1757	29.8833	9.8708	9.67321		0.0919877		0	0	0.109956	0	0.0274889	0.0549778	0.0538773
hypothetical protein	GBAA1542	1456892	1457428	Lead	+	46.5456	36.5394	34.5976	34.8556	38.1346	5.6731	5.55953		0.109384		0	0	0	0.166853	0.0417132	0.0834264	0.0817564
hypothetical protein	GBAA1543	1457582	1458037	Lead	+	37.1864	56.7194	52.7663	88.3385	58.7527	21.4507	21.0213		0		0	0	0	0	0	0	n.a.
menaquinol-cytochrome c reductase, iron-sulfur subunit	GBAA1544	1458253	1458693	Lead	+	82.7914	121.812	202.704	196.169	150.869	58.3606	57.1923		0.0282941		0	0.170748	0	0	0.0426871	0.0853741	0.0836651
cytochrome b6	GBAA1545	1458694	1459368	Lead	+	32.7274	39.7227	68.8511	81.1657	55.6167	23.126	22.6631		0.0501448		0	0.111556	0	0	0.0278889	0.0557778	0.0546612
menaquinol-cytochrome c reductase, cytochrome b/c subunit	GBAA1546	1459412	1460179	Lead	+	47.6484	66.4542	140.682	171.542	106.582	59.065	57.8827		0.0229981		0	0.0980469	0	0	0.0245117	0.0490234	0.0480421
hypothetical protein	GBAA1547	1460222	1460314	Lead	+	10.3226	7.48142	10.3555	12.6596	10.2048	2.11971	2.07728		0		0	0	0	0	0	0	n.a.
hypothetical protein	GBAA1548	1460308	1460892	Lead	+	31.8735	31.6878	31.4647	36.8999	32.9815	2.61762	2.56522		0		0	0	0	0	0	0	n.a.
hypothetical protein	GBAA1549	1460918	1461604	Lead	+	37.5284	32.7528	27.0787	35.3314	33.1728	4.50721	4.41698		0.082603		0	0.109607	0	0	0.0274017	0.0548035	0.0537064
hypothetical protein	GBAA1550	1461712	1462500	Lead	+	3.92395	1.04981	2.29582	2.72548	2.49876	1.18648	1.16273		0		0	0	0	0	0	0	n.a.
hypothetical protein	GBAA1551	1462613	1463293	Lead	+	313.85	306.129	288.999	303.453	303.108	10.3874	10.1795		0		0	0	0	0	0	0	n.a.
uracil-dna glycosylase family protein	GBAA1552	1463395	1464036	Lead	+	2.08255	1.87664	1.36843	1.90923	1.80921	0.307441	0.301286		8.16176		0.311526	0	0	0.279128	0.147664	0.171019	0.167596
hypothetical protein	GBAA1553	1464065	1464946	Lag	-	2.99093	3.29715	3.18672	5.1586	3.65835	1.00815	0.98797		2.78383		0.321995	0.0853741	0	0	0.101842	0.152187	0.14914
hypothetical protein	GBAA1554	1465299	1465670	Lead	+	70.9435	54.4387	44.5871	46.7558	54.1813	11.9475	11.7083		0		0	0	0	0	0	0	n.a.
dihydrodipicolinate reductase	GBAA1555	1465670	1466470	Lead	+	107.082	97.6475	76.5605	86.1144	91.8512	13.3204	13.0538		0		0	0	0	0	0	0	n.a.
methylglyoxal synthase( EC:4.2.3.3 )	GBAA1556	1466485	1466880	Lead	+	86.4646	78.776	64.7255	69.4083	74.8436	9.70275	9.50852		0.0635163		0	0.190152	0	0	0.0475379	0.0950758	0.0931725
hypothetical protein	GBAA1557	1466892	1467596	Lead	+	69.6695	56.3906	46.6382	40.489	53.2968	12.7281	12.4733		0		0	0	0	0	0	0	n.a.
glycosyl transferase, group 1 family protein	GBAA1558	1467593	1468738	Lead	+	61.7967	58.2031	38.9625	39.46	49.6056	12.0934	11.8513		0		0	0	0	0	0	0	n.a.
polya polymerase	GBAA1559	1468725	1469918	Lead	+	86.1474	72.655	53.6543	44.6244	64.2703	18.6867	18.3126		0		0	0	0	0	0	0	n.a.
bira bifunctional protein	GBAA1560	1469903	1470883	Lead	+	91.3598	79.2577	57.2718	49.3302	69.3049	19.4016	19.0132		0		0	0	0	0	0	0	n.a.
hypothetical protein	GBAA1561	1470984	1471373	Lag	-	0	0	0	0	0	0	n.a.		n.a.		0.25641	0	0.387051	0	0.160865	0.193257	0.189388
3-methyl-2-oxobutanoate hydroxymethyltransferase( EC:2.1.2.11 )	GBAA1562	1471780	1472619	Lead	+	22.6464	13.9933	9.27264	8.128	13.5101	6.59871	6.46662		0		0	0	0	0	0	0	n.a.
pantoate--beta-alanine ligase( EC:6.3.2.1 )	GBAA1563	1472616	1473464	Lead	+	31.6337	17.2365	8.40271	10.5726	16.9614	10.4789	10.2691		0		0	0	0	0	0	0	n.a.
aspartate 1-decarboxylase precursor( EC:4.1.1.11 )	GBAA1564	1473477	1473860	Lead	+	27.4219	15.8954	5.68421	7.39667	14.0995	9.94076	9.74176		0.380627		0	0	0	0.214667	0.0536667	0.107333	0.105185
ATP-dependent DNA helicase	GBAA1565	1473989	1476793	Lead	+	33.0175	32.1377	28.3958	33.1165	31.6669	2.22464	2.18011		0.244496		0.0356506	0.0268449	0.215258	0.031943	0.0774242	0.0919604	0.0901195
hypothetical protein	GBAA1566	1477044	1477214	Lead	+	379.199	290.367	208.823	257.199	283.897	71.8173	70.3797		0		0	0	0	0	0	0	n.a.
hypothetical protein	GBAA1567	1477222	1477725	Lead	+	369.367	322.407	245.635	258.521	298.982	57.6939	56.539		0		0	0	0	0	0	0	n.a.
aspartate aminotransferase( EC:2.6.1.1 )	GBAA1568	1477744	1478931	Lead	+	460.04	427.156	328.474	350.484	391.538	62.2459	60.9999		0		0	0	0	0	0	0	n.a.
dna replication protein dnad	GBAA1569	1479053	1479760	Lead	+	42.1441	33.032	28.1859	34.0885	34.3626	5.78933	5.67344		0		0	0	0	0	0	0	n.a.
endonuclease iii	GBAA1570	1479776	1480423	Lead	+	37.696	35.563	30.8702	32.0209	34.0375	3.15224	3.08914		0		0	0	0	0	0	0	n.a.
hypothetical protein	GBAA1571	1480427	1480945	Lead	+	37.8767	30.4305	20.2779	29.2521	29.4593	7.21426	7.06984		0.026162		0.0308285	0	0	0	0.00770713	0.0154143	0.0151057
penicillin-binding protein	GBAA1572	1480969	1483662	Lag	-	145.352	121.306	65.7019	69.4709	100.458	39.2355	38.4501		0.0323316		0.129918	0	0	0	0.0324796	0.0649592	0.0636588
hypothetical protein	GBAA1573	1483728	1484330	Lag	-	37.2886	26.064	10.8644	20.2083	23.6063	11.0627	10.8412		1.26742		0.497512	0.104896	0	0.594362	0.299192	0.290817	0.284995
hypothetical protein	GBAA1574	1484434	1485459	Lead	+	1.46199	1.46784	0.735624	0.611306	1.06919	0.459758	0.450555		2.27897		0.0974659	0	0	0	0.0243665	0.0487329	0.0477574
hypothetical protein	GBAA1575	1485726	1485902	Lag	-	13.6045	10.4824	2.38791	7.5831	8.51449	4.76738	4.67195		13.864		2.41808	0.212712	2.08089	0.0101243	1.18045	1.24482	1.2199
hypothetical protein	GBAA1577	1486015	1486230	Lead	+	9.32407	7.83678	5.18541	9.88089	8.05679	2.09973	2.05769		8.67768		1.07407	1.56875	0.153745	0	0.699142	0.74901	0.734017
hypothetical protein	GBAA1578	1486246	1486590	Lead	+	7.85507	4.79301	2.18768	6.48756	5.33083	2.44121	2.39234		10.4105		1.30435	0.218261	0.437536	0.25971	0.554964	0.508563	0.498383
hypothetical protein	GBAA1579	1486616	1486807	Lag	-	175.5	154.718	86.0415	113.167	132.357	40.3102	39.5032		0		0	0	0	0	0	0	n.a.
hypothetical protein	GBAA1580	1486985	1487464	Lead	+	0	0	0	0	0	0	n.a.		n.a.		0.364583	0.310612	0	0.373333	0.262132	0.176942	0.1734
spore coat protein d, putative	GBAA1581	1487619	1488041	Lead	+	0.35461	0.00712057	0.713712	0	0.268861	0.339627	0.332828		0		0	0	0	0	0	0	n.a.
hypothetical protein	GBAA1582	1488097	1488651	Lead	+	11.1027	10.7537	9.41602	11.9467	10.8048	1.05261	1.03154		0.20845		0.0900901	0	0	0	0.0225225	0.045045	0.0441433
hypothetical protein	GBAA1583	1488749	1489087	Lead	+	422.655	395.167	250.915	296.103	341.21	81.1016	79.4781		0		0	0	0	0	0	0	n.a.
hypothetical protein	GBAA1584	1489746	1490885	Lead	+	99.6158	55.3746	49.9459	42.92	61.9641	25.6137	25.101		0		0	0	0	0	0	0	n.a.
hypothetical protein	GBAA1585	1490947	1491129	Lead	+	49.4098	29.8402	25.5378	25.3524	32.535	11.4393	11.2103		0		0	0	0	0	0	0	n.a.
hypothetical protein	GBAA1586	1491267	1493204	Lead	+	46.1388	28.0475	16.5936	14.716	26.374	14.4339	14.145		0.0738318		0	0	0.0778896	0	0.0194724	0.0389448	0.0381652
thermostable carboxypeptidase 1	GBAA1587	1493310	1494827	Lead	+	91.7885	87.9869	72.981	68.7831	80.3849	11.2139	10.9894		0		0	0	0	0	0	0	n.a.
acetyltransferase, gnat family	GBAA1588	1494873	1495346	Lead	+	9.31857	5.27418	1.27384	4.01877	4.97134	3.34509	3.27813		0.655084		0	0.130266	0	0	0.0325665	0.0651329	0.0638291
macrolide 2-phosphotransferase, putative	GBAA1589	1495401	1496297	Lag	-	1.6165	1.09298	1.17798	1.09877	1.24656	0.249656	0.244659		42.1986		0.780379	0.587625	0.336566	0.399554	0.526031	0.200316	0.196307
methionine aminopeptidase( EC:3.4.11.18 )	GBAA1590	1496831	1497577	Lead	+	24.7845	23.6988	23.7438	19.249	22.869	2.46491	2.41556		0.131123		0	0	0	0.119946	0.0299866	0.0599732	0.0587727
xanthine phosphoribosyltransferase	GBAA1591	1497903	1498496	Lead	+	5.06397	6.33585	10.4953	20.4873	10.5956	6.99049	6.85055		2.54814		0.420875	0	0.508249	0.150842	0.269992	0.235673	0.230955
xanthine permease	GBAA1592	1498500	1499822	Lead	+	10.5865	8.40537	15.0767	23.1863	14.3137	6.53465	6.40384		0.217695		0	0.0569161	0	0.0677249	0.0311602	0.0362503	0.0355247
hypothetical protein	GBAA1593	1499895	1501058	Lag	-	2.06271	1.97307	0.884432	1.39326	1.57837	0.549603	0.538601		17.7958		0.515464	0.300165	0	0.307904	0.280883	0.212152	0.207905
hypothetical protein	GBAA1594	1501222	1501437	Lag	-	0.231481	0	0	0.15763	0.0972778	0.116303	0.113974		n.a.		51.6713	51.5108	26.4582	40.2121	42.4631	11.9426	11.7035
hypothetical protein	GBAA1595	1501606	1505265	Lead	+	56.4648	50.5259	47.8627	50.6686	51.3805	3.62683	3.55423		0.127225		0.068306	0.0617213	0.0824863	0.0489617	0.0653689	0.0139539	0.0136746
hypothetical protein	GBAA1596	1505269	1505523	Lag	-	0.196078	0	0	0	0.0490196	0.0980392	0.0960767		n.a.		42.7294	30.2617	34.6297	42.0312	37.413	6.01329	5.89292
acetyltransferase, gnat family	GBAA1597	1505596	1506063	Lead	+	103.331	106.36	76.6297	97.2849	95.9014	13.3902	13.1221		0.00445615		0.017094	0	0	0	0.0042735	0.00854701	0.00837591
hypothetical protein	GBAA1598	1506085	1506357	Lead	+	83.1172	114.412	68.1984	85.7009	87.8571	19.3109	18.9243		0		0	0	0	0	0	0	n.a.
rhodanese-like domain protein	GBAA1599	1506360	1507193	Lead	+	162.673	149.403	144.022	152.002	152.025	7.83805	7.68115		0.104229		0.526379	0	0	0.107434	0.158453	0.250458	0.245444
hypothetical protein	GBAA1600	1507873	1508322	Lag	-	10.0333	9.38071	5.6623	6.11669	7.79826	2.22783	2.18323		7.68013		0.888889	1.17133	0.335444	0	0.598917	0.529107	0.518516
lipoprotein, putative	GBAA1601	1508406	1508717	Lead	+	29.1763	24.9021	21.0556	25.4843	25.1546	3.32407	3.25753		0		0	0	0	0	0	0	n.a.
hypothetical protein	GBAA1602	1508805	1509956	Lead	+	15.9219	13.9397	8.62197	12.544	12.7569	3.08539	3.02363		0		0	0	0	0	0	0	n.a.
hypothetical protein	GBAA1603	1509953	1510339	Lead	+	26.0698	17.1264	13.0667	19.3832	18.9115	5.44094	5.33202		0		0	0	0	0	0	0	n.a.
cation transporter, putative	GBAA1605	1511032	1511757	Lead	+	85.1088	72.6158	69.7322	71.0136	74.6176	7.09293	6.95094		0		0	0	0	0	0	0	n.a.
5'-3' exonuclease family protein	GBAA1606	1511888	1512754	Lead	+	60.2145	27.6656	24.8171	30.2676	35.7412	16.4667	16.1371		0.121782		0	0	0.174106	0	0.0435265	0.0870531	0.0853104
hypothetical protein	GBAA1607	1513111	1513251	Lead	+	103.362	126.739	41.795	39.818	77.9284	43.9217	43.0425		0		0	0	0	0	0	0	n.a.
acyltransferase family protein	GBAA1608	1513588	1514781	Lead	+	0.295645	0.252261	0.505695	0.150084	0.300921	0.149533	0.146539		14.9527		0.041876	0.0630653	0	0.0750419	0.0449958	0.032983	0.0323227
chain length determinant protein	GBAA1609	1514782	1515525	Lead	+	0.564516	0.404839	0	0.602151	0.392876	0.27553	0.270015		16.2162		0.134409	0	0	0.12043	0.0637097	0.0737866	0.0723095
hypothetical protein	GBAA1610	1515518	1515727	Lead	+	0.404762	0.717143	0	0	0.280476	0.34807	0.341102		0		0	0	0	0	0	0	n.a.
hypothetical protein	GBAA1611	1515709	1516131	Lead	+	0.591017	0.534043	1.42742	0.360095	0.728144	0.476421	0.466884		0		0	0	0	0	0	0	n.a.
capsular polysaccharide biosynthesis glycosyltransferase, putative	GBAA1612	1516150	1516788	Lead	+	1.01252	1.1784	0.628368	1.25917	1.01961	0.280312	0.2747		0		0	0	0	0	0	0	n.a.
polysaccharide biosynthesis protein, putative	GBAA1613	1516831	1518267	Lead	+	1.35769	1.22618	1.05045	0.561169	1.04887	0.348646	0.341667		19.4481		0.245651	0.209603	0.105045	0.255644	0.203986	0.0688605	0.067482
hypothetical protein	GBAA1614	1518271	1519485	Lead	+	1.20658	0.495802	0.248477	0.43362	0.596121	0.420314	0.4119		13.8157		0.0757202	0.0619753	0	0.191737	0.082358	0.0800126	0.0784109
glycosyl transferase, group 2 family protein	GBAA1615	1519460	1520260	Lead	+	2.45194	0.740779	1.50762	1.35798	1.51458	0.707572	0.693408		0		0	0	0	0	0	0	n.a.
	GBAA1616	1520257	1521308	Lead	+	2.74525	2.89604	1.72186	1.51094	2.21852	0.703284	0.689205		0		0	0	0	0	0	0	n.a.
hypothetical protein	GBAA1617	1521383	1522948	Lead	+	1.34802	1.20211	0.4916	0.901722	0.985862	0.378284	0.370711		0		0	0	0	0	0	0	n.a.
conserved repeat domain protein	GBAA1618	1523060	1538113	Lag	-	0.129534	0.0650259	0.0902451	0.17939	0.116049	0.0498771	0.0488787		n.a.		2.05228	1.91026	1.48403	1.32525	1.69296	0.344088	0.3372
acetyltransferase, gnat family	GBAA1619	1538236	1539096	Lead	+	4.24855	3.25688	2.89978	4.00026	3.60137	0.629511	0.616909		1.4448		0	0	0	0.20813	0.0520325	0.104065	0.101982
isochorismatase family protein	GBAA1620	1539137	1539697	Lag	-	6.54367	5.65086	4.82179	4.72756	5.43597	0.847003	0.830048		8.86967		0.534759	0.805348	0.269073	0.31943	0.482152	0.244339	0.239447
hypothetical protein	GBAA1621	1539879	1540139	Lead	+	52.7548	53.639	34.5392	52.7988	48.4329	9.27142	9.08582		0.276086		0.191571	0	0	0.343295	0.133716	0.166364	0.163033
transporter, eama family	GBAA1622	1540142	1541053	Lag	-	13.7928	12.3221	12.3839	21.4667	14.9914	4.36998	4.2825		5.69684		0.712719	0.733184	0.496546	1.47368	0.854033	0.426747	0.418204
ribonuclease H	GBAA1623	1541061	1541447	Lag	-	41.1085	31.6883	31.7268	59.0202	40.886	12.8762	12.6184		0.859516		0	0.498109	0	0.907576	0.351421	0.438869	0.430084
lacx protein, putative	GBAA1624	1541517	1542389	Lag	-	130.467	112.903	92.7556	118.654	113.695	15.7585	15.443		0.450807		0.573883	0.862543	0	0.613755	0.512545	0.364786	0.357484
hypothetical protein	GBAA1625	1542573	1543058	Lead	+	8.72016	4.60167	2.79537	3.77942	4.97416	2.60422	2.55208		0		0	0	0	0	0	0	n.a.
hypothetical protein	GBAA1626	1543244	1543861	Lead	+	7.14887	7.06943	2.96038	4.92365	5.52558	1.99676	1.95678		0		0	0	0	0	0	0	n.a.
hypothetical protein	GBAA1627	1543874	1544050	Lead	+	5.69492	7.11308	7.47075	6.42893	6.67692	0.784481	0.768778		1.0577		0.282486	0	0	0	0.0706215	0.141243	0.138416
hypothetical protein	GBAA1628	1544084	1544332	Lag	-	84	96.6259	98.1478	117.372	99.0365	13.7708	13.4951		0.127027		0.200803	0.30241	0	0	0.125803	0.151071	0.148047
cold shock protein cspb	GBAA1629	1544452	1544649	Lag	-	2429.16	2758.75	2992.39	1964.33	2536.16	445.77	436.846		0		0	0	0	0	0	0	n.a.
hypothetical protein	GBAA1630	1544912	1545640	Lead	+	2.26337	1.25603	0.828258	1.72071	1.51709	0.616723	0.604378		1.13024		0.0685871	0	0	0	0.0171468	0.0342936	0.0336071
hypothetical protein	GBAA1631	1545780	1546412	Lead	+	4.32227	3.84708	3.72963	5.97333	4.46808	1.03569	1.01496		3.23384		0.0789889	0.118957	0.238468	0.141548	0.144491	0.0677809	0.0664241
hypothetical protein	GBAA1632	1546432	1546725	Lead	+	14.0374	23.6913	23.5872	30.7992	23.0288	6.87933	6.74162		0		0	0	0	0	0	0	n.a.
fatty acid hydroxylase-like protein	GBAA1633	1546805	1547434	Lead	+	0.238095	0.717143	0.182098	1.37956	0.629223	0.554866	0.543759		72.8191		0	0.597619	0.239603	0.995556	0.458194	0.434327	0.425633
hypothetical protein	GBAA1634	1547658	1547999	Lead	+	0.435673	0.634105	0.441374	1.83392	0.836268	0.671464	0.658023		0		0	0	0	0	0	0	n.a.
sodium/solute symporter family protein	GBAA1635	1548002	1549552	Lead	+	0.511928	0.516565	1.04916	0.737135	0.703696	0.253149	0.248082		1.14528		0.0322373	0	0	0	0.00805932	0.0161186	0.015796
adenosylmethionine--8-amino-7-oxononanoate transaminase	GBAA1636	1549739	1551091	Lead	+	2.29342	3.30585	1.87879	3.80651	2.82114	0.889273	0.871471		1.17369		0	0	0	0.132446	0.0331116	0.0662232	0.0648976
hypothetical protein	GBAA1637	1551091	1551189	Lead	+	3.12121	4.42673	0.304949	1.08606	2.23474	1.88275	1.84506		0		0	0	0	0	0	0	n.a.
hypothetical protein	GBAA1638	1551176	1551454	Lead	+	14.7348	11.2059	8.45104	9.45457	10.9616	2.76107	2.7058		0		0	0	0	0	0	0	n.a.
germination protein gern	GBAA1639	1551513	1552676	Lag	-	105.091	61.3501	83.7824	120.352	92.6439	25.6937	25.1793		0.500615		0.730241	0.711598	0.259364	0.153952	0.463789	0.300108	0.2941
metallo-beta-lactamase family protein	GBAA1640	1553008	1554657	Lead	+	0.787879	0.730182	0.548909	0.777619	0.711147	0.11104	0.108817		0		0	0	0	0	0	0	n.a.
transcriptional regulator, merr family	GBAA1641	1554781	1555611	Lead	+	3.89651	2.60786	3.26968	3.09449	3.21713	0.532468	0.521809		0		0	0	0	0	0	0	n.a.
mate efflux family protein, putative	GBAA1642	1555750	1557105	Lead	+	8.13422	4.94226	4.11884	6.21121	5.85163	1.74824	1.71324		0.439834		0.0368732	0	0	0.0660767	0.0257375	0.0320213	0.0313803
hypothetical protein	GBAA1643	1557141	1557806	Lag	-	0.0750751	0.113063	0.226652	0.433201	0.211998	0.160916	0.157694		n.a.		0.375375	0.226126	0	0.269069	0.217643	0.158077	0.154912
hypothetical protein	GBAA1644	1557921	1558046	Lead	+	0.666667	0.669333	0	0.0853333	0.355333	0.362715	0.355454		46.0288		0	0	0	0.654222	0.163556	0.327111	0.320563
hypothetical protein	GBAA1645	1558027	1558545	Lead	+	4.62428	3.41244	1.45424	2.18907	2.92001	1.39401	1.3661		0.709477		0	0	0	0.0828671	0.0207168	0.0414335	0.0406041
hypothetical protein	GBAA1646	1558691	1559008	Lead	+	1.05346	0.710377	0.949371	1.69057	1.10094	0.4185	0.410122		0		0	0	0	0	0	0	n.a.
nad(p)h-flavin oxidoreductase	GBAA1647	1559281	1560015	Lead	+	3.90884	4.40326	3.23259	2.59413	3.53471	0.78958	0.773775		0.724593		0	0.102449	0	0	0.0256122	0.0512245	0.0501991
thij/pfpi family protein	GBAA1648	1560066	1560650	Lead	+	0.17094	0	0.258034	0	0.107244	0.128838	0.126259		n.a.		0	0.128718	0	0.61265	0.185342	0.291262	0.285432
hypothetical protein	GBAA1649	1560763	1561488	Lag	-	3.71488	3.03274	3.35583	6.60769	4.17779	1.64372	1.61082		2.59555		0.206612	0.103719	0	0.123416	0.108437	0.0849381	0.0832378
hypothetical protein	GBAA1650	1561613	1562833	Lag	-	2.08763	1.9636	1.07557	2.3864	1.8783	0.563809	0.552523		17.8997		0.472563	0.308354	0.123628	0.440295	0.33621	0.158528	0.155354
hypothetical protein	GBAA1651	1562853	1563302	Lag	-	7.34667	4.22349	4.14609	6.47111	5.54684	1.61317	1.58088		3.4414		0.564444	0	0	0.199111	0.190889	0.266138	0.260811
permease, putative	GBAA1652	1563431	1564645	Lag	-	0.617284	0.371852	0.372716	0.442469	0.45108	0.115637	0.113322		n.a.		0.842798	0.592484	0.745432	0.971957	0.788168	0.160085	0.15688
glyoxalase family protein	GBAA1653	1564653	1565120	Lag	-	1.06838	0.482692	0.954726	0.765812	0.817902	0.255954	0.25083		n.a.		1.32265	0.691859	0.554774	1.79966	1.09224	0.57813	0.566557
hypothetical protein	GBAA1654	1565287	1565511	Lag	-	2.21778	1.4056	3.12634	2.54066	2.32259	0.717734	0.703367		12.7129		0.337778	0.0468533	0	0.796444	0.295269	0.366005	0.358678
hypothetical protein	GBAA1655	1565646	1565864	Lead	+	11.9269	11.1884	6.231	3.87039	8.30418	3.89015	3.81227		0		0	0	0	0	0	0	n.a.
host factor-i protein	GBAA1656	1565912	1566106	Lead	+	34.8359	19.8792	14.4138	18.9309	22.0149	8.87369	8.69606		0.729691		0.25641	0.386154	0	0	0.160641	0.192907	0.189045
hypothetical protein	GBAA1657	1566134	1566736	Lag	-	75.937	46.7734	41.525	44.4493	52.1712	15.9887	15.6687		1.68724		1.87562	0.212289	0.250332	1.18278	0.880255	0.801095	0.785059
flagellar motor protein	GBAA1658	1566977	1567741	Lead	+	41.0327	43.7705	62.8426	102.099	62.4363	28.1654	27.6015		0.22292		0.261438	0.295294	0	0	0.139183	0.161308	0.158079
flagellar motor protein	GBAA1659	1567764	1568441	Lead	+	39.9602	48.4297	88.1521	119.81	74.0881	37.0197	36.2787		0.322629		0.221239	0.222124	0	0.512755	0.239029	0.210288	0.206078
chemotaxis response regulator	GBAA1660	1568592	1568960	Lead	+	621.566	523.574	379.355	518.403	510.724	99.6125	97.6184		0		0	0	0	0	0	0	n.a.
	GBAA1661	1569090	1571092	Lead	+	261.722	211.204	199.968	208.31	220.301	28.0219	27.4609		0.00855215		0	0	0.075362	0	0.0188405	0.037681	0.0369267
flagellar motor switch protein	GBAA1662	1571266	1572906	Lead	+	179.319	137.803	110.27	98.0282	131.355	36.0436	35.322		0.00579902		0.0304692	0	0	0	0.00761731	0.0152346	0.0149296
hypothetical protein	GBAA1663	1572936	1574288	Lead	+	144.418	113.961	74.5579	73.0058	101.485	34.3268	33.6396		0.0274197		0	0.111308	0	0	0.0278271	0.0556541	0.05454
hypothetical protein	GBAA1664	1574316	1575032	Lead	+	126.187	105.332	82.6835	71.2301	96.3581	24.4178	23.929		0.363301		0.6053	0.420084	0	0.374895	0.35007	0.253778	0.248698
chemotaxis protein methyltransferase cher	GBAA1665	1575066	1575848	Lag	-	30.4151	17.6566	14.9061	24.1863	21.791	6.94281	6.80383		21.3438		6.41762	4.23142	4.8196	3.13543	4.65102	1.36899	1.34159
hypothetical protein	GBAA1666	1575893	1576384	Lag	-	49.8394	37.4663	28.073	38.732	38.5277	8.91485	8.7364		7.37546		3.22561	3.54461	2.57106	2.02511	2.8416	0.678612	0.665027
hypothetical protein	GBAA1667	1576528	1576992	Lead	+	78.4344	65.4576	63.821	71.7918	69.8762	6.66088	6.52754		0.10741		0.107527	0	0	0.192688	0.0750538	0.0933782	0.091509
hypothetical protein	GBAA1668	1577009	1577461	Lead	+	61.8079	56.6096	51.8295	59.401	57.412	4.2852	4.19942		0		0	0	0	0	0	0	n.a.
flagellar hook-associated protein	GBAA1669	1577479	1578777	Lead	+	266.329	227.21	199.514	226.869	229.981	27.4881	26.9379		0.00418417		0.0384911	0	0	0	0.00962279	0.0192456	0.0188603
	GBAA1670	1578982	1579846	Lead	+	375.733	329.741	246.057	260.221	302.938	60.7663	59.5499		0		0	0	0	0	0	0	n.a.
flagellar hook-associated protein	GBAA1671	1579866	1581218	Lead	+	305.466	264.849	176.385	222.461	242.29	55.4882	54.3774		0		0	0	0	0	0	0	n.a.
flagellar protein flis, putative	GBAA1672	1581241	1581609	Lead	+	254.767	244.719	194.484	178.758	218.182	37.2313	36.486		0		0	0	0	0	0	0	n.a.
hypothetical protein	GBAA1673	1581599	1581871	Lead	+	482.103	383.942	654.636	487.87	502.138	112.296	110.048		0		0	0	0	0	0	0	n.a.
flagellar basal body rod protein	GBAA1674	1582241	1582648	Lead	+	153.706	120.546	123.342	134.672	133.067	15.054	14.7527		0		0	0	0	0	0	0	n.a.
flagellar basal body rod protein	GBAA1675	1582669	1583082	Lead	+	159.635	103.336	99.2478	116.571	119.697	27.6327	27.0796		0		0	0	0	0	0	0	n.a.
flagellar basal body protein	GBAA1676	1583099	1583398	Lead	+	195.09	123.617	111.985	125.894	139.147	37.7898	37.0334		0		0	0	0	0	0	0	n.a.
	GBAA1677	1583421	1584991	Lead	+	222.708	165.347	109.537	116.202	153.449	52.4533	51.4033		0		0	0	0	0	0	0	n.a.
flagellar motor protein	GBAA1679	1585005	1586009	Lead	+	155.239	126.011	97.2929	79.2153	114.44	33.3328	32.6656		0		0	0	0	0	0	0	n.a.
hypothetical protein	GBAA1680	1585996	1586682	Lead	+	106.803	68.4145	33.7759	41.8133	62.7018	32.9172	32.2583		0.174459		0.218341	0.219214	0	0	0.109389	0.126312	0.123783
flagellum-specific ATP synthase	GBAA1681	1586679	1587983	Lead	+	72.5326	45.3058	33.482	29.6868	45.2518	19.3653	18.9776		0.0211672		0.0383142	0	0	0	0.00957854	0.0191571	0.0187736
	GBAA1682	1588100	1588509	Lead	+	53.1	55.7367	39.8729	52.4488	50.2896	7.08847	6.94657		0		0	0	0	0	0	0	n.a.
hypothetical protein	GBAA1683	1588502	1588723	Lead	+	33.7568	39.1017	25.7159	32.3609	32.7338	5.50718	5.39693		0		0	0	0	0	0	0	n.a.
hypothetical protein	GBAA1684	1588798	1589634	Lead	+	97.5723	88.8396	90.065	97.5923	93.5173	4.72043	4.62593		0.00319391		0.0119474	0	0	0	0.00298686	0.00597372	0.00585413
flagellar hook assembly protein	GBAA1685	1589638	1590210	Lead	+	106.391	89.5531	86.8503	85.3749	92.0423	9.72095	9.52636		0.0600111		0.0645724	0	0	0.15637	0.0552356	0.0739759	0.072495
flagellar hook protein	GBAA1686	1590232	1591545	Lead	+	305.326	260.014	219.245	225.163	252.437	39.5819	38.7896		0		0	0	0	0	0	0	n.a.
hypothetical protein	GBAA1687	1591595	1591933	Lead	+	267.378	207.584	157.798	179.285	203.011	47.5082	46.5572		0		0	0	0	0	0	0	n.a.
hypothetical protein	GBAA1688	1592241	1592411	Lead	+	181.76	191.623	164.156	139.671	169.303	22.7882	22.332		0		0	0	0	0	0	0	n.a.
hypothetical protein	GBAA1689	1592408	1592725	Lead	+	95.5063	101.02	104.811	86.7542	97.0229	7.83951	7.68258		0		0	0	0	0	0	0	n.a.
	GBAA1690	1592850	1593757	Lead	+	249.396	210.117	166.271	175.89	200.419	37.6854	36.9311		0		0	0	0	0	0	0	n.a.
hypothetical protein	GBAA1692	1594394	1595341	Lead	+	62.4241	75.6463	73.5356	76.0012	71.9018	6.41154	6.28319		0		0	0	0	0	0	0	n.a.
glycosyl transferase, group 2 family protein	GBAA1693	1596420	1596872	Lead	+	25.4503	27.8826	29.3836	32.0424	28.6897	2.76085	2.70558		0		0	0	0	0	0	0	n.a.
hypothetical protein	GBAA1694	1596857	1596973	Lead	+	11.6068	5.38041	19.4042	8.62304	11.2536	5.99919	5.8791		0		0	0	0	0	0	0	n.a.
hypothetical protein	GBAA1695	1597025	1597132	Lead	+	10.25	10.6536	7.32387	22.5493	12.6942	6.73554	6.60071		0		0	0	0	0	0	0	n.a.
hypothetical protein	GBAA1696	1597271	1597546	Lead	+	13.9348	10.4765	18.4312	22.2961	16.2847	5.16403	5.06066		0		0	0	0	0	0	0	n.a.
hypothetical protein	GBAA1697	1597662	1597814	Lead	+	20.0065	15.8967	7.79415	12.0052	13.9256	5.23276	5.12801		0		0	0	0	0	0	0	n.a.
tpr/glycosyl transferase domain protein	GBAA1698	1598047	1599750	Lead	+	49.9771	45.895	32.743	33.8251	40.6101	8.63324	8.46042		0.0272039		0	0.0441901	0	0	0.0110475	0.0220951	0.0216528
hypothetical protein	GBAA1699	1601002	1601097	Lead	+	4.44792	4.62781	5.3147	2.10933	4.12494	1.39468	1.36676		0		0	0	0	0	0	0	n.a.
	GBAA1700	1601098	1601620	Lead	+	3.17208	2.07903	3.46348	0.856597	2.3928	1.18491	1.16119		0		0	0	0	0	0	0	n.a.
hypothetical protein	GBAA1701	1602226	1602903	Lead	+	182.055	237.033	293.061	331.652	260.95	65.3872	64.0782		0.00706517		0.0737463	0	0	0	0.0184366	0.0368732	0.036135
	GBAA1702	1603213	1605115	Lead	+	38.2507	44.7305	55.8412	78.0787	54.2252	17.4827	17.1327		0		0	0	0	0	0	0	n.a.
hypothetical protein	GBAA1703	1605216	1605404	Lead	+	8.5291	3.88054	2.42798	6.4	5.3094	2.70186	2.64777		0		0	0	0	0	0	0	n.a.
hypothetical protein	GBAA1704	1605444	1605623	Lead	+	9.26111	5.4718	10.0969	16.118	10.237	4.40703	4.31881		1.21564		0	0	0	0.497778	0.124444	0.248889	0.243907
	GBAA1705	1605811	1606545	Lead	+	3.67483	2.97512	5.34794	7.58979	4.89692	2.05279	2.01169		14.2003		0.836735	0.719192	0.837927	0.387657	0.695378	0.212572	0.208317
flagellin	GBAA1706	1606994	1607857	Lag	-	7451.1	7701.9	6721.21	7471.2	7336.35	425.589	417.07		0		0	0	0	0	0	0	n.a.
transglycosylase, slt family	GBAA1707	1608113	1608898	Lead	+	9.89949	8.22169	9.21832	7.29567	8.65879	1.1404	1.11757		0		0	0	0	0	0	0	n.a.
	GBAA1708	1608961	1609183	Lead	+	12.8565	12.8314	9.47668	10.4788	11.4108	1.70466	1.67054		0		0	0	0	0	0	0	n.a.
	GBAA1709	1609198	1610188	Lead	+	12.1524	8.11356	5.78515	8.91118	8.74056	2.63294	2.58024		0		0	0	0	0	0	0	n.a.
flagellar motor switch protein	GBAA1710	1610199	1610558	Lead	+	14.825	13.9138	9.31697	9.67182	11.9319	2.84275	2.78584		0		0	0	0	0	0	0	n.a.
hypothetical protein	GBAA1711	1610571	1610891	Lead	+	25.8598	17.9266	9.86583	13.0911	16.6858	6.95548	6.81624		0		0	0	0	0	0	0	n.a.
flagellar biosynthesis protein	GBAA1712	1610888	1611646	Lead	+	18.8142	12.0282	7.14377	7.10189	11.272	5.53441	5.42362		0.220035		0	0.0992095	0	0	0.0248024	0.0496047	0.0486118
flagellar biosynthesis protein	GBAA1713	1611680	1611955	Lead	+	7.61957	6.59148	5.26137	2.56464	5.50926	2.1876	2.14381		1.47314		0	0	0	0.324638	0.0811594	0.162319	0.15907
flagellar biosynthesis protein	GBAA1714	1611971	1612732	Lead	+	14.643	8.08931	5.62992	4.57407	8.23409	4.51933	4.42887		0.856261		0.0656168	0.0988189	0	0.117585	0.0705052	0.051682	0.0506474
flagellar biosynthesis protein	GBAA1715	1612743	1613789	Lead	+	10.9503	7.27684	4.35405	3.92631	6.62688	3.24415	3.17921		0.180158		0.0477555	0	0	0	0.0119389	0.0238777	0.0233998
flagellar biosynthesis protein	GBAA1716	1613813	1615879	Lead	+	17.6134	12.0961	7.08231	5.55893	10.5877	5.45322	5.34405		0		0	0	0	0	0	0	n.a.
hypothetical protein	GBAA1717	1615894	1616349	Lead	+	33.4627	28.5083	12.3276	11.2275	21.3815	11.2816	11.0558		0		0	0	0	0	0	0	n.a.
flagellar biosynthesis protein	GBAA1718	1616389	1617201	Lead	+	17.2977	16.6179	8.35145	6.73157	12.2496	5.48358	5.37381		0.224923		0	0	0	0.110209	0.0275523	0.0551046	0.0540015
flagellar basal-body rod protein, putative	GBAA1719	1617244	1618017	Lead	+	26.447	23.1329	16.4368	16.9707	20.7469	4.86555	4.76815		0.117231		0	0.0972868	0	0	0.0243217	0.0486434	0.0476697
alanyl-trna synthetase domain protein	GBAA1720	1618135	1618845	Lead	+	14.6723	16.333	18.3178	17.9276	16.8127	1.66531	1.63197		0		0	0	0	0	0	0	n.a.
hypothetical protein	GBAA1721	1618863	1619699	Lead	+	13.7933	11.098	10.3519	16.9459	13.0473	2.99	2.93015		1.37768		0.179211	0.539785	0	0	0.179749	0.254457	0.249364
azlc family protein	GBAA1722	1619692	1620417	Lead	+	10.522	9.35131	10.0342	12.2601	10.5419	1.24204	1.21718		2.0592		0.206612	0.414876	0	0.246832	0.21708	0.17053	0.167117
hypothetical protein	GBAA1723	1620408	1620719	Lead	+	14.6314	16.2329	10.6439	15.8006	14.3272	2.54702	2.49604		0.887006		0.025641	0.482692	0	0	0.127083	0.237381	0.232629
hypothetical protein	GBAA1724	1620782	1620952	Lead	+	20.152	34.7965	24.8759	73.0214	38.2115	23.9956	23.5153		0		0	0	0	0	0	0	n.a.
transcriptional regulator, tetr family	GBAA1725	1621040	1621624	Lead	+	19.6154	31.8397	39.6702	49.983	35.2771	12.8149	12.5584		0.272931		0.25641	0.128718	0	0	0.0962821	0.122792	0.120334
hypothetical protein	GBAA1726	1621611	1622015	Lead	+	4.94815	4.22796	5.15839	11.6325	6.49175	3.45025	3.38119		8.75708		0.493827	0.743704	0.372716	0.663704	0.568488	0.167	0.163657
hypothetical protein	GBAA1727	1622402	1623007	Lag	-	11.5594	10.6737	4.86727	10.1103	9.30267	3.01649	2.95611		n.a.		8.12706	6.40423	10.716	18.0146	10.8155	5.11613	5.01372
hypothetical protein	GBAA1728	1623010	1623345	Lag	-	19.5327	22.6259	15.4185	16.9973	18.6436	3.14964	3.08659		40.8205		4.25298	4.86761	5.82236	15.4987	7.6104	5.29833	5.19227
hypothetical protein	GBAA1729	1623534	1623713	Lag	-	6.65	9.19497	10.0633	8.85049	8.6897	1.4524	1.42333		3.3775		0.277778	0.418333	0	0.477867	0.293494	0.212888	0.208626
dna-binding protein	GBAA1730	1623780	1624991	Lag	-	4.76733	2.43669	3.03893	4.59533	3.70957	1.15086	1.12782		5.34837		0	0.124257	0.373639	0.29571	0.198401	0.168362	0.164992
permease, putative	GBAA1731	1625111	1626379	Lead	+	1.84082	2.52424	1.30847	1.97699	1.91263	0.499458	0.48946		1.43791		0.0394011	0	0	0.0706068	0.027502	0.0342166	0.0335317
lipoprotein, putative	GBAA1732	1626485	1627012	Lead	+	14.0019	9.70343	6.98144	6.28897	9.24393	3.49762	3.4276		0		0	0	0	0	0	0	n.a.
transcriptional regulator, lysr family	GBAA1733	1627053	1627946	Lag	-	0.769575	0.673826	0.506544	0.200447	0.537598	0.249671	0.244673		14.3203		0.223714	0.0842282	0	0	0.0769855	0.10557	0.103457
abc transporter, atp-binding protein( EC:3.6.3.25 )	GBAA1734	1628109	1629065	Lead	+	3.58098	2.06465	0.63093	1.53359	1.95254	1.23647	1.21172		0		0	0	0	0	0	0	n.a.
abc transporter, substrate-binding protein, putative	GBAA1735	1629078	1630103	Lead	+	3.66959	3.5595	1.91262	2.03478	2.79412	0.94972	0.930708		0		0	0	0	0	0	0	n.a.
abc transporter, permease protein, putative	GBAA1736	1630116	1631786	Lead	+	2.83423	3.2283	1.66397	1.67725	2.35094	0.801896	0.785844		1.27882		0.0299222	0	0.0903351	0	0.0300643	0.0425845	0.041732
metallo-beta-lactamase family protein	GBAA1737	1631786	1633045	Lead	+	6.12857	4.55147	2.94472	3.00516	4.15748	1.50986	1.47964		0.959019		0.0396825	0	0.119802	0	0.039871	0.0564751	0.0553446
hypothetical protein	GBAA1738	1633066	1633899	Lead	+	4.51199	4.51439	3.07692	2.36355	3.61671	1.07535	1.05382		0		0	0	0	0	0	0	n.a.
	GBAA1739	1633949	1634370	Lag	-	10.1351	22.5971	33.4165	50.1972	29.0865	16.9871	16.647		0		0	0	0	0	0	0	n.a.
hypothetical protein	GBAA1741	1634594	1634755	Lead	+	14.3457	10.7093	21.8412	57.4767	26.0932	21.4295	21.0006		0		0	0	0	0	0	0	n.a.
hypothetical protein	GBAA1742	1634915	1635550	Lead	+	0.0786164	0.355189	0.949371	0.949535	0.583178	0.43775	0.428987		0		0	0	0	0	0	0	n.a.
hypothetical protein	GBAA1743	1635652	1636743	Lead	+	0.18315	0.068956	0.138233	0.738462	0.2822	0.30778	0.301619		51.0932		0.274725	0.137912	0	0.164103	0.144185	0.11294	0.110679
hypothetical protein	GBAA1744	1636794	1637435	Lead	+	0.856698	0.541879	1.17562	0.558255	0.783114	0.299017	0.293031		33.6742		0.0778816	0	0	0.976947	0.263707	0.476909	0.467362
phosphoglycerate mutase family protein	GBAA1745	1637594	1638169	Lead	+	2.05208	1.92172	1.23695	1.86667	1.76936	0.363352	0.356078		40.748		0.40625	0.219625	0.618476	1.63956	0.720977	0.633693	0.621008
hypothetical protein	GBAA1746	1638259	1638630	Lead	+	62.7876	80.5912	116.337	144.564	101.07	36.5593	35.8275		2.92897		1.6129	1.21452	2.0289	6.98495	2.96032	2.70361	2.64949
hydrolase, alpha/beta fold family	GBAA1747	1638649	1639509	Lag	-	80.9036	71.0374	81.7514	121.646	88.8345	22.4082	21.9597		0.176992		0.174216	0	0.350639	0.104065	0.15723	0.147471	0.144519
hypothetical protein	GBAA1748	1639542	1639889	Lag	-	44.1667	41.1164	46.1612	63.8117	48.814	10.2114	10.007		0.184403		0.143678	0.216379	0	0	0.0900144	0.108094	0.10593
	GBAA1749	1639873	1640281	Lag	-	105.301	108.638	103.805	145.213	115.739	19.753	19.3575		0.0528124		0.244499	0	0	0	0.0611247	0.122249	0.119802
asparagine synthetase, glutamine-hydrolyzing	GBAA1751	1641276	1643099	Lag	-	0.164474	0.0412829	0.331031	0.245614	0.1956	0.123323	0.120854		n.a.		1.30921	0.371546	0.331031	0.977544	0.747333	0.477224	0.46767
RNA polymerase sigma-70 factor	GBAA1753	1643364	1643930	Lead	+	2.32981	2.4861	2.02332	3.10677	2.4865	0.456005	0.446877		0		0	0	0	0	0	0	n.a.
hypothetical protein	GBAA1754	1643927	1645027	Lead	+	4.84105	2.52505	1.29973	3.01108	2.91923	1.46969	1.44027		0.388915		0.0454133	0	0	0	0.0113533	0.0227066	0.0222521
bnr repeat domain protein	GBAA1755	1645067	1646119	Lag	-	0.237417	0.21453	0.286705	0.680722	0.354843	0.21933	0.214939		n.a.		0.474834	0.639299	0.430057	0.595632	0.534955	0.0986365	0.096662
cation efflux family protein	GBAA1756	1646331	1647230	Lead	+	1.68333	0.669333	1.87178	1.99111	1.55389	0.603162	0.591088		0		0	0	0	0	0	0	n.a.
hypothetical protein	GBAA1757	1647424	1647594	Lead	+	30.6491	22.819	11.2286	12.041	19.1844	9.2911	9.10511		0.381035		0.292398	0	0	0	0.0730994	0.146199	0.143272
transcriptional regulator, gntr family	GBAA1758	1647651	1648322	Lag	-	17.253	17.9913	14.6727	13.3787	15.8239	2.16367	2.12036		0		0	0	0	0	0	0	n.a.
transporter, eama family	GBAA1759	1648339	1649307	Lag	-	7.58824	7.84394	3.65769	5.35936	6.11231	1.98066	1.94101		0.211048		0.0515996	0	0	0	0.0128999	0.0257998	0.0252833
cobalamin synthesis protein, putative	GBAA1760	1649490	1650677	Lag	-	1.22054	1.26768	1.0165	0.82963	1.08359	0.201362	0.197331		2.08809		0	0	0	0.0905051	0.0226263	0.0452525	0.0443467
hypothetical protein	GBAA1762	1650865	1651842	Lead	+	0.102249	0.153988	0	0	0.0640593	0.0769259	0.075386		n.a.		0.102249	0.307975	0.463037	0.183231	0.264123	0.157307	0.154158
hypothetical protein	GBAA1763	1651856	1652728	Lead	+	0.687285	1.20756	0.17291	0.205269	0.568256	0.486805	0.47706		0		0	0	0	0	0	0	n.a.
hypothetical protein	GBAA1764	1652841	1653500	Lead	+	0.681818	0.798636	0	0.950303	0.607689	0.419772	0.411369		0		0	0	0	0	0	0	n.a.
na+/h+ antiporter nhac	GBAA1766	1653833	1655236	Lead	+	74.067	59.5878	35.2174	32.0684	50.2351	20.0914	19.6892		0.0979192		0.0356125	0.0536325	0.107514	0	0.0491898	0.0448161	0.043919
fumarate hydratase( EC:4.2.1.2 )	GBAA1767	1655492	1656880	Lead	+	24.7941	26.3729	25.104	27.6992	25.9926	1.32706	1.30049		0.0346225		0.0359971	0	0	0	0.00899928	0.0179986	0.0176383
hypothetical protein	GBAA1768	1656968	1657390	Lag	-	0.118203	0	0.356856	0	0.118765	0.168224	0.164856		n.a.		1.26241	0.181574	0.206976	0.864227	0.628797	0.527521	0.516961
hypothetical protein	GBAA1769	1657539	1657715	Lead	+	0.564972	0.425424	0	0	0.247599	0.291523	0.285688		0		0	0	0	0	0	0	n.a.
hypothetical protein	GBAA1770	1658079	1658843	Lead	+	16.5699	16.9912	11.0697	12.7033	14.3335	2.90834	2.85012		0.204284		0	0	0	0.117124	0.029281	0.0585621	0.0573898
	GBAA1772	1659023	1660350	Lead	+	14.0836	13.1798	9.25023	11.818	12.0829	2.10555	2.0634		2.61333		0.112952	0.226807	0.113667	0.809639	0.315766	0.333567	0.32689
hypothetical protein	GBAA1773	1660314	1660412	Lead	+	11.5152	9.06642	6.09899	11.82	9.62513	2.65426	2.60113		0.799254		0	0	0	0.307717	0.0769293	0.153859	0.150779
hypothetical protein	GBAA1774	1660407	1661105	Lag	-	6.95136	4.41674	6.26259	8.88309	6.62844	1.8451	1.80817		4.77361		0.383405	0.754077	0	0.128183	0.316416	0.332458	0.325803
hypothetical protein	GBAA1775	1661499	1661897	Lead	+	4.25313	3.89899	2.34559	4.25319	3.68773	0.910202	0.891982		0		0	0	0	0	0	0	n.a.
hypothetical protein	GBAA1776	1662005	1662418	Lead	+	21.9541	17.3845	9.02054	22.8761	17.8088	6.3318	6.20505		0		0	0	0	0	0	0	n.a.
hypothetical protein	GBAA1777	1662423	1663235	Lead	+	9.56089	6.38151	7.73131	10.1767	8.46261	1.73302	1.69833		0.363367		0.123001	0	0	0	0.0307503	0.0615006	0.0602695
cytochrome c-type biogenesis protein ccda	GBAA1778	1663289	1664002	Lead	+	3.0112	1.56295	1.26849	1.63137	1.8685	0.777899	0.762327		1.41105		0	0.105462	0	0	0.0263655	0.0527311	0.0516755
thioredoxin family protein	GBAA1779	1664021	1664575	Lead	+	3.57297	2.80306	0.543964	0.852411	1.9431	1.47684	1.44728		1.1591		0.0900901	0	0	0	0.0225225	0.045045	0.0441433
prolipoprotein diacylglyceryl transferase family protein	GBAA1780	1664593	1665273	Lead	+	2.58737	1.39985	1.32996	2.68932	2.00162	0.736951	0.722199		1.83405		0.146843	0	0	0	0.0367107	0.0734214	0.0719517
dna-binding protein	GBAA1781	1665324	1665869	Lag	-	6.63919	7.30934	9.67628	10.0004	8.40631	1.68127	1.64762		3.02352		0.274725	0.413736	0	0.328205	0.254167	0.178855	0.175275
transposase, is605 family, orfa	GBAA1782	1666125	1666463	Lead	+	7.39823	6.44159	7.12448	9.51504	7.61984	1.32597	1.29942		0.262357		0	0.0799646	0	0	0.0199912	0.0399823	0.0391819
transposase, is605 family, orfb	GBAA1783	1666466	1667677	Lead	+	6.42904	6.77203	4.48366	6.19807	5.9707	1.01902	0.998618		0		0	0	0	0	0	0	n.a.
D-serine dehydratase( EC:4.3.1.18 )	GBAA1784	1667925	1669265	Lead	+	27.9038	19.0434	14.4354	14.0327	18.8538	6.44734	6.31827		0		0	0	0	0	0	0	n.a.
hypothetical protein	GBAA1785	1669456	1670658	Lead	+	12.5993	14.9686	12.4549	13.5569	13.395	1.15748	1.13431		0		0	0	0	0	0	0	n.a.
lipoprotein, putative	GBAA1786	1670689	1671645	Lag	-	11.9572	9.28779	5.26827	5.93214	8.11134	3.10947	3.04722		6.42878		0.470219	0.393417	0.473197	0.749007	0.52146	0.156128	0.153002
hypothetical protein	GBAA1787	1671642	1672712	Lag	-	8.79365	8.08965	5.4855	6.3498	7.17965	1.52664	1.49608		4.05607		0.280112	0.210924	0.422829	0.25098	0.291211	0.0922153	0.0903693
hypothetical protein	GBAA1788	1672709	1673149	Lag	-	9.31746	6.65918	4.79206	3.584	6.08818	2.49701	2.44702		0.465569		0.113379	0	0	0	0.0283447	0.0566893	0.0555545
RNA polymerase sigma-70 factor	GBAA1789	1673146	1673628	Lag	-	6.57971	8.73043	4.12534	4.15907	5.89864	2.2101	2.16586		2.19898		0.207039	0.311801	0	0	0.12971	0.155763	0.152645
dna-binding response regulator, luxr family	GBAA1791	1673912	1674550	Lead	+	5.49765	3.00964	2.70718	4.989	4.05087	1.39797	1.36998		0		0	0	0	0	0	0	n.a.
sensor histidine kinase, putative	GBAA1792	1674555	1675661	Lead	+	6.33062	5.11659	2.5881	4.03079	4.51653	1.59225	1.56038		0		0	0	0	0	0	0	n.a.
abc transporter, atp-binding protein	GBAA1793	1675779	1676717	Lead	+	2.63578	2.48594	2.73285	3.56492	2.85487	0.484135	0.474443		0		0	0	0	0	0	0	n.a.
abc transporter, permease protein	GBAA1794	1676755	1677864	Lead	+	3.35586	3.93459	2.44784	4.61077	3.58726	0.916522	0.898175		0		0	0	0	0	0	0	n.a.
hypothetical protein	GBAA1795	1677866	1679008	Lead	+	3.01575	3.09633	4.09401	4.97621	3.79557	0.927369	0.908805		0		0	0	0	0	0	0	n.a.
cardiolipin synthetase domain protein	GBAA1796	1679113	1680330	Lead	+	3.8711	3.79715	3.29909	4.24166	3.80225	0.387735	0.379973		0		0	0	0	0	0	0	n.a.
uridylate kinase	GBAA1797	1680385	1681128	Lag	-	2.15054	2.29948	1.21734	3.13118	2.19964	0.784234	0.768535		0.763812		0.0672043	0	0	0	0.0168011	0.0336022	0.0329295
proton/sodium-glutamate symporter	GBAA1799	1681503	1682774	Lead	+	199.189	203.274	117.487	45.5354	141.372	75.122	73.6182		0		0	0	0	0	0	0	n.a.
aspartate ammonia-lyase( EC:4.3.1.1 )	GBAA1800	1682799	1684238	Lead	+	32.7125	36.1534	27.4477	17.5031	28.4542	8.13122	7.96845		0		0	0	0	0	0	0	n.a.
malate oxidoreductase	GBAA1801	1684293	1686026	Lead	+	128.691	114.947	148.338	110.614	125.648	16.9769	16.6371		0.0114746		0.0576701	0	0	0	0.0144175	0.0288351	0.0282578
sensor histidine kinase	GBAA1802	1686092	1687390	Lead	+	17.9538	12.9743	13.4124	14.285	14.6564	2.2648	2.21946		1.20287		0.230947	0.303751	0.0325373	0.137952	0.176297	0.117428	0.115078
response regulator	GBAA1803	1687393	1688325	Lead	+	16.0804	15.0455	15.0335	13.633	14.9481	1.0047	0.984587		0		0	0	0	0	0	0	n.a.
helicase, putative	GBAA1804	1688443	1691637	Lead	+	10.0338	9.40366	9.67119	11.4873	10.149	0.928829	0.910235		0.212985		0.0156495	0.0235681	0.0472457	0	0.0216158	0.0196938	0.0192996
hypothetical protein	GBAA1805	1691729	1691863	Lag	-	30.9037	21.8314	16.7946	21.7164	22.8115	5.8835	5.76573		0		0	0	0	0	0	0	n.a.
hypothetical protein	GBAA1807	1692386	1692610	Lag	-	0.137778	0.247653	0	0	0.0963578	0.119966	0.117565		n.a.		241.28	211.69	262.304	317.232	258.126	44.5385	43.6469
asparagine synthetase AsnA( EC:6.3.1.1 )	GBAA1808	1692598	1693581	Lead	+	103.238	96.4804	78.7118	85.8284	91.0646	10.9168	10.6982		0		0	0	0	0	0	0	n.a.
	GBAA1809	1693723	1694315	Lead	+	4.41821	4.1396	3.05464	3.95267	3.89128	0.589649	0.577846		0		0	0	0	0	0	0	n.a.
hypothetical protein	GBAA1810	1694535	1694990	Lag	-	13.6732	12.0513	11.5397	12.0135	12.3194	0.932068	0.913409		40.5822		6.80263	4.37268	4.3034	4.5193	4.9995	1.20545	1.18132
aspartate kinase II( EC:2.7.2.4 )	GBAA1811	1695340	1696569	Lag	-	54.2593	58.1243	41.3726	55.5884	52.3361	7.48283	7.33304		0.25455		0.203252	0.0612195	0.122724	0.145691	0.133222	0.0587488	0.0575727
hypothetical protein	GBAA1812	1696690	1696875	Lag	-	35.2151	36.5245	44.2462	49.0295	41.2538	6.53831	6.40742		0		0	0	0	0	0	0	n.a.
	GBAA1813	1697147	1698050	Lead	+	6.66593	6.77034	13.8827	27.7264	13.7614	9.90383	9.70558		0.10048		0.0553097	0	0	0	0.0138274	0.0276549	0.0271013
hypothetical protein	GBAA1814	1698054	1698659	Lead	+	4.66337	7.19948	22.7372	38.9657	18.3914	15.8735	15.5557		0		0	0	0	0	0	0	n.a.
hypothetical protein	GBAA1815	1698665	1700290	Lead	+	4.61132	5.37381	20.7951	39.0416	17.4554	16.2075	15.8831		0		0	0	0	0	0	0	n.a.
mutt/nudix family protein	GBAA1816	1700353	1700787	Lag	-	23.4621	23.3274	14.2414	15.8932	19.231	4.85524	4.75805		13.7881		0.229885	0.547007	4.51115	5.31833	2.65159	2.63713	2.58434
n-acetylmuramoyl-l-alanine amidase, family 3	GBAA1817	1700956	1702200	Lead	+	86.1791	76.1576	58.8281	61.2116	70.5941	12.914	12.6555		0.197606		0.160643	0.181446	0	0.215904	0.139498	0.0957501	0.0938333
n-acetylmuramoyl-l-alanine amidase, family 4	GBAA1818	1702454	1703833	Lead	+	175.404	141.218	100.305	102.071	129.75	35.8187	35.1017		0.313417		0.253623	0.436522	0.54692	0.389565	0.406658	0.121487	0.119055
transporter, putative	GBAA1819	1704029	1705291	Lead	+	6.01584	9.9768	14.4998	16.0642	11.6391	4.55152	4.46041		0.128059		0	0.05962	0	0	0.014905	0.02981	0.0292132
hypothetical protein	GBAA1820	1705320	1705598	Lead	+	4.82796	7.62176	8.61335	7.27719	7.08506	1.60781	1.57562		1.13318		0	0	0	0.321147	0.0802867	0.160573	0.157359
hypothetical protein	GBAA1821	1705618	1706082	Lag	-	1.82796	0.323871	0.649247	0.963441	0.941129	0.646314	0.633376		n.a.		2.44731	3.01848	3.24624	3.85376	3.14145	0.581756	0.570111
carbon starvation protein a, putative	GBAA1822	1706325	1707767	Lead	+	35.0367	60.2995	81.7641	88.7779	66.4695	24.2052	23.7207		0.0727724		0.0693001	0	0	0.124186	0.0483714	0.0601814	0.0589767
hypothetical protein	GBAA1823	1707857	1708621	Lead	+	27.5895	27.8088	25.6674	27.8685	27.2336	1.05097	1.02994		0		0	0	0	0	0	0	n.a.
hypothetical protein	GBAA1824	1708746	1708844	Lead	+	0.464646	0	0	0	0.116162	0.232323	0.227673		0		0	0	0	0	0	0	n.a.
	GBAA1825	1708887	1710153	Lead	+	30.075	26.8477	25.789	23.255	26.4917	2.8247	2.76815		3.41286		0.69929	0.594317	1.1914	1.13149	0.904124	0.301197	0.295168
3-oxoacyl-(acyl carrier protein) synthase( EC:2.3.1.41 )	GBAA1826	1710205	1711188	Lag	-	16.1372	29.3395	29.423	33.6364	27.134	7.60076	7.44861		3.46982		1.50102	0.956555	0.306809	1.00163	0.941502	0.489807	0.480002
cbin domain protein	GBAA1827	1711363	1711917	Lead	+	2.11712	2.01071	0.271982	0.645766	1.26139	0.940155	0.921335		5.3905		0	0	0.271982	0	0.0679955	0.135991	0.133269
gtp-binding protein	GBAA1828	1712401	1713660	Lead	+	19.119	13.9102	12.8188	16.9045	15.6881	2.86619	2.80882		1.27466		0.193651	0.0597619	0.119802	0.426667	0.19997	0.160745	0.157527
	GBAA1829	1713703	1715342	Lag	-	80.0951	68.4808	49.0624	52.8498	62.622	14.3642	14.0767		0.0644839		0.0609756	0.0459146	0	0.0546341	0.0403811	0.0276197	0.0270668
fosmidomycin resistance protein	GBAA1830	1715588	1716799	Lead	+	19.4851	20.6628	17.9272	20.8283	19.7259	1.33995	1.31312		0.209765		0.0412541	0.124257	0	0	0.0413779	0.0585756	0.057403
cysteine synthase a( EC:2.5.1.47 )	GBAA1831	1716810	1717727	Lead	+	30.0131	35.7929	29.8513	31.7641	31.8553	2.76425	2.70891		0.076599		0	0	0	0.0976035	0.0244009	0.0488017	0.0478248
acetyltransferase, gnat family	GBAA1832	1717804	1718316	Lead	+	28.3489	25.9924	19.3675	21.4237	23.7831	4.11471	4.03234		0		0	0	0	0	0	0	n.a.
hypothetical protein	GBAA1833	1718436	1719233	Lead	+	83.0251	67.3152	53.4681	61.5905	66.3497	12.4845	12.2346		0.304573		0.18797	0.0943609	0.18916	0.336842	0.202083	0.100217	0.0982107
polysaccharide biosynthesis family protein	GBAA1834	1719274	1720908	Lag	-	4.14557	3.2828	2.99315	3.34397	3.44137	0.493769	0.483885		9.45057		0.366972	0.27633	0	0.657615	0.325229	0.27104	0.265614
sodium-dependent transporter	GBAA1835	1721653	1722990	Lead	+	6.713	4.55852	2.93326	3.94963	4.5386	1.59713	1.56515		25.2167		1.8864	0.675336	0.676906	1.33931	1.14449	0.585128	0.573414
polysaccharide deacetylase, putative	GBAA1836	1723030	1723734	Lag	-	10.7489	5.15671	4.28227	5.33787	6.38145	2.94791	2.8889		0.567603		0	0	0	0.144885	0.0362213	0.0724426	0.0709924
hypothetical protein	GBAA1837	1724065	1724328	Lead	+	65.6174	73.6457	54.525	74.8635	67.1629	9.37073	9.18315		0		0	0	0	0	0	0	n.a.
hypothetical protein	GBAA1838	1724509	1725195	Lead	+	0.0727802	0.109607	0.219723	0.122597	0.131177	0.0626885	0.0614336		24.8562		0	0	0	0.130422	0.0326055	0.0652111	0.0639057
hypothetical protein	GBAA1839	1725206	1725322	Lead	+	4.53846	4.80118	0	2.5425	2.97053	2.22238	2.17789		0		0	0	0	0	0	0	n.a.
fibronectin-binding protein, putative	GBAA1840	1725306	1725947	Lead	+	22.2991	16.4698	16.4587	20.4517	18.9198	2.93402	2.87529		0		0	0	0	0	0	0	n.a.
hypothetical protein	GBAA1841	1726411	1726626	Lead	+	3.02315	2.39844	1.39769	1.16978	1.99726	0.867489	0.850124		9.5559		0	0.348611	0	0.414815	0.190856	0.222033	0.217589
dehydrogenase, putative	GBAA1842	1726699	1727652	Lag	-	2.93082	3.92128	2.19621	1.92537	2.74342	0.892772	0.874901		95.2493		2.77778	2.85414	2.84811	1.97233	2.61309	0.428579	0.42
hypothetical protein	GBAA1843	1727833	1728294	Lead	+	1.19048	1.79286	1.30693	1.35758	1.41196	0.263393	0.25812		11.7618		0.307359	0.162987	0	0.193939	0.166071	0.126923	0.124382
hypothetical protein	GBAA1844	1728481	1728681	Lead	+	0.865672	0.374627	0	0.133731	0.343507	0.381063	0.373435		0		0	0	0	0	0	0	n.a.
hypothetical protein	GBAA1845	1728712	1728807	Lead	+	0.6875	0.784375	0	0.0933333	0.391302	0.401722	0.393681		0		0	0	0	0	0	0	n.a.
peptide methionine sulfoxide reductase	GBAA1846	1728849	1729385	Lag	-	43.1639	41.0911	26.8618	23.1125	33.5573	10.0494	9.84819		1.35112		0.558659	0.42067	0	0.834264	0.453399	0.347745	0.340784
short chain dehydrogenase	GBAA1847	1729477	1730235	Lag	-	0.85639	1.0913	0	0.7083	0.663999	0.469915	0.460509		51.7536		0.263505	0.595257	0.39776	0.11805	0.343643	0.202939	0.198876
branched-chain amino acid aminotransferase	GBAA1849	1731199	1732098	Lead	+	7.89778	18.6409	24.3063	22.0097	18.2137	7.26018	7.11484		0		0	0	0	0	0	0	n.a.
acetolactate synthase III large subunit( EC:2.2.1.6 )	GBAA1850	1732121	1733833	Lead	+	5.37069	12.1649	18.4453	13.1445	12.2814	5.36999	5.26249		0.165891		0.0291886	0	0	0.0523059	0.0203736	0.0253479	0.0248404
	GBAA1851	1733830	1734042	Lead	+	2.51174	7.09163	9.76569	7.40357	6.69316	3.0325	2.9718		0		0	0	0	0	0	0	n.a.
ketol-acid reductoisomerase( EC:1.1.1.86 )	GBAA1852	1734057	1735064	Lead	+	5.87698	5.23514	12.5342	9.71556	8.34048	3.42493	3.35637		0.266438		0	0	0	0.0888889	0.0222222	0.0444444	0.0435548
dihydroxy-acid dehydratase( EC:4.2.1.9 )	GBAA1853	1735111	1736784	Lead	+	4.17921	3.95213	7.85409	7.0085	5.74848	1.97575	1.9362		0		0	0	0	0	0	0	n.a.
threonine dehydratase( EC:4.3.1.19 )	GBAA1854	1736816	1738078	Lead	+	4.5962	4.82922	1.79276	5.22986	4.11201	1.56816	1.53677		0		0	0	0	0	0	0	n.a.
hypothetical protein	GBAA1855	1738439	1739542	Lag	-	23.8442	38.8627	32.2437	45.6684	35.1548	9.32182	9.13521		1.11045		0.407609	0.342397	0.24338	0.568116	0.390375	0.13638	0.13365
hypothetical protein	GBAA1856	1739755	1740471	Lead	+	4.87029	6.56801	7.13697	13.8236	8.09973	3.93554	3.85676		0		0	0	0	0	0	0	n.a.
acetyltransferase, gnat family	GBAA1857	1740475	1741338	Lead	+	7.2037	6.54866	9.24569	14.2821	9.32003	3.50175	3.43165		0		0	0	0	0	0	0	n.a.
major facilitator family transporter	GBAA1858	1741506	1742720	Lead	+	4.95802	4.09161	2.2686	4.80374	4.03049	1.23373	1.20903		2.39813		0.0411523	0	0.124239	0.221235	0.0966564	0.0978156	0.0958575
oxidoreductase	GBAA1859	1742769	1743530	Lag	-	19.3189	19.3665	19.9325	25.3584	20.9941	2.92288	2.86437		0.397718		0	0.0988189	0	0.235171	0.0834974	0.11133	0.109101
hydrolase, alpha/beta fold family	GBAA1860	1743733	1744656	Lead	+	32.25	31.9373	27.7722	27.8109	29.9426	2.48715	2.43736		0		0	0	0	0	0	0	n.a.
methyl-accepting/dna response regulator, putative	GBAA1861	1745081	1745725	Lead	+	14.0946	12.1531	10.9152	12.4329	12.3989	1.30872	1.28252		0		0	0	0	0	0	0	n.a.
acetyl-coa hydrolase/transferase family protein	GBAA1862	1745853	1747367	Lead	+	42.429	36.9651	42.5809	38.376	40.0877	2.85063	2.79357		0.0205819		0.0330033	0	0	0	0.00825083	0.0165017	0.0161713
acetyltransferase, gnat family	GBAA1863	1747578	1748021	Lead	+	1.46396	1.64168	1.01993	2.30861	1.60855	0.534964	0.524255		0		0	0	0	0	0	0	n.a.
hypothetical protein	GBAA1864	1748049	1748408	Lead	+	6.18889	4.18333	1.67722	3.35004	3.84987	1.87549	1.83795		0		0	0	0	0	0	0	n.a.
chlorohydrolase	GBAA1865	1748480	1749787	Lead	+	116.404	102.113	77.2569	79.7084	93.8707	18.7288	18.3539		0		0	0	0	0	0	0	n.a.
hypothetical protein	GBAA1866	1749941	1751029	Lag	-	0.229568	0.414876	0.138613	0.164555	0.236903	0.124664	0.122168		n.a.		0.780533	0.553168	0.554454	0.847456	0.683903	0.152682	0.149626
hypothetical protein	GBAA1867	1751369	1751476	Lag	-	0	0	0	0	0	0	n.a.		n.a.		1.30556	0.766944	1.39769	0	0.867546	0.641783	0.628936
	GBAA1868	1751906	1753523	Lead	+	19.5686	14.7017	8.86295	12.781	13.9786	4.44878	4.35973		0		0	0	0	0	0	0	n.a.
hypothetical protein	GBAA1869	1754037	1754246	Lead	+	21.3143	20.9477	16.9352	22.3829	20.395	2.38558	2.33783		0		0	0	0	0	0	0	n.a.
hypothetical protein	GBAA1870	1754236	1754331	Lead	+	28.4375	19.4368	6.8242	10.472	16.2926	9.67668	9.48298		0		0	0	0	0	0	0	n.a.
hypothetical protein	GBAA1871	1754426	1754530	Lead	+	10.2	4.89091	6.49804	7.45813	7.26177	2.22681	2.18223		1.11477		0.32381	0	0	0	0.0809524	0.161905	0.158664
lipoprotein, putative	GBAA1872	1754610	1754990	Lead	+	36.7139	24.8194	23.8667	32.8533	29.5633	6.24263	6.11767		0		0	0	0	0	0	0	n.a.
hypothetical protein	GBAA1873	1755125	1755268	Lead	+	6.95833	1.85113	3.14479	2.20267	3.53923	2.34392	2.297		4.51291		0.638889	0	0	0	0.159722	0.319444	0.31305
hypothetical protein	GBAA1874	1755320	1757365	Lead	+	9.2434	7.99225	5.70305	4.56321	6.87548	2.12724	2.08466		0		0	0	0	0	0	0	n.a.
coenzyme pqq synthesis protein, putative	GBAA1875	1757653	1758786	Lead	+	4.9321	6.76505	8.11456	12.7937	8.15135	3.35847	3.29124		0		0	0	0	0	0	0	n.a.
acetyltransferase, gnat family	GBAA1876	1758904	1759434	Lag	-	4.84181	8.01498	8.90349	6.54029	7.07514	1.77951	1.74389		27.5039		1.42938	1.8435	1.98992	2.52095	1.94594	0.450888	0.441862
dna-binding response regulator	GBAA1877	1759577	1760275	Lead	+	6.74392	6.31917	6.59947	11.3416	7.75105	2.40021	2.35217		0.230713		0.0715308	0	0	0	0.0178827	0.0357654	0.0350494
	GBAA1878	1760241	1761331	Lead	+	7.37489	8.08353	8.08848	10.1163	8.41581	1.18221	1.15855		0.0408423		0.0137489	0	0	0	0.00343721	0.00687443	0.00673681
peptidase, m23/m37 family	GBAA1879	1761487	1762275	Lead	+	13.0228	11.4372	13.3923	14.8766	13.1822	1.41249	1.38421		0.120183		0.0633714	0	0	0	0.0158428	0.0316857	0.0310514
putative manganese transport protein MntH	GBAA1880	1762334	1763629	Lag	-	27.0177	21.9869	19.7213	27.6709	24.0992	3.86879	3.79134		0.851694		0.231481	0	0.174711	0.414815	0.205252	0.170944	0.167522
hypothetical protein	GBAA1881	1764106	1765065	Lead	+	125.206	103.28	68.2892	64.1891	90.2412	29.1729	28.5889		0		0	0	0	0	0	0	n.a.
hypothetical protein	GBAA1882	1765307	1766686	Lag	-	0.0362319	0.0545652	0	0	0.0226993	0.0272585	0.0267129		n.a.		7.27536	3.502	2.92712	3.53336	4.30946	1.99681	1.95684
2-dehydropantoate 2-reductase	GBAA1884	1766957	1767901	Lead	+	32.4582	30.5296	22.2256	22.2379	26.8628	5.40516	5.29696		0		0	0	0	0	0	0	n.a.
	GBAA1886	1768514	1770340	Lead	+	22.2474	11.9112	12.9683	13.157	15.071	4.81559	4.7192		1.11618		0.0821018	0.16486	0.0826218	0.343295	0.16822	0.123026	0.120563
enterotoxin	GBAA1887	1770934	1772094	Lead	+	0.516796	0.561669	0.390052	0.79027	0.564697	0.167021	0.163678		16.8354		0.0430663	0	0.260034	0.0771748	0.0950689	0.114421	0.11213
enterotoxin	GBAA1888	1772126	1773334	Lead	+	2.07692	1.80496	1.74797	1.25988	1.72243	0.340136	0.333327		9.1588		0.124069	0.0622829	0	0.444665	0.157754	0.197867	0.193906
	GBAA1889	1773442	1774521	Lead	+	0.723148	0.697222	0.97838	0.497778	0.724132	0.197149	0.193202		n.a.		1.21944	0.9287	0.483599	0.331852	0.740899	0.407348	0.399194
homoserine/threonine efflux protein, putative	GBAA1890	1774755	1775381	Lead	+	5.81978	7.63568	3.85199	6.04193	5.83735	1.55111	1.52006		0.612019		0	0	0	0.142903	0.0357257	0.0714514	0.070021
deoxyribonucleoside regulator deor, putative	GBAA1891	1775739	1776686	Lead	+	21.4778	25.6941	25.6201	21.1278	23.48	2.51818	2.46777		0.0932206		0.0875527	0	0	0	0.0218882	0.0437764	0.0429001
deoxyribose-phosphate aldolase( EC:4.1.2.4 )	GBAA1892	1776992	1777663	Lead	+	40.3318	41.4172	51.0804	60.512	48.3354	9.44674	9.25763		0.0769672		0.14881	0	0	0	0.0372024	0.0744048	0.0729153
nucleoside transporter nupc	GBAA1893	1777766	1778947	Lead	+	6.78426	8.64357	11.8104	24.1359	12.8435	7.80896	7.65264		0		0	0	0	0	0	0	n.a.
pyrimidine-nucleoside phosphorylase( EC:2.4.2.2 )	GBAA1894	1778984	1780285	Lead	+	9.00998	10.5917	15.9993	28.4573	16.0146	8.81841	8.64188		0.119898		0.0768049	0	0	0	0.0192012	0.0384025	0.0376337
cytidine deaminase	GBAA1895	1780319	1780714	Lead	+	11.9596	11.3558	21.3465	37.6456	20.5769	12.264	12.0185		0		0	0	0	0	0	0	n.a.
hypothetical protein	GBAA1896	1780756	1780905	Lead	+	1.7	0.97388	0	1.18272	0.96415	0.711554	0.69731		52.8618		0.246667	0	0	1.792	0.509667	0.862761	0.84549
hypothetical protein	GBAA1897	1781019	1781249	Lag	-	55.7359	83.2538	58.5503	82.2924	69.9581	14.8472	14.55		0		0	0	0	0	0	0	n.a.
hypothetical protein	GBAA1898	1781497	1782414	Lead	+	6.09041	2.46078	1.15103	5.5634	3.81641	2.392	2.34412		0.639367		0	0	0	0.0976035	0.0244009	0.0488017	0.0478248
hypothetical protein	GBAA1899	1782469	1783149	Lag	-	0.785609	0.7917	0.155162	0.344717	0.519297	0.32052	0.314104		12.8167		0.155653	0.110573	0	0	0.0665565	0.0790258	0.0774439
bnr repeat domain protein	GBAA1900	1783201	1784172	Lag	-	0.154321	0	0	0.184362	0.0846708	0.0985356	0.0965631		n.a.		0.102881	0.0619753	0	0.276543	0.11035	0.118593	0.116219
xaa-pro aminopeptidase, putative	GBAA1901	1784405	1785688	Lead	+	71.2593	72.2141	61.7014	71.6465	69.2053	5.01797	4.91752		0		0	0	0	0	0	0	n.a.
multicopper oxidase family protein	GBAA1902	1785806	1787461	Lead	+	1.41002	1.22772	0.182307	0.703382	0.880857	0.553715	0.54263		0		0	0	0	0	0	0	n.a.
peptidase, m23/m37 family	GBAA1903	1788067	1789761	Lead	+	3.68968	2.5793	2.12488	2.48448	2.71958	0.675698	0.662172		0		0	0	0	0	0	0	n.a.
hypothetical protein	GBAA1904	1789942	1790487	Lag	-	0.534799	0	0	0	0.1337	0.267399	0.262046		n.a.		2.90842	2.11557	1.10586	1.13559	1.81636	0.866101	0.848763
DNA topoisomerase III	GBAA1905	1790821	1792965	Lead	+	23.7832	14.8831	12.1478	14.2241	16.2595	5.14944	5.04636		0.368553		0.04662	0.105315	0.00422238	0.0835431	0.0599251	0.044339	0.0434514
hypothetical protein	GBAA1906	1793234	1794481	Lead	+	1.54888	1.31534	1.33049	0.439385	1.15852	0.491155	0.481323		17.7207		0.160256	0.18101	0.120954	0.358974	0.205298	0.105434	0.103324
sodium/bile acid symporter family protein	GBAA1907	1794608	1795573	Lag	-	2.72257	3.40019	2.03142	3.71014	2.96608	0.747212	0.732254		0.436265		0.0517598	0	0	0	0.01294	0.0258799	0.0253619
acyl carrier protein phosphodiesterase	GBAA1908	1795933	1796559	Lead	+	13.2743	14.3851	12.6538	13.2385	13.3879	0.723062	0.708587		0		0	0	0	0	0	0	n.a.
	GBAA1909	1796799	1798156	Lead	+	397.554	851.824	669.793	359.248	569.605	233.478	228.805		0		0	0	0	0	0	0	n.a.
glyoxalase family protein	GBAA1910	1798240	1798659	Lead	+	18.2024	20.0728	18.9406	9.41653	16.6581	4.88861	4.79075		0		0	0	0	0	0	0	n.a.
hypothetical protein	GBAA1912	1799004	1800638	Lead	+	1.59021	1.51982	0.923242	2.51976	1.63826	0.659452	0.646251		3.41462		0.030581	0.046055	0.0923242	0.0548012	0.0559404	0.0262418	0.0257165
hypothetical protein	GBAA1913	1800751	1801371	Lead	+	1.52979	1.70729	0.505597	1.29855	1.26031	0.530239	0.519625		1.77991		0	0.0897295	0	0	0.0224324	0.0448647	0.0439666
hypothetical protein	GBAA1914	1801501	1802277	Lag	-	2.16731	1.93822	1.69794	1.83351	1.90925	0.198175	0.194208		2.35257		0.0643501	0	0	0.115315	0.0449163	0.0558827	0.0547641
transporter, eama family	GBAA1915	1802464	1803369	Lag	-	1.3234	1.21843	0.666446	1.08786	1.07403	0.288301	0.28253		14.5621		0.110375	0.0831126	0.333223	0.0988962	0.156402	0.118409	0.116039
transcriptional regulator, lysr family	GBAA1916	1803467	1804336	Lead	+	3.67701	2.6831	1.21454	1.13287	2.17688	1.22783	1.20325		0		0	0	0	0	0	0	n.a.
rrf2 family protein	GBAA1917	1804457	1804888	Lead	+	1.73611	1.00749	1.39769	2.48889	1.65754	0.629129	0.616535		0		0	0	0	0	0	0	n.a.
2-hydroxychromene-2-carboxylate isomerase family protein	GBAA1918	1804960	1805610	Lead	+	0.769585	0.694009	0.463748	0	0.481836	0.346559	0.339622		7.14115		0	0	0	0.137634	0.0344086	0.0688172	0.0674396
hypothetical protein	GBAA1919	1805668	1806270	Lead	+	2.76451	2.09292	2.00265	1.87521	2.18382	0.397294	0.389341		1.42955		0	0.124876	0	0	0.0312189	0.0624378	0.0611879
hypothetical protein	GBAA1920	1806242	1806562	Lag	-	0	0	0	0	0	0	n.a.		n.a.		0.579439	0.656822	0	0	0.309065	0.358274	0.351102
amidase	GBAA1921	1806640	1808250	Lead	+	7.70639	7.46082	4.08905	4.45942	5.92892	1.91926	1.88084		0.125635		0.0297952	0	0	0	0.00744879	0.0148976	0.0145994
hypothetical protein	GBAA1922	1808429	1809442	Lead	+	6.2998	5.56953	3.60851	2.70567	4.54588	1.67224	1.63876		0.485951		0	0	0	0.0883629	0.0220907	0.0441815	0.043297
L-lactate dehydrogenase( EC:1.1.1.27 )	GBAA1923	1809498	1810442	Lag	-	146.25	118.576	72.1781	65.3255	100.582	38.5535	37.7817		0.0131509		0.0529101	0	0	0	0.0132275	0.026455	0.0259254
amine oxidase, flavin-containing	GBAA1924	1810644	1812080	Lead	+	0.355602	0.262004	0.315136	0.274349	0.301773	0.0424646	0.0416146		5.16549		0	0	0	0.0623521	0.015588	0.0311761	0.030552
cobalamin synthesis protein/p47k family protein	GBAA1925	1812184	1813107	Lead	+	18.6623	14.6411	14.2945	22.0936	17.4229	3.69128	3.61738		0.533756		0.108225	0	0	0.263758	0.0929957	0.12475	0.122253
s-layer protein, putative	GBAA1926	1813215	1814210	Lag	-	77.748	71.5728	55.0604	60.9046	66.3214	10.2355	10.0306		0.294929		0.139558	0.226807	0.151556	0.264482	0.195601	0.0599976	0.0587966
transcriptional regulator, tetr family	GBAA1927	1814586	1815173	Lead	+	0.683673	0.568592	1.28359	0.761905	0.82444	0.316229	0.309898		0		0	0	0	0	0	0	n.a.
acyl-CoA synthase	GBAA1928	1815186	1816676	Lead	+	0.987257	0.919155	0.607445	0.489164	0.750755	0.240319	0.235508		0		0	0	0	0	0	0	n.a.
maoc family protein	GBAA1929	1816681	1817082	Lead	+	0.554726	0.329672	0	0.396736	0.320284	0.233437	0.228764		18.1742		0.00995025	0	0	0.222886	0.058209	0.109885	0.107685
3-oxoacyl-(acyl carrier protein) synthase	GBAA1930	1817097	1818092	Lead	+	0.394578	0.429422	0.454669	0.629719	0.477097	0.104688	0.102592		14.8836		0.118474	0.0756024	0	0.0899598	0.071009	0.0505814	0.0495688
branched-chain amino acid abc transporter, branched chain amino acid-binding protein, putative	GBAA1931	1818304	1819491	Lead	+	0.3367	0.507071	0.254125	0.226263	0.33104	0.126377	0.123847		8.8742		0.0420875	0	0	0.0754209	0.0293771	0.0365496	0.0358179
hypothetical protein	GBAA1932	1819505	1819612	Lead	+	0	0	0	0	0	0	n.a.		n.a.		0.462963	0	0	0	0.115741	0.231481	0.226848
branched-chain amino acid abc transporter, atp-binding protein	GBAA1933	1819581	1820354	Lead	+	0.322997	0	0.390052	0.231525	0.236143	0.17031	0.166901		2.7356		0.0258398	0	0	0	0.00645995	0.0129199	0.0126613
branched-chain amino acid abc transporter, atp-binding protein	GBAA1934	1820332	1821033	Lead	+	0.14245	0.321795	0.0473063	0.765812	0.319341	0.318662	0.312283		0		0	0	0	0	0	0	n.a.
branched-chain amino acid abc transporter, permease protein	GBAA1935	1821055	1821915	Lead	+	1.27526	1.01275	0.413754	0.62439	0.831538	0.386083	0.378354		0		0	0	0	0	0	0	n.a.
branched-chain amino acid abc transporter, permease protein	GBAA1936	1821917	1822918	Lead	+	1.47006	0.98897	1.05454	0.536527	1.01252	0.382201	0.37455		0		0	0	0	0	0	0	n.a.
transcriptional regulator, lysr family	GBAA1937	1822980	1823768	Lag	-	2.06971	1.77322	1.33923	1.44904	1.6578	0.330686	0.324066		4.32433		0	0.0954373	0.191318	0	0.0716888	0.0915673	0.0897343
hypothetical protein	GBAA1938	1823889	1824437	Lead	+	0.637523	0.776317	0.549909	0.652823	0.654143	0.0932187	0.0913527		3.48069		0.0910747	0	0	0	0.0227687	0.0455373	0.0446258
hypothetical protein	GBAA1939	1824474	1824881	Lead	+	0.245098	0.184559	0	0.439216	0.217218	0.181025	0.177402		0		0	0	0	0	0	0	n.a.
carboxymuconolactone decarboxylase family protein	GBAA1940	1824883	1825194	Lead	+	1.11538	1.20673	0.483814	0.861538	0.916867	0.323536	0.317059		0		0	0	0	0	0	0	n.a.
transcriptional regulator, marr family	GBAA1941	1825288	1825731	Lead	+	31.955	38.1215	35.5956	42.2008	36.9682	4.30993	4.22366		0		0	0	0	0	0	0	n.a.
bacterial luciferase family protein	GBAA1942	1825852	1826907	Lead	+	2.65909	4.36968	4.75149	7.36315	4.78585	1.94422	1.9053		0		0	0	0	0	0	0	n.a.
cytochrome d ubiquinol oxidase, subunit i	GBAA1943	1827525	1828928	Lead	+	8.1802	46.3996	120.902	141.739	79.3052	62.636	61.3822		0		0	0	0	0	0	0	n.a.
cytochrome d ubiquinol oxidase, subunit ii	GBAA1944	1828915	1829931	Lead	+	3.53982	27.4738	82.7093	75.3063	47.2573	38.0622	37.3003		0		0	0	0	0	0	0	n.a.
transport atp-binding protein cydc	GBAA1945	1829931	1831646	Lead	+	1.13928	10.1506	47.551	52.9423	27.9458	26.1052	25.5827		0.151288		0.0291375	0.0877622	0	0.0522145	0.0422786	0.0370929	0.0363504
transport atp-binding protein cydd	GBAA1946	1831649	1833373	Lead	+	2.46319	3.45551	33.0252	30.9398	17.4709	16.783	16.4471		1.81967		0.21971	0.305565	0.175014	0.571362	0.317913	0.177438	0.173886
hypothetical protein	GBAA1947	1833606	1833884	Lead	+	0.358423	0	5.86487	3.85376	2.51926	2.82783	2.77122		7.64361		0.179211	0.269892	0	0.321147	0.192563	0.141153	0.138327
lipoprotein, putative	GBAA1948	1833975	1834421	Lead	+	6.51678	8.56769	7.71972	10.0224	8.20664	1.47422	1.44471		8.28843		0.465324	1.17919	0.675391	0.400895	0.680201	0.352705	0.345644
microcin immunity protein mccf	GBAA1949	1834509	1835510	Lag	-	10.3643	10.5465	9.21367	15.4985	11.4057	2.79157	2.73569		0.884846		0.149701	0.0751497	0	0.178842	0.100923	0.0802089	0.0786032
d-alanyl-d-alanine carboxypeptidase family protein	GBAA1950	1835713	1836570	Lead	+	20.1049	8.91313	7.43138	14.3799	12.7073	5.76636	5.65093		0.346124		0	0	0.175932	0	0.0439831	0.0879662	0.0862053
hypothetical protein	GBAA1951	1836818	1837417	Lead	+	20.9033	34.0281	48.6965	49.7788	38.3517	13.6715	13.3978		0.118078		0	0	0.18114	0	0.045285	0.09057	0.088757
nlp/p60 family protein	GBAA1952	1838333	1839595	Lead	+	2606.72	2143.16	1570.37	1529.02	1962.32	512.945	502.676		0.144813		1.58987	1.55012	4.1831	4.04371	2.8417	1.46963	1.44021
hydrolase, alpha/beta fold family	GBAA1953	1839694	1840458	Lag	-	44.5712	25.9898	32.6249	59.56	40.6865	14.7454	14.4502		3.35853		1.91242	2.41157	0.394641	0.747252	1.36647	0.951871	0.932816
	GBAA1954	1840699	1842459	Lead	+	15.8245	12.8066	7.11462	6.27658	10.5056	4.58144	4.48973		0		0	0	0	0	0	0	n.a.
dna-binding response regulator	GBAA1955	1842539	1843225	Lead	+	11.7293	11.4298	6.13028	4.60129	8.47266	3.64346	3.57053		0.599582		0.0727802	0	0	0.130422	0.0508006	0.0632036	0.0619384
sensor histidine kinase	GBAA1956	1843240	1844295	Lead	+	11.6922	7.82378	5.32042	5.45067	7.57178	2.97822	2.9186		0		0	0	0	0	0	0	n.a.
hypothetical protein	GBAA1957	1844320	1844907	Lag	-	0.573129	1.28061	2.05374	1.52381	1.35782	0.614698	0.602393		39.5635		0.513605	0.512245	0.513435	0.609524	0.537202	0.0482181	0.0472529
3-ketoacyl-(acyl-carrier-protein) reductase	GBAA1958	1845094	1845822	Lead	+	178.449	147.962	133.938	147.055	151.851	18.8543	18.4768		0.020235		0	0	0	0.122908	0.030727	0.061454	0.0602239
hypothetical protein	GBAA1959	1845939	1846052	Lead	+	18.0965	22.8014	18.935	27.2258	21.7647	4.17779	4.09416		0		0	0	0	0	0	0	n.a.
aminoglycoside 6-adenylyltransferase, putative	GBAA1960	1846193	1847065	Lead	+	20.8751	26.9769	25.5042	27.7524	25.2771	3.07924	3.0176		0.255803		0	0	0	0.258639	0.0646598	0.12932	0.126731
polysaccharide deacetylase, putative	GBAA1961	1847183	1848010	Lead	+	0.222222	0.090942	0	0.108213	0.105344	0.0912387	0.0894123		12.0378		0.0507246	0	0	0	0.0126812	0.0253623	0.0248546
hypothetical protein	GBAA1962	1848079	1848207	Lead	+	8.06977	5.12507	4.39978	6.55678	6.03785	1.62423	1.59172		0		0	0	0	0	0	0	n.a.
hypothetical protein	GBAA1963	1848211	1848420	Lead	+	12.581	8.89974	8.71197	16.6912	11.721	3.76192	3.68661		0		0	0	0	0	0	0	n.a.
mutt/nudix family protein	GBAA1964	1848468	1849076	Lag	-	23.4171	22.3674	22.4169	32.7386	25.235	5.0257	4.92509		2.26129		0.63711	0.48469	0.495731	0.665011	0.570635	0.0936716	0.0917965
hypothetical protein	GBAA1965	1849160	1849798	Lead	+	2.65884	1.88309	1.6536	4.62723	2.70569	1.35131	1.32425		2.16896		0.234742	0	0	0	0.0586854	0.117371	0.115021
homoserine dehydrogenase	GBAA1968	1850762	1852057	Lead	+	9.48997	9.03251	13.9233	23.9652	14.1027	6.93508	6.79625		0		0	0	0	0	0	0	n.a.
threonine synthase	GBAA1969	1852050	1853108	Lead	+	9.35411	10.0642	20.3177	34.6859	18.6055	11.8329	11.5961		0.361134		0	0.0995467	0	0.169216	0.0671907	0.0826343	0.0809802
homoserine kinase	GBAA1970	1853105	1853998	Lead	+	11.226	9.82101	26.8806	33.7032	20.4077	11.7623	11.5268		0.398482		0.167785	0.0572752	0	0.100224	0.081321	0.0707688	0.0693522
hypothetical protein	GBAA1971	1854118	1854327	Lead	+	2.14286	3.22714	2.15643	5.59787	3.28107	1.62592	1.59337		2.73212		0	0.358571	0	0	0.0896429	0.179286	0.175697
lipoprotein, putative	GBAA1972	1854544	1856841	Lead	+	0.435161	0.262141	0.197063	0.779809	0.418543	0.260962	0.255738		0		0	0	0	0	0	0	n.a.
transcription antiterminator, lytr family	GBAA1973	1857046	1858047	Lead	+	48.2056	37.3689	31.6754	40.3075	39.3894	6.8837	6.74591		0		0	0	0	0	0	0	n.a.
lipoprotein, putative	GBAA1974	1858207	1859454	Lead	+	24.4231	10.5299	8.57319	7.9721	12.8746	7.77606	7.6204		0.373737		0	0.120673	0	0.0717949	0.048117	0.0590353	0.0578536
dna-binding response regulator	GBAA1975	1859468	1860157	Lead	+	26.7768	12.9494	11.1309	5.72661	14.1459	8.96188	8.78248		1.3936		0.289855	0.10913	0	0.389565	0.197138	0.175341	0.171831
sensor histidine kinase	GBAA1976	1860154	1861515	Lead	+	35.6564	19.2861	10.9655	9.1863	18.7736	12.0854	11.8435		0.0977724		0.0734214	0	0	0	0.0183554	0.0367107	0.0359758
polysaccharide deacetylase, putative	GBAA1977	1861616	1862437	Lead	+	178.547	150.763	110.741	102.597	135.662	35.5037	34.793		0		0	0	0	0	0	0	n.a.
lipoprotein, putative	GBAA1978	1862452	1863108	Lead	+	239.3	203.963	138.534	137.395	179.798	50.4155	49.4063		0		0	0	0	0	0	0	n.a.
sapb protein	GBAA1979	1863268	1863948	Lead	+	21.4552	22.7912	15.0462	18.7515	19.5111	3.41813	3.34971		0.168585		0	0	0	0.131571	0.0328928	0.0657856	0.0644687
hypothetical protein	GBAA1980	1864046	1864567	Lead	+	5.23372	4.73438	5.12999	4.80613	4.97605	0.24315	0.238283		0		0	0	0	0	0	0	n.a.
siderophore biosynthesis protein, putative	GBAA1981	1864852	1866660	Lead	+	217.708	174.867	128.439	146.842	166.964	38.8438	38.0662		0.00623267		0	0.0416252	0	0	0.0104063	0.0208126	0.020396
siderophore biosynthesis protein, putative	GBAA1982	1866719	1868557	Lead	+	299.603	283.628	227.366	256.768	266.841	31.7014	31.0668		0.00638347		0.0271887	0.0409462	0	0	0.0170337	0.020455	0.0200456
acyl-CoA synthase	GBAA1983	1868544	1869782	Lead	+	259.674	248.609	206.776	226.478	235.384	23.5418	23.0706		0.0129397		0	0	0.121832	0	0.030458	0.0609161	0.0596966
acyl carrier protein	GBAA1984	1869779	1870054	Lead	+	256.134	277.475	278.525	270.196	270.582	10.3197	10.1132		0		0	0	0	0	0	0	n.a.
hypothetical protein	GBAA1985	1870078	1871061	Lead	+	264.066	286.549	251.657	299.364	275.409	21.5311	21.1001		0		0	0	0	0	0	0	n.a.
hypothetical protein	GBAA1986	1871099	1871941	Lead	+	374.858	389.05	363.605	402.322	382.459	16.8447	16.5075		0.00694762		0	0	0	0.106287	0.0265718	0.0531435	0.0520797
small, acid-soluble spore protein, alpha/beta family	GBAA1987	1872067	1872273	Lead	+	15.2222	10.9203	8.37153	13.8339	12.087	3.05762	2.99641		0.590886		0	0	0	0.285681	0.0714203	0.142841	0.139981
	GBAA1988	1872509	1873718	Lead	+	1.23967	1.31184	1.2575	0.967088	1.19402	0.154373	0.151283		73.498		0.826446	0.87124	0.499008	1.31364	0.877583	0.334723	0.328023
lyse/ygga family protein	GBAA1989	1873772	1874386	Lag	-	3.87805	3.27157	2.45447	3.31301	3.22928	0.585955	0.574225		8.60647		0.406504	0.122439	0	0.582764	0.277927	0.265127	0.25982
hypothetical protein	GBAA1990	1874426	1874524	Lead	+	0	1.52121	0	2.71515	1.05909	1.31649	1.29014		0		0	0	0	0	0	0	n.a.
hypothetical protein	GBAA1991	1874537	1874719	Lead	+	5.12568	3.67036	3.29945	0.979235	3.26868	1.71778	1.68339		0		0	0	0	0	0	0	n.a.
phospholipase, putative	GBAA1992	1874798	1875763	Lag	-	0.218427	0.311801	0.781315	0.172522	0.371016	0.279604	0.274007		n.a.		0.517598	0.311801	0.312526	0.649275	0.4478	0.165589	0.162274
hypothetical protein	GBAA1993	1875854	1875994	Lag	-	0.255319	0	0	0	0.0638298	0.12766	0.125104		0		0	0	0	0	0	0	n.a.
hypothetical protein	GBAA1994	1876219	1876971	Lead	+	26.4343	17.884	8.41952	7.11326	14.9628	9.0288	8.84806		0.33494		0	0	0.200465	0	0.0501162	0.100232	0.098226
protease, putative	GBAA1995	1877117	1878277	Lead	+	16.677	13.3659	8.57074	7.55696	11.5427	4.25848	4.17323		0.420304		0.129199	0.0648579	0	0	0.0485142	0.0618719	0.0606334
hypothetical protein	GBAA1996	1878381	1878578	Lead	+	64.1919	97.0685	82.1077	81.7894	81.2894	13.444	13.1749		0		0	0	0	0	0	0	n.a.
mutt/nudix family protein	GBAA1997	1878610	1879071	Lead	+	56.6645	67.7374	70.3192	84.1891	69.7275	11.315	11.0885		0		0	0	0	0	0	0	n.a.
NAD(+) synthetase( EC:6.3.1.5 )	GBAA1998	1879118	1879936	Lag	-	143.453	144.694	110.177	119.65	129.494	17.2813	16.9354		0.125807		0.1221	0.0919414	0	0.437607	0.162912	0.190351	0.18654
	GBAA1999	1880208	1882084	Lead	+	8.62387	8.43344	7.79118	9.64739	8.62397	0.769685	0.754278		0.508427		0.0799148	0	0	0.0954715	0.0438466	0.0510264	0.050005
transition state transcriptional regulatory protein, putative	GBAA2000	1882201	1882488	Lead	+	61.7326	72.0422	36.2594	55.4836	56.3795	15.051	14.7497		0		0	0	0	0	0	0	n.a.
intracellular serine protease	GBAA2001	1882763	1883713	Lead	+	2.86435	3.00725	3.01583	2.70779	2.8988	0.145062	0.142159		1.71941		0.105152	0	0	0.0942166	0.0498423	0.0577258	0.0565702
transcriptional regulator, arsr family	GBAA2002	1883754	1884062	Lag	-	10.5146	3.62122	3.40004	7.1912	6.18176	3.37078	3.3033		0		0	0	0	0	0	0	n.a.
oxidoreductase, aldo/keto reductase family	GBAA2003	1884170	1885105	Lead	+	1.49573	1.28718	0.645085	1.34017	1.19204	0.375224	0.367713		1.12032		0.0534188	0	0	0	0.0133547	0.0267094	0.0261747
multidrug resistance protein, putative	GBAA2004	1885308	1886483	Lead	+	0.722789	0.832398	0.385077	0.380952	0.580304	0.23217	0.227522		69.1767		0.467687	0.448214	0.385077	0.304762	0.401435	0.0734641	0.0719935
hypothetical protein	GBAA2005	1886671	1886967	Lag	-	20.3434	21.7888	34.0629	62.5269	34.6805	19.558	19.1665		0		0	0	0	0	0	0	n.a.
hypothetical protein	GBAA2006	1886980	1887327	Lag	-	14.1695	16.8516	18.6085	21.0097	17.6598	2.88425	2.82651		0.364487		0	0	0	0.257471	0.0643678	0.128736	0.126159
hypothetical protein	GBAA2007	1887524	1888051	Lead	+	2.47348	3.51685	1.71534	3.136	2.71042	0.791154	0.775316		0		0	0	0	0	0	0	n.a.
ribosome-associated GTPase	GBAA2008	1888186	1889280	Lead	+	61.7132	105.413	101.358	95.3769	90.9654	19.9324	19.5334		0		0	0	0	0	0	0	n.a.
methyl-accepting chemotaxis protein	GBAA2009	1889485	1891467	Lead	+	116.391	98.6745	69.3898	84.4806	92.2339	20.0583	19.6568		0.00683434		0.0252143	0	0	0	0.00630358	0.0126072	0.0123548
hypothetical protein	GBAA2010	1891664	1891969	Lead	+	9.67647	8.88343	5.23885	9.69788	8.37416	2.12429	2.08176		0		0	0	0	0	0	0	n.a.
hypothetical protein	GBAA2011	1892220	1892588	Lead	+	56.832	41.0171	28.0137	31.9112	39.4435	12.809	12.5526		0		0	0	0	0	0	0	n.a.
hypothetical protein	GBAA2012	1892623	1893663	Lag	-	0.0480307	0.217003	0.145005	0.172142	0.145545	0.0714679	0.0700372		n.a.		1.63208	1.69407	1.30504	2.15178	1.69574	0.348649	0.34167
general stress protein	GBAA2013	1893905	1894348	Lead	+	53.6126	113.425	191.523	307.655	166.554	109.714	107.518		0		0	0	0	0	0	0	n.a.
hypothetical protein	GBAA2014	1894455	1894910	Lead	+	81.5658	101.12	88.2197	96.6933	91.8997	8.724	8.54936		0		0	0	0	0	0	0	n.a.
hypothetical protein	GBAA2015	1895135	1896079	Lead	+	7.78307	10.5324	16.6189	16.274	12.8021	4.35752	4.27029		0		0	0	0	0	0	0	n.a.
bacterial luciferase family protein	GBAA2016	1896125	1897126	Lag	-	11.8762	10.7885	8.24952	7.85475	9.69225	1.95187	1.9128		1.58688		0.149701	0.225449	0.150649	0.0894212	0.153805	0.0556925	0.0545777
hypothetical protein	GBAA2017	1897232	1897423	Lag	-	0.260417	0	1.5724	1.86667	0.92487	0.931514	0.912867		0		0	0	0	0	0	0	n.a.
amine oxidase, flavin-containing	GBAA2018	1897616	1899064	Lead	+	0.207039	0.296211	0.729227	0.739556	0.493008	0.281124	0.275497		3.13563		0	0	0	0.0618357	0.0154589	0.0309179	0.030299
acetyltransferase, gnat family	GBAA2019	1899149	1899733	Lead	+	28.6991	31.2939	32.9561	29.6155	30.6412	1.88048	1.84283		0		0	0	0	0	0	0	n.a.
oxidoreductase, aldo/keto reductase family	GBAA2020	1899758	1900660	Lag	-	23.3931	18.8959	16.8369	16.1022	18.807	3.2781	3.21248		5.6526		1.09413	0.281854	1.00299	1.87336	1.06308	0.651012	0.63798
cobalamin synthesis protein/p47k family protein	GBAA2021	1900826	1901776	Lead	+	43.1935	35.3649	35.3867	37.4624	37.8519	3.69443	3.62048		0		0	0	0	0	0	0	n.a.
spermidine acetyltransferase, putative	GBAA2022	1901875	1902345	Lag	-	0.212314	0.159873	0.961465	0.833223	0.541719	0.414518	0.40622		9.79818		0.212314	0	0	0	0.0530786	0.106157	0.104032
hypothetical protein	GBAA2023	1902756	1902902	Lead	+	0	0	0	0	0	0	n.a.		n.a.		0.340136	0	0	0	0.085034	0.170068	0.166664
hypothetical protein	GBAA2024	1902942	1903175	Lag	-	1.06838	1.60897	1.29017	1.14872	1.27906	0.238288	0.233518		4.17641		0.213675	0	0	0	0.0534188	0.106838	0.104699
hypothetical protein	GBAA2025	1903346	1903510	Lag	-	10.8061	14.8318	8.63617	14.8247	12.2747	3.07881	3.01718		3.71792		0	1.82545	0	0	0.456364	0.912727	0.894456
hypothetical protein	GBAA2026	1903657	1903851	Lag	-	146.518	124.805	92.3814	108.926	118.158	23.0805	22.6185		0.0641646		0	0	0	0.303262	0.0758154	0.151631	0.148595
hypothetical protein	GBAA2027	1903996	1904247	Lead	+	0.198413	0	0	0	0.0496032	0.0992063	0.0972204		0		0	0	0	0	0	0	n.a.
hypothetical protein	GBAA2028	1904322	1904564	Lead	+	0	0	0	0	0	0	n.a.		n.a.		0	0.309877	0	0	0.0774691	0.154938	0.151837
hypothetical protein	GBAA2029	1904813	1905319	Lead	+	19.6548	19.875	18.5785	23.1794	20.3219	1.9874	1.94762		3.02396		0.550296	0.445562	0.893195	0.569057	0.614528	0.193562	0.189687
hypothetical protein	GBAA2031	1907548	1907826	Lead	+	1.36559	2.22391	1.62312	2.22876	1.86035	0.435496	0.426778		0		0	0	0	0	0	0	n.a.
hypothetical protein	GBAA2032	1908165	1908611	Lag	-	50.349	44.6106	48.3378	51.5751	48.7181	3.04622	2.98525		0.517978		0.33557	0.673826	0	0	0.252349	0.322453	0.315998
hypothetical protein	GBAA2033	1909243	1909647	Lead	+	18.0049	20.7531	19.6421	35.8223	23.5556	8.25533	8.09007		0.131027		0.123457	0	0	0	0.0308642	0.0617284	0.0604927
adhesion lipoprotein	GBAA2035	1910053	1911003	Lag	-	31.5731	27.6828	15.949	25.7268	25.2329	6.6492	6.5161		20.0577		7.38486	4.59243	3.70153	4.56574	5.06114	1.60347	1.57137
hypothetical protein	GBAA2036	1911283	1911420	Lead	+	18.8913	11.6224	4.85665	5.63571	10.2515	6.50475	6.37454		0		0	0	0	0	0	0	n.a.
hypothetical protein	GBAA2037	1911536	1912195	Lead	+	35.5864	28.7441	31.4845	40.7246	34.1349	5.21587	5.11146		1.17726		0.378788	0.228182	0.457424	0.54303	0.401856	0.133807	0.131128
nadh:flavin oxidoreductase / nadh oxidase family protein	GBAA2038	1912225	1913262	Lag	-	31.0308	29.2814	19.0505	25.9754	26.3345	5.28914	5.18326		1.85255		0.385356	0.725434	0.581696	0.25896	0.487861	0.206679	0.202542
methylated-dna--protein-cysteine s-methyltransferase( EC:2.1.1.63 )	GBAA2039	1913397	1913849	Lead	+	19.3002	22.9391	21.4196	25.4598	22.2797	2.59263	2.54073		0.264052		0.0375276	0	0	0.197792	0.05883	0.0943156	0.0924276
hypothetical protein	GBAA2040	1913857	1914870	Lead	+	24.7426	26.0268	21.3861	28.5889	25.1861	2.99572	2.93575		0		0	0	0	0	0	0	n.a.
oligopeptide abc transporter, oligopeptide-binding protein, putative	GBAA2041	1914947	1916608	Lead	+	128.792	241.111	258.499	192.501	205.226	58.1084	56.9452		0.00551915		0	0.0453069	0	0	0.0113267	0.0226534	0.0222
fosfomycin resistance protein FosB	GBAA2042	1916667	1917083	Lead	+	24.4628	21.0118	21.0172	22.1314	22.1558	1.62566	1.59311		0.40846		0	0	0.36199	0	0.0904976	0.180995	0.177372
short chain dehydrogenase	GBAA2043	1917126	1917641	Lead	+	22.3721	22.0442	28.3997	29.6097	25.6064	3.9572	3.87799		0		0	0	0	0	0	0	n.a.
phosphoglycerate mutase family protein	GBAA2044	1917783	1918265	Lead	+	24.5797	28.3677	27.7023	32.538	28.2969	3.27428	3.20874		0		0	0	0	0	0	0	n.a.
hypothetical protein	GBAA2045	1918310	1918870	Lag	-	0.534759	0.0832193	0	0.31943	0.234352	0.241692	0.236854		n.a.		14.4884	10.7326	9.14848	9.76177	11.0328	2.39427	2.34634
spore coat protein h	GBAA2046	1919052	1920128	Lead	+	10.3853	9.41635	7.08077	5.6755	8.13949	2.14991	2.10687		0.142593		0.0464253	0	0	0	0.0116063	0.0232126	0.022748
mutt/nudix family protein	GBAA2047	1920234	1920851	Lead	+	11.0987	11.7848	18.9445	24.7168	16.6362	6.45044	6.32132		0		0	0	0	0	0	0	n.a.
deda family protein	GBAA2048	1920956	1921558	Lead	+	47.7396	29.0835	22.1594	38.1134	34.274	11.1021	10.8799		0.0604823		0.0829187	0	0	0	0.0207297	0.0414594	0.0406294
polysaccharide biosynthesis family protein	GBAA2049	1921661	1923040	Lead	+	8.97681	6.44961	5.14105	5.49806	6.51638	1.73077	1.69612		0.74728		0	0	0	0.194783	0.0486957	0.0973913	0.0954417
magnesium transporter, cora family	GBAA2050	1923225	1924166	Lead	+	80.1263	71.0218	44.4581	51.3707	61.7442	16.6373	16.3042		0.158611		0.0530786	0.0799363	0	0.258718	0.0979331	0.112218	0.109971
hypothetical protein	GBAA2051	1924365	1925261	Lead	+	36.1695	21.1528	15.6268	19.3664	23.0789	9.02569	8.84501		0.899743		0.278707	0.0839465	0.168283	0.299666	0.207651	0.100612	0.0985978
hypothetical protein	GBAA2052	1925265	1926134	Lead	+	45.0057	35.6835	18.2459	17.1105	29.0114	13.6365	13.3636		0.287788		0.0574713	0	0.173506	0.102989	0.0834914	0.0733271	0.0718592
cytosolic long-chain acyl-coa thioester hydrolase family protein	GBAA2053	1926330	1926836	Lead	+	23.1677	18.3423	19.1858	22.7199	20.8539	2.44444	2.39551		0.0635585		0	0	0	0.0530178	0.0132544	0.0265089	0.0259782
cardiolipin synthetase domain protein	GBAA2054	1927290	1928393	Lead	+	0.883152	0.637049	0.54692	0.243478	0.57765	0.264244	0.258954		5.47257		0.0452899	0	0	0.0811594	0.0316123	0.0393305	0.0385432
	GBAA2055	1928425	1928883	Lead	+	3.90414	3.59603	2.60463	2.50646	3.15281	0.70219	0.688133		0		0	0	0	0	0	0	n.a.
lipoprotein, putative	GBAA2056	1929070	1929249	Lead	+	1.11111	0	0	0	0.277778	0.555556	0.544434		17		0.188889	0	0	0	0.0472222	0.0944444	0.0925539
oxidoreductase, putative	GBAA2057	1929351	1929971	Lead	+	5.66667	6.49447	2.1731	3.887	4.55531	1.92502	1.88648		2.56774		0.0805153	0	0.243076	0.144283	0.116969	0.102729	0.100672
hypothetical protein	GBAA2058	1929996	1930478	Lag	-	18.2381	16.011	12.2948	25.8041	18.087	5.69899	5.58491		2.06513		0.501035	0.436522	0	0.556522	0.37352	0.253795	0.248715
cbs domain protein	GBAA2059	1930480	1931787	Lag	-	8.2156	7.76833	6.4096	18.1762	10.1424	5.41062	5.30231		2.64524		0.30581	0.287844	0	0.479511	0.268291	0.198649	0.194672
hypothetical protein	GBAA2060	1931996	1932865	Lag	-	0.172414	0.259655	0	0.0885701	0.13016	0.111394	0.109164		n.a.		1.45632	1.03862	2.60259	2.73949	1.95926	0.84126	0.82442
cbs domain protein	GBAA2061	1933042	1933689	Lead	+	64.5617	172.804	215.449	291.377	186.048	94.68	92.7847		0		0	0	0	0	0	0	n.a.
branched-chain amino acid transport system ii carrier protein	GBAA2063	1934128	1935465	Lead	+	44.7848	59.1944	61.0885	74.2354	59.8258	12.0535	11.8122		0		0	0	0	0	0	0	n.a.
chaperone csaa	GBAA2064	1935532	1935861	Lead	+	11.7121	10.2408	15.2597	13.9233	12.784	2.23933	2.1945		0		0	0	0	0	0	0	n.a.
hypothetical protein	GBAA2065	1935879	1936406	Lead	+	12.2027	8.55967	9.51442	11.8482	10.5312	1.77474	1.73921		0.338549		0	0.142614	0	0	0.0356534	0.0713068	0.0698794
hypothetical protein	GBAA2066	1936379	1936684	Lag	-	0	0	0	0	0	0	n.a.		n.a.		5.79739	7.42173	3.69975	4.60884	5.38193	1.60839	1.57619
hypothetical protein	GBAA2067	1936689	1936985	Lag	-	0	0.0101414	0	0	0.00253535	0.00507071	0.0049692		n.a.		2.73737	2.58099	1.14864	2.9746	2.3604	0.823886	0.807393
stage ii sporulation protein p	GBAA2068	1937075	1938229	Lead	+	1.9368	2.34441	2.72886	2.45295	2.36575	0.328588	0.32201		0.688944		0	0.0651948	0	0	0.0162987	0.0325974	0.0319449
acetyltransferase, gnat family	GBAA2069	1938453	1938950	Lead	+	2.64859	3.46561	2.61283	2.52967	2.81418	0.43714	0.428389		0		0	0	0	0	0	0	n.a.
d-alanyl-d-alanine carboxypeptidase family protein	GBAA2070	1938962	1939702	Lead	+	2.60189	4.27818	3.40198	4.36271	3.66119	0.829079	0.812482		0		0	0	0	0	0	0	n.a.
mutt/nudix family protein	GBAA2071	1939726	1940172	Lead	+	8.51007	8.63507	5.32884	7.02769	7.37542	1.54742	1.51645		0		0	0	0	0	0	0	n.a.
amidase	GBAA2072	1940357	1941832	Lead	+	5.19377	3.96498	4.8394	5.08826	4.7716	0.55789	0.546723		0.177484		0.0338753	0	0	0	0.00846883	0.0169377	0.0165986
hypothetical protein	GBAA2073	1941882	1943108	Lag	-	2.37001	1.60296	1.96838	2.44045	2.09545	0.388629	0.380849		8.91422		0.244499	0.0613692	0.295257	0.146047	0.186793	0.10406	0.101977
hypothetical protein	GBAA2074	1943375	1943803	Lead	+	107.97	143.07	204.905	324.365	195.077	95.0513	93.1486		0.0599248		0.11655	0.351049	0	0	0.1169	0.165486	0.162174
spfh domain/band 7 family protein	GBAA2075	1943806	1944771	Lead	+	126.631	194.057	326.265	522.693	292.411	174.482	170.989		0		0	0	0	0	0	0	n.a.
phosphoglycerate mutase family protein	GBAA2076	1944878	1945468	Lead	+	14.2318	12.8303	11.0697	11.1704	12.3256	1.50556	1.47542		0		0	0	0	0	0	0	n.a.
had-superfamily hydrolase, subfamily iib	GBAA2077	1945475	1946251	Lead	+	13.9138	15.4166	14.5627	12.9153	14.2021	1.05579	1.03465		0.20299		0	0	0	0.115315	0.0288288	0.0576577	0.0565035
hypothetical protein	GBAA2078	1946259	1946720	Lag	-	2.00649	1.42125	0.875641	2.65309	1.73912	0.76452	0.749216		n.a.		7.46753	6.94325	3.35227	5.95394	5.92925	1.82902	1.79241
alanine racemase	GBAA2079	1946892	1948067	Lead	+	61.3095	40.817	42.6203	59.1573	50.976	10.7508	10.5356		0.0955832		0.042517	0	0	0.152381	0.0487245	0.0719522	0.0705118
hypothetical protein	GBAA2080	1948088	1948801	Lag	-	9.55182	12.5163	12.2367	10.117	11.1054	1.49005	1.46023		1.18516		0.210084	0.316387	0	0	0.131618	0.158054	0.15489
acetyltransferase, gnat family	GBAA2081	1948794	1949681	Lag	-	15.6104	15.54	12.9565	15.0564	14.7908	1.24739	1.22242		0.346803		0.00337838	0	0	0.201802	0.051295	0.10035	0.0983417
hypothetical protein	GBAA2082	1949705	1950583	Lag	-	15.0762	14.0851	17.6709	19.8567	16.6723	2.60633	2.55416		1.49523		0.197952	0.0856655	0	0.713538	0.249289	0.319938	0.313533
glycosyltransferase, mgt family	GBAA2083	1950971	1952179	Lead	+	2.52275	1.99305	2.24739	2.80139	2.39115	0.348694	0.341713		0.774847		0	0	0	0.0741108	0.0185277	0.0370554	0.0363136
hypothetical protein	GBAA2084	1952347	1953192	Lead	+	28.0816	17.011	21.9787	26.0984	23.2924	4.89867	4.80061		0.904762		0.0591017	0.267021	0	0.516842	0.210741	0.234002	0.229318
transcriptional regulator, gntr family	GBAA2085	1953239	1954639	Lag	-	5.34904	5.5994	4.65025	8.45732	6.014	1.67767	1.64408		1.33877		0.107066	0.214989	0	0	0.0805139	0.102881	0.100822
acetyltransferase, gnat family	GBAA2086	1954770	1955192	Lead	+	0.810875	1.23898	0.713712	0.923537	0.921775	0.228189	0.223621		5.7449		0	0	0	0.21182	0.0529551	0.10591	0.10379
	GBAA2087	1955340	1956466	Lead	+	7.67968	6.47032	3.71013	4.30589	5.5415	1.85429	1.81717		0.804408		0.0443656	0	0.13394	0	0.0445763	0.0631399	0.061876
hypothetical protein	GBAA2088	1956566	1957096	Lag	-	5.20904	6.27925	3.99691	12.5676	7.01321	3.81852	3.74208		12.7948		1.20904	1.10043	0.284275	0.995556	0.897325	0.41789	0.409525
acetyltransferase, gnat family	GBAA2089	1957233	1957790	Lead	+	26.5914	33.2481	49.2075	38.5794	36.9066	9.5551	9.36382		0.169468		0.0896057	0	0	0.160573	0.0625448	0.0778152	0.0762575
[truncated: 3,508 more rows]

## Sheet: Cold_raw
Name	Locus_tag	start	stop	Lead_Lag	strand	Cold1_Sense	Cold2_Sense	Cold3_Sense	Cold4_Sense	Average_Sense	Standard Deviation	95% CI	blank1	AS%	blank2	Cold1_AS	Cold2_AS	Cold3_AS	Cold4_AS	Average_AS	Standard Deviation	95% CI
chromosomal replication initiation protein	GBAA0001	407	1747	Lead	+	80.352	71.3221	67.0567	66.2348	71.2414	6.47014	6.34063		0.879095		0.641014	0.578646	0.564355	0.721104	0.62628	0.0714431	0.070013
DNA polymerase III subunit beta	GBAA0002	1926	3065	Lead	+	93.5197	90.5848	77.6234	94.2028	88.9827	7.73376	7.57894		0.47541		0.493354	0.238553	0.381719	0.578504	0.423032	0.147033	0.14409
hypothetical protein	GBAA0003	3193	3405	Lead	+	233.47	207.065	231.677	220.294	223.127	12.194	11.9499		0.0645963		0.576526	0	0	0	0.144131	0.288263	0.282492
recombination protein F	GBAA0004	3418	4545	Lead	+	298.049	272.228	268.179	287.96	281.604	13.8921	13.6141		0.0418307		0.21773	0	0.16773	0.085727	0.117797	0.0955418	0.0936292
DNA topoisomerase IV subunit B	GBAA0005	4584	6506	Lead	+	341.287	355.933	361.023	393.789	363.008	22.1604	21.7168		0.0195368		0.0638586	0.0942798	0.0983879	0.0271544	0.0709202	0.0329922	0.0323318
DNA gyrase subunit A	GBAA0006	6595	9066	Lead	+	607.779	550.52	556.45	549.281	566.007	28.0227	27.4617		0.0328918		0.0993528	0.256695	0.114806	0.273827	0.18617	0.0918106	0.0899728
	GBAA0007	14353	15352	Lag	-	0.2456	0.63455	0.1892	0.8703	0.484912	0.324362	0.317868		n.a.		20.8956	21.504	24.0398	31.0001	24.3599	4.63148	4.53877
inositol-5-monophosphate dehydrogenase( EC:1.1.1.205 )	GBAA0008	15468	16931	Lead	+	232.167	257.058	216.055	174.536	219.954	34.66	33.9661		0.021583		0	0.123839	0	0.0660519	0.0474727	0.0596777	0.0584831
d-alanyl-d-alanine carboxypeptidase	GBAA0009	17045	18352	Lead	+	126.486	118.602	119.082	135.414	124.896	7.88625	7.72838		0.0546774		0	0	0.216972	0.0561865	0.0682898	0.1026	0.100546
pyridoxine biosynthesis protein	GBAA0010	18514	19401	Lead	+	707.87	761.674	736.93	701.219	726.923	27.8778	27.3197		0.0542732		0.82973	0.102083	0.319595	0.326689	0.394524	0.308297	0.302126
glutamine amidotransferase, sno family	GBAA0011	19420	20010	Lead	+	731.568	680.363	739.798	624.823	694.138	53.1669	52.1026		0.00589296		0	0	0	0.163621	0.0409052	0.0818105	0.0801728
seryl-tRNA synthetase( EC:6.1.1.11 )	GBAA0012	20338	21612	Lead	+	347.502	353.556	354.877	394.809	362.686	21.6547	21.2212		0.0499622		0.577882	0.071098	0	0.0758431	0.181206	0.266716	0.261377
hypothetical protein	GBAA0013	21869	22420	Lead	+	939.229	737.543	889.624	740.505	826.725	103.281	101.213		0.061452		0.667391	0.492663	0.171377	0.700725	0.508039	0.24228	0.23743
deoxynucleoside kinase family protein	GBAA0014	22456	23124	Lag	-	45.6728	45.7125	47.283	40.9956	44.916	2.71904	2.66461		5.63402		2.58449	3.11923	2.54529	1.87329	2.53058	0.510443	0.500225
deoxynucleoside kinase family protein	GBAA0015	23127	23762	Lag	-	46.328	47.5228	47.7224	47.3343	47.2269	0.619845	0.607437		5.44231		2.41352	2.14652	2.83205	2.88884	2.57023	0.35315	0.346081
isochorismatase family protein	GBAA0016	23888	24427	Lag	-	0	0.503611	0.35037	0.716296	0.392569	0.301674	0.295635		n.a.		5.17124	5.30806	4.62489	3.93247	4.75917	0.625182	0.612667
hypothetical protein	GBAA0017	24405	24545	Lead	+	3.79722	3.7803	2.34823	6.6387	4.14111	1.79822	1.76223		1.57331		0	0	0	0.26061	0.0651525	0.130305	0.127697
cytidine/deoxycytidylate deaminase zinc-binding domain protein	GBAA0018	24535	25035	Lead	+	8.08862	8.57647	9.12012	8.27258	8.51445	0.451114	0.442084		0.719688		0.24511	0	0	0	0.0612774	0.122555	0.120102
DNA polymerase III subunits gamma and tau	GBAA0019	25512	27200	Lead	+	216.615	237.991	223.259	237.738	228.901	10.7004	10.4862		0.0299395		0.218117	0	0.0560095	0	0.0685317	0.10316	0.101095
hypothetical protein	GBAA0020	27223	27552	Lead	+	257.277	242.475	237.102	260.662	249.379	11.3737	11.146		0.0373048		0.372121	0	0	0	0.0930303	0.186061	0.182336
recombination protein RecR	GBAA0021	27567	28163	Lead	+	816.606	571.757	677.517	651.609	679.372	101.961	99.9202		0.00558761		0	0.151843	0	0	0.0379606	0.0759213	0.0744015
hypothetical protein	GBAA0022	28178	28399	Lead	+	79.4549	120.083	97.3783	139.893	109.202	26.3628	25.8351		0		0	0	0	0	0	0	n.a.
sigma-k factor processing regulatory protein bofa	GBAA0024	28614	28883	Lead	+	6.1309	3.69315	5.1995	3.13021	4.53844	1.37484	1.34732		1.84943		0	0.335741	0	0	0.0839352	0.16787	0.16451
csfb protein, putative	GBAA0025	34303	34482	Lead	+	1.95116	0	0.462489	2.5142	1.23196	1.1932	1.16932		0		0	0	0	0	0	0	n.a.
lysine decarboxylase	GBAA0026	34554	35975	Lead	+	13.5529	14.8482	13.7908	16.7613	14.7383	1.46146	1.4322		0.112845		0	0	0.066526	0	0.0166315	0.033263	0.0325972
thymidylate kinase( EC:2.7.4.9 )	GBAA0027	35977	36603	Lead	+	41.9322	46.9761	43.866	46.2895	44.766	2.31272	2.26642		0.0861293		0	0	0	0.154226	0.0385566	0.0771132	0.0755696
DNA polymerase III subunit delta	GBAA0028	36639	37622	Lead	+	126.529	117.725	104.087	123.047	117.847	9.86186	9.66444		0.107202		0.124797	0.092124	0.288415	0	0.126334	0.120282	0.117874
hypothetical protein	GBAA0029	37619	38455	Lead	+	148.305	160.935	151.796	182.212	160.812	15.2281	14.9233		0		0	0	0	0	0	0	n.a.
hypothetical protein	GBAA0030	38470	38820	Lead	+	115.901	124.648	95.3978	120.58	114.132	12.9905	12.7304		0		0	0	0	0	0	0	n.a.
hypothetical protein	GBAA0031	38941	39681	Lead	+	50.5518	51.887	45.934	55.397	50.9425	3.9146	3.83624		0.124078		0	0.122335	0	0.130499	0.0632085	0.073063	0.0716004
hypothetical protein	GBAA0032	39668	39958	Lead	+	79.149	69.4672	54.7185	72.2558	68.8976	10.2915	10.0854		0		0	0	0	0	0	0	n.a.
conserved hypothetical protein tigr00096	GBAA0033	39927	40802	Lead	+	45.2313	46.0059	40.7838	45.3541	44.3438	2.39752	2.34953		0.55765		0.140183	0.310445	0.107991	0.430514	0.247283	0.151036	0.148013
transition state transcriptional regulatory protein abrb	GBAA0034	40823	41107	Lag	-	778.733	769.526	623.968	766.644	734.718	74.0129	72.5313		0.161328		1.72351	0.31807	0.66386	2.03579	1.18531	0.824012	0.807517
methionine--tRNA ligase( EC:6.1.1.10 )	GBAA0036	41598	43580	Lead	+	122.067	119.791	115.592	108.715	116.541	5.86648	5.74904		0.0206944		0	0	0.0477055	0.0487645	0.0241175	0.0278518	0.0272943
deoxyribonuclease, tatd family	GBAA0037	43746	44513	Lead	+	34.093	27.1997	30.373	32.397	31.0157	2.96381	2.90448		0		0	0	0	0	0	0	n.a.
primase-related protein	GBAA0038	44728	45285	Lead	+	19.6656	24.3228	21.7478	32.4066	24.5357	5.58232	5.47057		0		0	0	0	0	0	0	n.a.
dimethyladenosine transferase	GBAA0039	45282	46160	Lead	+	23.5262	28.2407	20.967	23.7581	24.123	3.02244	2.96194		0.114011		0	0	0	0.110011	0.0275028	0.0550057	0.0539046
yabg protein	GBAA0040	46271	47134	Lead	+	1.13704	1.99346	2.08032	1.98996	1.8002	0.444077	0.435188		7.31579		0.23025	0	0.0525556	0.243988	0.131698	0.123733	0.121256
veg protein	GBAA0041	47373	47633	Lead	+	0.197609	0	0.362452	0.600207	0.290067	0.254371	0.249279		31.2386		0	0	0.362452	0	0.090613	0.181226	0.177598
small, acid-soluble spore protein	GBAA0042	47725	47904	Lead	+	0	1.14823	1.31389	1.69762	1.03994	0.730479	0.715856		0		0	0	0	0	0	0	n.a.
4-diphosphocytidyl-2-C-methyl-D-erythritol kinase	GBAA0043	48101	48970	Lead	+	60.937	67.7479	65.224	60.0496	63.4896	3.62813	3.55551		0.128562		0	0.104195	0	0.222299	0.0816236	0.105868	0.103748
purine operon repressor	GBAA0044	49025	49873	Lead	+	145.575	148.662	141.292	186.974	155.626	21.1162	20.6935		0.0361965		0	0	0.111425	0.113899	0.056331	0.0650532	0.063751
hypothetical protein	GBAA0045	49860	49979	Lead	+	17.0487	11.5881	15.5459	10.2019	13.5962	3.22881	3.16417		0		0	0	0	0	0	0	n.a.
endoribonuclease l-psp, putative	GBAA0046	49996	50370	Lead	+	246.602	247.796	246.636	314.927	263.99	33.9625	33.2827		0.122006		0	0.241733	0.015136	1.03147	0.322084	0.485673	0.475951
stage v sporulation protein g	GBAA0047	50523	50816	Lead	+	743.917	810.664	750.416	865.689	792.671	57.2064	56.0612		0.0678409		0.835374	0	0	1.31565	0.537755	0.651166	0.638131
udp-n-acetylglucosamine pyrophosphorylase( EC:2.3.1.157 )	GBAA0048	51139	52518	Lead	+	315.418	348.434	304.04	322.779	322.668	18.8276	18.4507		0.0174131		0.0889855	0.0656884	0	0.0700725	0.0561866	0.0387978	0.0380211
ribose-phosphate pyrophosphokinase( EC:2.7.6.1 )	GBAA0049	52537	53490	Lead	+	535.398	613.298	472.371	537.753	539.705	57.6543	56.5002		0.0150594		0.128721	0.095021	0	0.101363	0.0812762	0.0561226	0.0549991
peptidyl-tRNA hydrolase( EC:3.1.1.29 )	GBAA0050	53563	54123	Lead	+	37.5448	45.0115	42.8078	36.9046	40.5672	3.97163	3.89213		0		0	0	0	0	0	0	n.a.
hypothetical protein	GBAA0051	54194	54418	Lead	+	90.8611	99.4169	80.2208	116.771	96.8173	15.4468	15.1376		0.0915493		0	0.354542	0	0	0.0886356	0.177271	0.173722
transcription-repair coupling factor	GBAA0052	54524	58054	Lead	+	60.0604	54.8095	56.6893	49.4367	55.249	4.44222	4.35329		0.0727699		0	0.0256726	0.0803738	0.054772	0.0402046	0.0348968	0.0341983
stage v sporulation protein t	GBAA0053	58190	58726	Lead	+	46.4582	49.4676	36.6879	42.0294	43.6608	5.56258	5.45123		0.0173986		0	0.0303855	0	0	0.00759637	0.0151927	0.0148886
stage v sporulation protein b, putative	GBAA0054	58957	60558	Lead	+	37.4149	35.7428	31.3715	37.1975	35.4317	2.80671	2.75053		0.139267		0.0766542	0	0	0.120724	0.0493446	0.0597512	0.0585551
tetrapyrrole methylase family protein/mazg family protein	GBAA0055	60571	62031	Lead	+	93.6625	88.1768	88.2739	86.0319	89.0363	3.25312	3.188		0		0	0	0	0	0	0	n.a.
s4 domain protein	GBAA0056	62046	62321	Lead	+	76.4474	67.2912	63.8413	73.7162	70.324	5.78006	5.66435		0.124553		0	0	0	0.350362	0.0875906	0.175181	0.171674
yabp protein	GBAA0057	62380	62688	Lead	+	70.5484	75.6355	77.0638	90.0906	78.3346	8.32122	8.15465		0.324411		0.397411	0	0.306149	0.312945	0.254126	0.174429	0.170938
hypothetical protein	GBAA0058	62685	63338	Lead	+	144.314	151.394	142.178	189.84	156.931	22.2895	21.8433		0.220738		0.375535	0.277217	0.289297	0.443578	0.346407	0.0781867	0.0766216
cell division protein divic	GBAA0059	63335	63694	Lead	+	243.969	250.27	212.855	295.123	250.554	33.9167	33.2378		0		0	0	0	0	0	0	n.a.
hypothetical protein	GBAA0060	63782	64264	Lead	+	844.315	846.438	857.707	723.608	818.017	63.2129	61.9475		0.00598579		0	0	0.195859	0	0.0489648	0.0979296	0.0959693
stage ii sporulation protein e( EC:3.1.3.16 )	GBAA0061	64936	67314	Lead	+	19.3899	17.7756	23.1788	30.7489	22.7733	5.77923	5.66354		0.2286		0.0516183	0.0762085	0.0397646	0.0406473	0.0520597	0.0169781	0.0166383
hypothetical protein	GBAA0062	67548	68978	Lead	+	430.02	408.259	371.933	498.684	427.224	53.3263	52.2588		0.0493205		0.514885	0.126695	0.0661076	0.13515	0.210709	0.205102	0.200996
hypoxanthine-guanine phosphoribosyltransferase( EC:2.4.2.8 )	GBAA0063	68975	69517	Lead	+	335.834	356.657	350.205	310.687	338.346	20.3901	19.9819		0.0131585		0	0	0	0.178085	0.0445212	0.0890424	0.0872599
cell division protein ftsh	GBAA0064	69603	71504	Lead	+	835.182	862.187	794.287	784.78	819.109	36.0957	35.3732		0.00310345		0	0	0	0.101682	0.0254206	0.0508412	0.0498235
transcriptional activator, putative, baf family	GBAA0065	71729	72517	Lead	+	83.5382	89.7699	83.6197	93.2536	87.5454	4.79586	4.69985		0		0	0	0	0	0	0	n.a.
Hsp33-like chaperonin	GBAA0066	72524	73399	Lead	+	131.612	132.651	134.008	132.097	132.592	1.03509	1.01437		0.0203615		0	0	0.107991	0	0.0269977	0.0539954	0.0529146
cysteine synthase a( EC:2.5.1.47 )	GBAA0067	73504	74427	Lead	+	745.882	665.314	974.765	824.501	802.616	131.89	129.25		0.0157494		0	0.196212	0.204762	0.104654	0.126407	0.0956803	0.093765
para-aminobenzoate synthase component I	GBAA0068	74648	76045	Lead	+	53.3223	48.9782	54.0587	57.5123	53.4679	3.5064	3.43621		0		0	0	0	0	0	0	n.a.
para-aminobenzoate synthase component II( EC:4.1.3.27 )	GBAA0069	76051	76638	Lead	+	81.1942	74.2282	71.6675	81.0701	77.04	4.83973	4.74285		0.053367		0	0	0	0.164456	0.0411139	0.0822279	0.0805819
4-amino-4-deoxychorismate lyase	GBAA0070	76632	77504	Lead	+	46.5627	50.3985	51.2856	44.4288	48.1689	3.22762	3.16301		0.0562406		0	0	0.108362	0	0.0270905	0.054181	0.0530964
dihydropteroate synthase( EC:2.5.1.15 )	GBAA0071	77497	78339	Lead	+	72.8992	67.1627	63.2305	69.9934	68.3215	4.12357	4.04103		0		0	0	0	0	0	0	n.a.
dihydroneopterin aldolase	GBAA0072	78340	78702	Lead	+	105.723	104.585	97.3937	106.104	103.451	4.0896	4.00773		0.128752		0	0	0	0.532782	0.133196	0.266391	0.261059
2-amino-4-hydroxy-6- hydroxymethyldihydropteridine pyrophosphokinase( EC:2.7.6.3 )	GBAA0073	78699	79214	Lead	+	72.966	69.9375	66.033	80.7857	72.4306	6.25139	6.12625		0.18191		0	0.527035	0	0	0.131759	0.263517	0.258242
dna-binding protein	GBAA0074	79166	79369	Lead	+	100.672	79.4343	86.661	95.9795	90.6867	9.49634	9.30624		0		0	0	0	0	0	0	n.a.
tim-barrel protein, putative, nifr3 family	GBAA0075	79417	80391	Lead	+	134.433	152.467	145.207	137.1	142.301	8.18026	8.01651		0		0	0	0	0	0	0	n.a.
lysyl-tRNA synthetase	GBAA0076	80551	82050	Lead	+	431.611	416.169	407.097	433.733	422.152	12.7286	12.4738		0.00381774		0	0	0	0.0644667	0.0161167	0.0322333	0.0315881
transcriptional regulator ctsr	GBAA0077	87415	87876	Lead	+	126.702	136.061	101.288	128.029	123.02	15.0668	14.7652		0.039874		0	0.196212	0	0	0.049053	0.0981061	0.0961422
hypothetical protein	GBAA0078	88050	88598	Lead	+	122.107	119.995	97.4673	106.539	111.527	11.636	11.403		0		0	0	0	0	0	0	n.a.
putative ATP:guanido phosphotransferase	GBAA0079	88603	89667	Lead	+	161.9	171.517	128.324	165.49	156.808	19.3994	19.011		0.0183832		0.115305	0	0	0	0.0288263	0.0576526	0.0564985
negative regulator of genetic competence clpc/mecb	GBAA0080	89690	92125	Lead	+	313.461	359.585	286.337	300.104	314.872	31.7991	31.1626		0.0329454		0.100821	0	0.155337	0.158785	0.103736	0.074078	0.0725951
dna repair protein rada	GBAA0081	92222	93598	Lead	+	70.1521	74.9623	64.9271	80.1536	72.5488	6.51902	6.38852		0.0715468		0	0	0.1374	0.0702251	0.0519063	0.0659123	0.0645929
dna-binding protein, putative	GBAA0082	93602	94675	Lead	+	61.4252	62.984	52.1533	61.2181	59.4452	4.92471	4.82613		0.148271		0	0.0844041	0.0880819	0.180074	0.0881401	0.0735631	0.0720905
hypothetical protein	GBAA0083	94836	95945	Lead	+	80.4506	78.7414	64.328	83.101	76.6552	8.41161	8.24323		0.0544294		0	0.0816667	0.0852252	0	0.041723	0.0481994	0.0472346
2-C-methyl-D-erythritol 4-phosphate cytidylyltransferase( EC:2.7.7.60 )	GBAA0084	95962	96642	Lead	+	120.604	122.347	99.0369	129.572	117.89	13.1548	12.8914		0		0	0	0	0	0	0	n.a.
2-C-methyl-D-erythritol 2,4-cyclodiphosphate synthase( EC:4.6.1.12 )	GBAA0085	96757	97233	Lead	+	57.0029	54.7663	56.3832	47.9364	54.0222	4.16529	4.08191		0		0	0	0	0	0	0	n.a.
glutamyl-tRNA synthetase( EC:6.1.1.17 )	GBAA0086	97323	98780	Lead	+	314.979	298.385	282.544	266.697	290.651	20.7462	20.3309		0.0298157		0.084225	0	0.129767	0.132647	0.0866598	0.0618841	0.0606453
serine o-acetyltransferase( EC:2.3.1.30 )	GBAA0088	99213	99878	Lead	+	49.3265	46.2996	41.874	46.2621	45.9405	3.06778	3.00637		0.227151		0	0.272222	0	0.145195	0.104354	0.131183	0.128557
cysteinyl-tRNA synthetase( EC:6.1.1.16 )	GBAA0089	99859	101256	Lead	+	79.9482	78.0576	79.7929	80.2319	79.5077	0.983673	0.963982		0.18883		0.263519	0.0648426	0.203004	0.0691702	0.150134	0.0991316	0.0971472
hypothetical protein	GBAA0090	101259	101666	Lead	+	63.0313	68.4496	75.1653	59.0486	66.4237	6.98616	6.84631		0.196903		0.30098	0.222181	0	0	0.13079	0.154412	0.151321
rna methyltransferase, trmh family, group 3	GBAA0091	101663	102406	Lead	+	104.535	105.895	96.8938	113.734	105.265	6.89771	6.75963		0		0	0	0	0	0	0	n.a.
hypothetical protein	GBAA0092	102410	102922	Lead	+	153.665	141.283	157.91	169.084	155.486	11.4863	11.2564		0.0296499		0	0	0.184405	0	0.0461014	0.0922027	0.090357
RNA polymerase sigma-70 factor	GBAA0093	102990	103646	Lead	+	193.732	201.064	217.168	262.406	218.593	30.8054	30.1888		0.01578		0	0.137976	0	0	0.0344939	0.0689878	0.0676068
50S ribosomal protein L33	GBAA0094	103778	103924	Lead	+	277.578	293.484	316.736	278.522	291.58	18.2849	17.9189		0.0225606		0	0	0	0.263129	0.0657823	0.131565	0.128931
translocase	GBAA0095	103957	104136	Lead	+	253.336	287.431	281.519	366.525	297.203	48.5501	47.5782		0.0282934		0	0	0.336356	0	0.0840889	0.168178	0.164811
transcription antitermination protein NusG	GBAA0096	104268	104801	Lead	+	329.89	364.281	348.518	443.255	371.486	49.8681	48.8699		0.0241086		0	0	0.177154	0.181086	0.0895599	0.103427	0.101357
50S ribosomal protein L11	GBAA0097	104969	105394	Lead	+	5499.94	6378.34	6126.75	5506.5	5877.88	444.659	435.758		0		0	0	0	0	0	0	n.a.
50S ribosomal protein L1	GBAA0098	105572	106264	Lead	+	1898.46	2129.93	2001.88	1796.39	1956.67	142.761	139.903		0.013778		0	0.523232	0.136508	0.418615	0.269589	0.242853	0.237991
50S ribosomal protein L10	GBAA0099	106497	106997	Lead	+	9177.32	11075.7	7821.11	12370.7	10111.2	2012.64	1972.35		0.000914235		0	0.180938	0.188822	0	0.0924401	0.106789	0.104651
50S ribosomal protein L7/L12	GBAA0100	107065	107424	Lead	+	11919.8	12814.7	11718.5	15174.1	12906.8	1584.86	1553.13		0		0	0	0	0	0	0	n.a.
ybxb protein	GBAA0101	107499	108098	Lead	+	834.909	837.802	853.153	854.728	845.148	10.2414	10.0364		0.0692038		0.614	0.604333	0.315333	0.805833	0.584875	0.202239	0.198191
DNA-directed RNA polymerase beta subunit	GBAA0102	108391	111924	Lead	+	3966.49	3940.59	4361.24	4076.44	4086.19	192.589	188.734		0.000494959		0	0	0.0535371	0.0273628	0.020225	0.0256823	0.0251682
DNA-directed RNA polymerase beta' subunit	GBAA0103	111989	115573	Lead	+	4384.24	4181.94	4467.34	4191.72	4306.31	142.131	139.286		0.000309785		0	0	0.0263877	0.0269735	0.0133403	0.0154059	0.0150975
hypothetical protein	GBAA0104	115687	115935	Lead	+	1730.4	1664.43	1962.03	1990.65	1836.88	163.693	160.416		0.00351609		0	0	0.258345	0	0.0645863	0.129173	0.126587
30S ribosomal protein S12	GBAA0105	116050	116472	Lead	+	9359.73	9292.19	9470.22	7799.98	8980.53	790.448	774.625		0.000636391		0	0	0	0.228605	0.0571513	0.114303	0.112014
30S ribosomal protein S7	GBAA0106	116502	116972	Lead	+	9623.78	8115.06	8618.37	7424.63	8445.46	925.486	906.96		0.00182324		0	0	0	0.615924	0.153981	0.307962	0.301797
elongation factor EF-2	GBAA0107	117180	119258	Lead	+	11297.8	11211.2	12079.2	9765.46	11088.4	964.492	945.184		0.000635281		0.236267	0	0.0455026	0	0.0704425	0.112612	0.110357
elongation factor Tu	GBAA0108	119376	120563	Lead	+	16078.9	15606.8	15570.4	14320.5	15394.2	752.304	737.244		0		0	0	0	0	0	0	n.a.
30S ribosomal protein S10	GBAA0109	120962	121270	Lead	+	14022.7	15951.2	11705.7	14429.4	14027.2	1756.25	1721.1		0		0	0	0	0	0	0	n.a.
50S ribosomal protein L3	GBAA0110	121305	121937	Lead	+	7695.6	6194.66	6983.49	5927.76	6700.38	800.69	784.661		0.000557607		0	0	0.149447	0	0.0373618	0.0747235	0.0732277
50S ribosomal protein L4	GBAA0111	121963	122586	Lead	+	4620.5	4972.5	5140.02	4329.28	4765.57	362.596	355.337		0		0	0	0	0	0	0	n.a.
50S ribosomal protein L23	GBAA0112	122586	122876	Lead	+	7031.31	8900.32	7915.43	9618.84	8366.47	1131.3	1108.65		0.000992959		0	0	0	0.332302	0.0830756	0.166151	0.162825
50S ribosomal protein L2	GBAA0113	122905	123735	Lead	+	7156.25	7331.84	7603.38	6658.21	7187.42	397.877	389.912		0.000395965		0	0	0.113839	0	0.0284597	0.0569194	0.05578
ribosomal protein s19	GBAA0114	123796	124074	Lead	+	7011.35	6969.93	7160.97	7846.15	7247.1	407.712	399.551		0		0	0	0	0	0	0	n.a.
50S ribosomal protein L22	GBAA0115	124092	124433	Lead	+	7159.44	6923.31	7616.11	6462.75	7040.4	480.625	471.003		0		0	0	0	0	0	0	n.a.
30S ribosomal protein S3	GBAA0116	124437	125096	Lead	+	7780.26	7014.33	7447.01	6860.88	7275.62	418.059	409.69		0		0	0	0	0	0	0	n.a.
50S ribosomal protein L16	GBAA0117	125098	125532	Lead	+	7381.93	6716.07	7968.92	7110.14	7294.27	526.327	515.791		0		0	0	0	0	0	0	n.a.
50S ribosomal protein L29	GBAA0118	125522	125722	Lead	+	7748.42	7826.04	11665.6	5006.77	8061.72	2737.07	2682.28		0		0	0	0	0	0	0	n.a.
30S ribosomal protein S17	GBAA0119	125743	126006	Lead	+	11377.6	10547.4	12708.9	8233.56	10716.8	1879.72	1842.09		0		0	0	0	0	0	0	n.a.
50S ribosomal protein L14	GBAA0120	126050	126418	Lead	+	7969.16	8433.87	7546.19	9067.29	8254.13	652.155	639.1		0		0	0	0	0	0	0	n.a.
50S ribosomal protein L24	GBAA0121	126457	126768	Lead	+	8485.2	9939.64	9621.88	12055.2	10025.5	1490.25	1460.42		0		0	0	0	0	0	0	n.a.
50S ribosomal protein L5	GBAA0122	126795	127334	Lead	+	14260.5	14822.4	14715.1	14937.9	14684	296.6	290.663		0		0	0	0	0	0	0	n.a.
30S ribosomal protein S14	GBAA0123	127368	127553	Lead	+	4635.45	5182.06	4699.36	6976.52	5373.35	1096.28	1074.34		0		0	0	0	0	0	0	n.a.
30S ribosomal protein S8	GBAA0124	127583	127981	Lead	+	8146.82	8052.99	9984.92	6386.47	8142.8	1470.39	1440.96		0		0	0	0	0	0	0	n.a.
50S ribosomal protein L6	GBAA0125	128014	128553	Lead	+	5117.26	5712.75	5822.12	5142.26	5448.6	371	363.573		0		0	0	0	0	0	0	n.a.
50S ribosomal protein L18	GBAA0126	128585	128947	Lead	+	9011.75	8896.44	10307.3	7202.86	8854.6	1273.47	1247.98		0		0	0	0	0	0	0	n.a.
30S ribosomal protein S5	GBAA0127	128969	129469	Lead	+	10208.6	10214.5	11941.3	8751	10278.8	1304.73	1278.61		0		0	0	0	0	0	0	n.a.
50S ribosomal protein L30	GBAA0128	129483	129665	Lead	+	7800.19	7215.92	8726.81	6856.03	7649.74	816.68	800.332		0		0	0	0	0	0	0	n.a.
50S ribosomal protein L15	GBAA0129	129699	130139	Lead	+	7818.67	7995.35	7449.99	8581.08	7961.27	471.546	462.107		0.000673612		0	0	0.214512	0	0.0536281	0.107256	0.105109
preprotein translocase SecY	GBAA0130	130139	131440	Lead	+	12146.7	12396.3	12098.1	11560.6	12050.4	351.708	344.668		0.000304818		0	0	0.0726575	0.0742704	0.036732	0.0424195	0.0415704
adenylate kinase( EC:2.7.4.3 )	GBAA0131	131497	132147	Lead	+	17165.1	12834.9	12714.3	17512.1	15056.6	2639.3	2586.47		0.000241281		0	0	0.145315	0	0.0363287	0.0726575	0.071203
methionine aminopeptidase( EC:3.4.11.18 )	GBAA0132	132147	132893	Lead	+	6022.44	5923.91	6182.64	7026.18	6288.79	503.018	492.949		0.00219734		0.164391	0	0	0.388353	0.138186	0.183903	0.180222
translation initiation factor IF-1	GBAA0133	132962	133180	Lead	+	13129.2	9932.78	11731.8	9802.49	11149.1	1586.75	1554.98		0		0	0	0	0	0	0	n.a.
ribosomal protein l36	GBAA0134	133216	133329	Lead	+	5373.1	5217.5	6672.4	4177.41	5360.1	1023.3	1002.81		0		0	0	0	0	0	0	n.a.
30S ribosomal protein S13	GBAA0135	133351	133716	Lead	+	4842.22	4852.2	5186.63	4133.56	4753.65	443.3	434.426		0		0	0	0	0	0	0	n.a.
30S ribosomal protein S11	GBAA0136	133741	134130	Lead	+	11894.9	10060.7	11052.6	9333.02	10585.3	1122.03	1099.57		0		0	0	0	0	0	0	n.a.
DNA-directed RNA polymerase alpha subunit( EC:2.7.7.6 )	GBAA0137	134311	135255	Lead	+	7903.52	8341.46	7868.59	11235.1	8837.18	1613.05	1580.76		0.00056639		0	0	0.200212	0	0.0500529	0.100106	0.0981019
50S ribosomal protein L17	GBAA0138	135291	135653	Lead	+	6166.62	5951.24	5949.82	3632.21	5424.97	1199.51	1175.5		0		0	0	0	0	0	0	n.a.
abc transporter, atp-binding protein	GBAA0139	135757	136599	Lead	+	1215.99	1248.18	1269.87	1693.55	1356.89	225.524	221.01		0.00479735		0.14567	0	0	0.114709	0.0650949	0.0762204	0.0746947
abc transporter, atp-binding protein	GBAA0140	136575	137456	Lead	+	1197.71	1244.55	1362.16	1288.63	1273.26	69.9291	68.5292		0.00833579		0	0.102778	0.321769	0	0.106137	0.1517	0.148663
cobalt transport protein	GBAA0141	137444	138238	Lead	+	266.008	321.444	360.461	338.326	321.56	40.3336	39.5262		0		0	0	0	0	0	0	n.a.
	GBAA0142	138253	138996	Lead	+	520.652	538.612	669.46	484.501	553.306	80.6394	79.0252		0.0492883		0.330108	0.243683	0.127151	0.389919	0.272715	0.114109	0.111825
50S ribosomal protein L13	GBAA0143	139149	139586	Lead	+	3731.98	4348.17	4053.12	3651.29	3946.14	319.312	312.92		0.00131118		0	0.206963	0	0	0.0517409	0.103482	0.10141
30S ribosomal protein S9	GBAA0144	139608	140000	Lead	+	3039.8	2812.59	3242.93	2375.79	2867.78	372.122	364.673		0		0	0	0	0	0	0	n.a.
hypothetical protein	GBAA0145	140163	140591	Lead	+	3.43497	2.04121	2.78728	2.47498	2.68461	0.586368	0.57463		0		0	0	0	0	0	0	n.a.
germination-specific n-acetylmuramoyl-l-alanine amidase	GBAA0146	140658	141371	Lead	+	2.23585	2.01614	2.38487	1.77961	2.10412	0.264088	0.258802		0		0	0	0	0	0	0	n.a.
mrp protein	GBAA0147	141516	142580	Lead	+	148.612	149.653	156.572	172.088	156.731	10.83	10.6132		0.0699741		0	0.170235	0.177653	0.0907981	0.109671	0.0830128	0.0813511
spore germination protein gerd	GBAA0148	142637	143254	Lag	-	0.198706	0.222958	0.0397994	0.156472	0.154484	0.0812419	0.0796156		n.a.		33.621	37.853	31.5793	43.3648	36.6045	5.20944	5.10515
kinb signaling pathway activation protein	GBAA0149	143394	144005	Lead	+	37.6627	41.7197	45.8995	46.9911	43.0683	4.26005	4.17477		0		0	0	0	0	0	0	n.a.
polysaccharide deacetylase, putative	GBAA0150	144110	144874	Lag	-	1.60523	1.54046	0.741961	0.758431	1.16152	0.475739	0.466215		8.77822		0.160523	0	0.24732	0	0.101961	0.122951	0.12049
hypothetical protein	GBAA0151	145045	145263	Lead	+	0	0.413927	0	0.883105	0.324258	0.42057	0.412151		0		0	0	0	0	0	0	n.a.
hypothetical protein	GBAA0152	145421	145519	Lead	+	82.859	81.292	102.646	54.7381	80.3837	19.666	19.2723		0		0	0	0	0	0	0	n.a.
	GBAA0153	151247	152393	Lead	+	2.99987	2.05484	2.22685	3.00638	2.57199	0.502775	0.49271		0.819472		0	0	0	0.0843069	0.0210767	0.0421534	0.0413096
arginase( EC:3.5.3.1 )	GBAA0154	152603	153496	Lead	+	116.872	127.604	133.272	117.098	123.711	8.10496	7.94272		0.0623656		0	0.202796	0.105817	0	0.0771532	0.0974902	0.0955387
conserved hypothetical protein tigr00159	GBAA0155	153745	154566	Lead	+	100.233	122.201	104.53	132.613	114.894	15.1628	14.8593		0.0740791		0	0.11028	0.23017	0	0.0851125	0.109793	0.107595
hypothetical protein	GBAA0156	154559	156049	Lead	+	73.0063	80.5356	79.6848	88.9848	80.5529	6.55239	6.42122		0.117377		0	0.121596	0.126895	0.129712	0.0945506	0.0631235	0.0618599
phosphoglucosamine mutase( EC:5.4.2.10 )	GBAA0157	156042	157388	Lead	+	125.261	135.31	122.518	125.625	127.179	5.59558	5.48357		0.0141119		0	0	0	0.0717892	0.0179473	0.0358946	0.035176
hypothetical protein	GBAA0158	157676	157861	Lead	+	59.2873	71.0969	81.4577	84.9088	74.1877	11.5379	11.307		0		0	0	0	0	0	0	n.a.
D-fructose-6-phosphate amidotransferase( EC:2.6.1.16 )	GBAA0159	157874	159676	Lead	+	75.192	87.5509	72.2265	86.0131	80.2456	7.66976	7.51623		0.0643822		0	0.100555	0.0524681	0.0536328	0.0516639	0.0410852	0.0402628
hypothetical protein	GBAA0160	160040	160849	Lead	+	46.852	48.669	42.7545	45.0741	45.8374	2.52546	2.47491		0		0	0	0	0	0	0	n.a.
gluconate operon transcriptional repressor	GBAA0161	161256	161987	Lead	+	31.361	29.6866	33.2703	34.5901	32.227	2.15065	2.1076		2.13023		0.838798	0.559751	0.951169	0.396311	0.686508	0.253981	0.248897
	GBAA0162	161980	163515	Lead	+	48.6323	44.7041	58.2357	44.7653	49.0844	6.37158	6.24404		2.5029		1.27917	1.29837	0.979258	1.35733	1.22853	0.169477	0.166084
gluconate permease	GBAA0163	163635	164981	Lead	+	32.2307	26.5045	39.8668	25.4794	31.0204	6.60353	6.47134		9.5748		3.14886	2.08623	2.62239	4.02306	2.97014	0.82519	0.808672
6-phosphogluconate dehydrogenase( EC:1.1.1.44 )	GBAA0164	165246	166655	Lead	+	94.556	80.5358	104.688	89.5716	92.3378	10.0728	9.87121		0.071949		0	0.128582	0	0.137163	0.0664362	0.0767938	0.0752566
prolyl oligopeptidase family protein, putative	GBAA0165	166998	168962	Lead	+	15.4397	15.6813	14.4379	17.6235	15.7956	1.3322	1.30553		0		0	0	0	0	0	0	n.a.
hypothetical protein	GBAA0166	169081	169647	Lead	+	84.5003	80.565	85.0532	63.3547	78.3683	10.2066	10.0023		0		0	0	0	0	0	0	n.a.
hypothetical protein	GBAA0167	169719	170225	Lag	-	1.93767	2.8679	2.58611	5.66086	3.26314	1.64525	1.61231		88.9024		3.63314	2.86075	2.9854	2.12473	2.901	0.618429	0.606049
hypothetical protein	GBAA0168	170466	171380	Lag	-	6.92511	8.58748	9.34421	9.98494	8.71043	1.32016	1.29374		19.71		2.28153	1.56929	1.03388	1.98261	1.71683	0.5409	0.530072
rna polymerase sigma-70 factor, ecf subfamily	GBAA0169	171380	171871	Lag	-	8.64093	8.44961	12.2019	9.91765	9.80251	1.72721	1.69263		5.88097		0.499187	0.777526	0.384553	0.644667	0.576483	0.171152	0.167726
hypothetical protein	GBAA0170	172012	172974	Lag	-	36.9089	31.3576	33.7672	30.3295	33.0908	2.92485	2.8663		0.241673		0.127518	0.0941329	0.0982347	0	0.0799714	0.055348	0.0542401
lipoprotein, putative	GBAA0171	172971	173312	Lag	-	39.533	29.1034	41.2257	28.3936	34.5639	6.75674	6.62148		0.22852		0	0	0.033193	0.282749	0.0789854	0.13674	0.134003
	GBAA0172	173755	174528	Lead	+	8.4659	7.28011	10.2129	10.5396	9.12461	1.52998	1.49935		0.655757		0	0.117119	0.122222	0	0.0598353	0.0691232	0.0677395
abc transporter, permease protein	GBAA0173	174566	175234	Lag	-	5.69763	4.87803	4.88413	4.9145	5.09357	0.403019	0.394952		35.708		2.01913	2.11381	1.69686	1.44544	1.81881	0.306285	0.300154
abc transporter, atp-binding protein	GBAA0174	175209	176249	Lag	-	1.18199	1.3062	1.22498	1.30048	1.25341	0.0603054	0.0590982		68.6551		0.943708	0.621749	0.908742	0.967929	0.860532	0.161032	0.157808
abc transporter, substrate-binding protein, putative	GBAA0175	176262	177074	Lag	-	1.45608	1.15292	1.69652	1.66043	1.49149	0.249308	0.244318		23.2191		0.755228	0.394712	0.116359	0.118942	0.34631	0.302286	0.296234
alcohol dehydrogenase, zinc-containing	GBAA0176	177354	178262	Lag	-	0.270187	0.498625	0.936634	0.212761	0.479552	0.328785	0.322203		70.885		0.810561	0.442779	0	0.106381	0.33993	0.366137	0.358808
lipoprotein, putative	GBAA0177	178408	179172	Lead	+	33.5653	34.1508	37.9637	31.7151	34.3487	2.62404	2.57151		0		0	0	0	0	0	0	n.a.
oxidoreductase, fad-binding	GBAA0178	179305	180720	Lead	+	5.54681	3.73867	3.9724	5.66952	4.73185	1.0176	0.997233		0		0	0	0	0	0	0	n.a.
hypothetical protein	GBAA0179	180717	181250	Lead	+	7.24382	7.30293	5.37838	6.32715	6.56307	0.907369	0.889205		0.689792		0	0	0	0.181086	0.0452715	0.0905431	0.0887306
hypothetical protein	GBAA0180	181329	183050	Lead	+	54.718	50.5745	50.5193	55.666	52.8694	2.70973	2.65549		0.0265539		0	0	0	0.0561556	0.0140389	0.0280778	0.0275158
drug resistance transporter, bcr/cfla family	GBAA0181	183178	184428	Lead	+	8.42422	9.56644	8.65692	8.1364	8.696	0.618116	0.605742		0.716998		0.0981615	0	0.151239	0	0.0623501	0.0751859	0.0736808
lipoprotein, putative	GBAA0183	184679	185179	Lead	+	21.9226	16.2121	19.0937	20.7181	19.4866	2.47169	2.42222		1.42377		0	0.723752	0	0.386028	0.277445	0.348775	0.341793
hypothetical protein	GBAA0184	185196	185411	Lag	-	15.6456	14.2186	11.6323	20.5935	15.5225	3.7667	3.6913		2.29692		0.568519	0.419676	0.437963	0	0.356539	0.24676	0.24182
oligopeptide abc transporter, permease protein	GBAA0185	185820	186743	Lead	+	0.265801	0.306091	0.307143	0.835136	0.428543	0.271745	0.266305		44.1191		0.1329	0	0.204762	0.418615	0.189069	0.174966	0.171464
oligopeptide abc transporter, permease protein	GBAA0186	186760	187764	Lead	+	0.610945	0.501506	0.188259	0.384876	0.421397	0.18077	0.177151		11.0595		0	0.090199	0	0.0962189	0.0466045	0.0538703	0.0527919
oligopeptide abc transporter, atp-binding protein	GBAA0187	187721	188731	Lead	+	0.743359	1.12438	0.935707	1.30464	1.02702	0.241766	0.236926		9.21201		0	0	0.187141	0.191296	0.0946093	0.109259	0.107071
oligopeptide abc transporter, atp-binding protein	GBAA0188	188728	189501	Lead	+	0.917034	0.784696	1.55222	2.1189	1.34321	0.616158	0.603824		7.50254		0.158656	0	0.244444	0	0.100775	0.121521	0.119089
oligopeptide abc transporter, oligopeptide-binding protein	GBAA0189	189515	191125	Lead	+	4.45464	3.9805	4.46282	2.8932	3.94779	0.73833	0.72355		2.99337		0	0.112539	0	0.360149	0.118172	0.169817	0.166418
lipoprotein, putative	GBAA0190	191142	191609	Lag	-	0.787179	0.193697	0	0.227286	0.302041	0.338583	0.331805		32.4506		0	0.193697	0	0.198359	0.0980139	0.113193	0.110927
transcriptional regulator, arac family	GBAA0191	191781	192680	Lead	+	8.41589	9.38127	8.81882	9.99233	9.15208	0.68595	0.672219		0.372714		0.136444	0	0	0	0.0341111	0.0682222	0.0668565
lipoprotein, putative	GBAA0192	192699	192890	Lead	+	3.19792	4.6647	4.22744	8.56198	5.16301	2.34792	2.30092		0		0	0	0	0	0	0	n.a.
hypothetical protein	GBAA0193	192939	193235	Lead	+	11.759	9.47399	7.14756	8.2309	9.15287	1.98045	1.9408		0		0	0	0	0	0	0	n.a.
oligopeptide abc transporter, oligopeptide-binding protein, putative	GBAA0194	193280	194920	Lag	-	19.3217	17.0451	18.1994	23.0654	19.4079	2.60948	2.55724		2.20152		0.374162	0.497166	0.115296	0.722451	0.427269	0.253091	0.248025
oligopeptide abc transporter, oligopeptide-binding protein, putative	GBAA0195	195308	196948	Lag	-	49.8534	54.4618	49.26	60.5904	53.5414	5.24302	5.13806		0.527071		0.374162	0.110481	0.288239	0.355922	0.282201	0.120299	0.117891
oxidoreductase, aldo/keto reductase family( EC:1.1.1.274 )	GBAA0196	197340	198173	Lag	-	40.0234	39.6795	29.6481	29.5689	34.73	5.91551	5.79709		0.860398		0.294484	0.326079	0.226859	0.347842	0.298816	0.0527366	0.0516809
pyrroline-5-carboxylate reductase	GBAA0197	198241	198978	Lag	-	66.4651	75.7726	62.5667	64.0683	67.2182	5.92459	5.806		1.00714		0.502515	0.245664	0.256369	1.70339	0.676984	0.694478	0.680576
hypothetical protein	GBAA0198	199078	199173	Lead	+	1.27917	1.20867	0.748917	1.79298	1.25743	0.427492	0.418935		0		0	0	0	0	0	0	n.a.
nucleoside transporter, pnuc family	GBAA0199	199166	199816	Lead	+	2.45223	3.08851	2.96442	2.92625	2.85785	0.279147	0.273559		1.27119		0	0	0.145315	0	0.0363287	0.0726575	0.071203
transporter, putative	GBAA0200	199884	200735	Lag	-	27.0823	28.6207	19.7927	20.3047	23.9501	4.55331	4.46216		4.46855		0.801371	1.27676	0.77723	1.42553	1.07022	0.330165	0.323556
molybdenum abc transporter, permease protein	GBAA0202	201022	201552	Lag	-	92.7637	92.9683	88.2791	82.7905	89.2004	4.78993	4.69404		0.848272		0.925047	1.19501	0.178154	0.728437	0.756662	0.430492	0.421874
hypothetical protein	GBAA0203	201515	201733	Lead	+	0.560731	0.182128	0.431963	0.194283	0.342276	0.185576	0.181861		n.a.		108.199	117.116	75.9737	103.447	101.184	17.7363	17.3812
	GBAA0204	201717	202522	Lag	-	83.2572	86.5471	74.9007	105.693	87.5996	13.0206	12.76		1.05539		1.20058	0.787283	1.11032	0.599876	0.924513	0.279854	0.274252
molybdopterin biosynthesis protein, putative	GBAA0205	202684	203604	Lead	+	21.224	23.0769	24.0146	25.5578	23.4683	1.81241	1.77613		0.0872408		0	0	0	0.0818958	0.0204739	0.0409479	0.0401282
hypothetical protein	GBAA0206	203820	203921	Lag	-	1.20392	4.71025	2.28153	3.37502	2.89268	1.50129	1.47124		n.a.		8.30706	4.88799	3.95094	3.58359	5.18239	2.15429	2.11116
hypothetical protein	GBAA0207	203934	204035	Lag	-	62.5798	54.7277	36.2448	81.228	58.6951	18.6421	18.2689		4.50051		1.32431	2.7195	0	6.52251	2.64158	2.81548	2.75912
transcriptional regulator, lysr family	GBAA0208	204177	205043	Lag	-	11.7219	11.543	9.58439	12.0836	11.2332	1.12199	1.09953		21.7569		2.40784	2.82301	2.05349	2.49167	2.444	0.316086	0.309758
transporter, eama family	GBAA0210	205171	206139	Lead	+	4.67122	3.02167	1.95253	3.37502	3.25511	1.12115	1.09871		13.5024		0.126729	0.340522	0.292879	0.997936	0.439517	0.383393	0.375718
hypothetical protein	GBAA0211	206161	206301	Lead	+	2.87404	1.98016	2.01277	3.09989	2.49171	0.579405	0.567807		0		0	0	0	0	0	0	n.a.
hypothetical protein	GBAA0212	206362	206457	Lag	-	16.2198	25.9108	26.8822	25.2427	23.5639	4.94208	4.84315		0.731832		0	0	0.689792	0	0.172448	0.344896	0.337992
1-acyl-sn-glycerol-3-phosphate acyltransferase, putative	GBAA0213	206669	207274	Lead	+	41.1684	38.9705	36.1416	48.8766	41.2893	5.46069	5.35138		0.28171		0	0.149587	0.156106	0.159571	0.116316	0.0776544	0.0760999
sugar-binding transcriptional regulator, laci family	GBAA0216	207749	208726	Lead	+	6.12242	5.33704	5.4129	5.52713	5.59987	0.357019	0.349872		1.71888		0	0.0926892	0.193456	0.0988753	0.0962551	0.0790203	0.0774385
hypothetical protein	GBAA0217	208875	209204	Lead	+	0.744242	1.42842	1.14667	1.05491	1.09356	0.28194	0.276296		0		0	0	0	0	0	0	n.a.
yitt family protein	GBAA0218	209323	210159	Lead	+	20.766	19.9213	21.2754	24.0375	21.5001	1.78142	1.74576		0.131421		0	0	0.113023	0	0.0282557	0.0565114	0.0553801
hypothetical protein	GBAA0219	210297	210653	Lead	+	0.687955	1.01569	0.529972	2.16695	1.10014	0.739414	0.724612		6.02164		0	0	0.264986	0	0.0662465	0.132493	0.129841
hypothetical protein	GBAA0221	211225	211338	Lead	+	121.055	122.727	140.838	182.475	141.774	28.5743	28.0023		0		0	0	0	0	0	0	n.a.
deoxyribonuclease, tatd family, putative	GBAA0222	211397	212161	Lead	+	5.36146	7.89425	7.12777	10.2312	7.65368	2.01928	1.97886		5.8915		0.202259	0.118497	0.618301	0.864612	0.450917	0.351897	0.344853
hypothetical protein	GBAA0223	212264	213913	Lag	-	1.41406	1.75806	1.032	1.40303	1.40179	0.29655	0.290614		n.a.		4.87776	3.50953	4.38485	6.51231	4.82111	1.26147	1.23622
invasion protein iagb domain protein	GBAA0224	214164	214697	Lead	+	26.5791	26.9573	25.6235	29.336	27.124	1.57787	1.54628		0.163281		0	0	0.177154	0	0.0442884	0.0885768	0.0868036
hypothetical protein	GBAA0225	214713	215495	Lag	-	8.46583	10.3524	9.10963	8.92653	9.2136	0.806066	0.78993		57.7089		5.74949	4.47114	5.36912	5.6785	5.31706	0.587629	0.575866
hypothetical protein	GBAA0226	215703	215795	Lead	+	0	0	0	0	0	0	n.a.		n.a.		0	0.526355	0	0	0.131589	0.263177	0.257909
abc transporter, atp-binding protein	GBAA0228	216438	218318	Lead	+	17.5367	20.077	23.1757	28.4085	22.2995	4.68016	4.58647		0		0	0	0	0	0	0	n.a.
hypothetical protein	GBAA0229	218560	218805	Lag	-	1.99675	2.21098	1.92276	1.96545	2.02398	0.128296	0.125728		47.4399		0	0.368496	1.53821	1.934	0.960177	0.922764	0.904292
hypothetical protein	GBAA0230	218858	218977	Lead	+	1.02333	1.51083	2.1758	0.805833	1.37895	0.607533	0.595371		0		0	0	0	0	0	0	n.a.
oligopeptide abc transporter, oligopeptide-binding protein, putative	GBAA0231	219275	220942	Lead	+	27.365	19.38	33.4605	44.1446	31.0875	10.441	10.232		1.66288		0.313626	0.380426	0.794005	0.579736	0.516948	0.216549	0.212215
oligopeptide abc transporter, permease protein	GBAA0232	221051	222007	Lead	+	10.7736	7.01898	11.8799	11.3312	10.2509	2.20144	2.15737		1.27212		0.128318	0.0947231	0.296552	0.0020209	0.130403	0.12297	0.120508
oligopeptide abc transporter, permease protein	GBAA0233	222020	222943	Lead	+	9.78945	7.27555	16.1557	11.3926	11.1533	3.7407	3.66582		0.173589		0	0	0	0.0774437	0.0193609	0.0387219	0.0379467
oligopeptide abc transporter, atp-binding protein	GBAA0234	222954	223934	Lead	+	25.7217	15.0732	31.6221	29.3708	25.4469	7.33071	7.18397		0.19158		0	0	0.0964322	0.0985729	0.0487513	0.0562999	0.0551729
oligopeptide abc transporter, atp-binding protein	GBAA0235	223931	224941	Lead	+	29.2801	15.9852	35.5007	19.8948	25.1652	8.86575	8.68828		0.821649		0.128752	0.179327	0.232055	0.286944	0.20677	0.068086	0.066723
	GBAA0236	224931	225804	Lag	-	38.2366	42.3628	37.0477	47.6552	41.3256	4.79519	4.6992		0.147743		0.140503	0.103719	0	0	0.0610555	0.0720825	0.0706395
hypothetical protein	GBAA0238	226255	226362	Lead	+	208.51	193.42	242.071	300.271	236.068	47.3863	46.4378		0		0	0	0	0	0	0	n.a.
hypothetical protein	GBAA0239	226405	226515	Lead	+	134.04	136.922	154.871	215.58	160.353	37.9537	37.1939		0		0	0	0	0	0	0	n.a.
4-hydroxyphenylpyruvate dioxygenase( EC:1.13.11.27 )	GBAA0240	226826	227944	Lead	+	3.51829	3.64544	3.12797	2.91223	3.30098	0.340066	0.333258		0.831122		0.109741	0	0	0	0.0274352	0.0548704	0.053772
fumarylacetoacetate hydrolase family protein	GBAA0241	228011	228967	Lead	+	2.4483	1.80542	3.23834	2.8717	2.59094	0.615181	0.602866		3.39026		0.256635	0.0947231	0	0	0.0878396	0.121066	0.118643
homogentisate 1,2-dioxygenase, putative	GBAA0242	228933	230105	Lead	+	5.47523	5.00777	3.63722	4.66106	4.69532	0.780305	0.764685		5.61224		0.418755	0.309122	0.161296	0.164876	0.263512	0.124309	0.12182
hypothetical protein	GBAA0243	230118	230228	Lead	+	0	0	0	0	0	0	n.a.		n.a.		0	0	0	0	0	0	n.a.
major facilitator family transporter	GBAA0244	230339	231610	Lead	+	34.8262	33.3025	31.3786	31.6495	32.7892	1.60221	1.57014		0.0579627		0	0	0	0.076022	0.0190055	0.038011	0.0372501
	GBAA0245	231993	233079	Lead	+	119.526	122.227	112.859	122.929	119.385	4.59163	4.49971		0.0769265		0.112971	0.0383615	0.127062	0.0889604	0.0918388	0.0389673	0.0381872
udp-n-acetylmuramoylalanyl-d-glutamyl-2, 6-diaminopimelate--d-alanyl-d-alanyl ligase	GBAA0246	233140	234516	Lead	+	38.8983	41.9018	40.3572	42.5382	40.9238	1.63161	1.59895		0.208347		0	0	0.200604	0.14045	0.0852636	0.10147	0.0994393
atp-dependent rna helicase, dead/deah box family	GBAA0247	234821	236407	Lead	+	558.422	489.924	468.777	507.248	506.093	38.2691	37.503		0.0416833		0.309515	0.171361	0.119219	0.24373	0.210956	0.0832096	0.0815439
putative UV damage endonuclease	GBAA0248	236504	237466	Lead	+	1.4027	0.941329	1.10612	1.20498	1.16378	0.192864	0.189003		43.3314		0.290741	0.641987	0.365433	0.718974	0.504284	0.208114	0.203948
rhomboid family protein	GBAA0249	237459	238031	Lag	-	0	0	0.165096	0.0843805	0.0623691	0.0791983	0.0776129		n.a.		2.14311	1.39218	1.0236	1.35009	1.47724	0.473489	0.46401
holo-(acyl-carrier-protein) synthase( EC:2.7.8.7 )	GBAA0250	238124	238483	Lead	+	15.0362	16.1458	16.3343	18.5986	16.5287	1.49406	1.46416		0		0	0	0	0	0	0	n.a.
lipoprotein, putative	GBAA0251	238577	239590	Lead	+	15.1356	13.4723	14.608	11.8405	13.7641	1.45815	1.42896		0.169451		0	0	0.0932939	0	0.0233235	0.0466469	0.0457132
alanine racemase	GBAA0252	239709	240878	Lead	+	9.98144	10.3047	7.55668	8.35918	9.05049	1.31009	1.28386		1.15532		0.104957	0.232436	0.0808547	0	0.104562	0.0963451	0.0944165
hypothetical protein	GBAA0253	241188	241475	Lead	+	1757.55	1508.76	1988.34	1284.45	1634.78	304.789	298.687		0		0	0	0	0	0	0	n.a.
transcriptional regulator, pemk family	GBAA0254	241480	241830	Lead	+	660.727	705.908	820.858	611.866	699.84	89.3524	87.5638		0.0223393		0.349858	0	0	0.275499	0.156339	0.183059	0.179395
s1 rna binding domain protein	GBAA0255	241898	244066	Lead	+	64.2093	63.2694	65.0747	78.9828	67.8841	7.43581	7.28696		0.0533311		0.056616	0	0.0436146	0.0445828	0.0362033	0.0248495	0.0243521
hypothetical protein	GBAA0256	244124	244240	Lag	-	0	0	0	0	0	0	n.a.		n.a.		2.07815	3.51753	1.52007	3.76882	2.72114	1.0936	1.07171
hypothetical protein	GBAA0257	244436	244894	Lead	+	3.73483	4.25403	3.86644	6.98178	4.70927	1.53095	1.50031		2.23681		0	0	0	0.421351	0.105338	0.210675	0.206458
conserved hypothetical protein tigr00150	GBAA0258	251335	251808	Lead	+	89.6129	95.6683	98.863	108.194	98.0845	7.7548	7.59956		0.0487449		0	0.191245	0	0	0.0478112	0.0956224	0.0937082
hypothetical protein	GBAA0259	251789	252481	Lead	+	67.3398	80.0388	82.0549	87.524	79.2394	8.54013	8.36918		0		0	0	0	0	0	0	n.a.
ribosomal-protein-alanine acetyltransferase	GBAA0260	252501	252938	Lead	+	91.8757	110.879	99.7879	103.2	101.435	7.88223	7.72445		0.0532313		0	0	0.215982	0	0.0539954	0.107991	0.105829
o-sialoglycoprotein endopeptidase( EC:3.4.24.57 )	GBAA0261	252938	253954	Lead	+	172.891	186.981	174.189	236.846	192.727	30.0921	29.4897		0.0968289		0	0.0891347	0.372075	0.285251	0.186615	0.171709	0.168272
abc transporter, atp-binding protein	GBAA0262	254436	256358	Lag	-	36.8464	34.4489	31.432	30.8927	33.405	2.77712	2.72153		11.8268		3.12907	3.90978	3.83713	4.92702	3.95075	0.740013	0.725199
redox-sensing transcriptional repressor Rex	GBAA0263	256546	257175	Lead	+	48.5508	49.2618	42.8403	70.2257	52.7197	12.0194	11.7788		4.04631		3.30196	1.15111	1.8019	2.27782	2.1332	0.905752	0.887621
lipoprotein, putative	GBAA0264	257205	257396	Lag	-	182.819	157.759	158.09	169.497	167.041	11.8494	11.6122		1.18798		2.89092	0.594891	2.28617	2.16568	1.98441	0.979189	0.959588
caax amino terminal protease family protein	GBAA0265	257393	258100	Lag	-	97.9035	99.0492	93.5712	101.166	97.9225	3.2003	3.13624		1.7739		1.35288	1.77971	1.37624	2.43935	1.73705	0.507549	0.497389
co-chaperonin GroES	GBAA0266	258543	258827	Lead	+	1742.43	1979.39	1786.01	1625.39	1783.31	147.269	144.321		0		0	0	0	0	0	0	n.a.
chaperonin GroEL	GBAA0267	258866	260500	Lead	+	1807.49	2091.79	1859.25	1523.04	1820.39	233.631	228.954		0.00368741		0.150214	0	0	0.118287	0.0671254	0.078598	0.0770246
bifunctional GMP synthase/glutamine amidotransferase protein	GBAA0268	260908	262446	Lead	+	163.914	169.965	156.092	109.747	149.929	27.3838	26.8356		0.0207267		0	0	0.0614685	0.062833	0.0310754	0.0358871	0.0351687
xanthine/uracil permease family protein	GBAA0270	262831	264156	Lead	+	76.4787	71.4563	74.2746	86.0601	77.0674	6.33771	6.21084		0.068976		0	0.0683635	0.0713424	0.0729261	0.053158	0.0354891	0.0347787
dna-binding response regulator	GBAA0271	264301	265002	Lead	+	3.58254	1.80783	2.40677	5.82955	3.40668	1.77551	1.73997		0		0	0	0	0	0	0	n.a.
sensor histidine kinase	GBAA0272	264986	266491	Lead	+	4.00853	5.5642	4.90714	5.23952	4.92985	0.670234	0.656817		0.644164		0	0	0.0628154	0.0642098	0.0317563	0.0366734	0.0359393
hypothetical protein	GBAA0273	271709	272662	Lag	-	0.365568	0.570126	0.751644	0.63453	0.580467	0.161774	0.158536		n.a.		9.12633	14.4014	10.7967	15.397	12.4303	2.95924	2.9
hypothetical protein	GBAA0274	272895	273767	Lag	-	0.281329	0.311512	0.537475	0.221535	0.337963	0.138164	0.135398		n.a.		7.78155	7.91864	8.35471	10.7001	8.68876	1.363	1.33572
hypothetical protein	GBAA0275	273794	274516	Lag	-	0.509544	0.12538	0.130844	0.267497	0.258316	0.179927	0.176325		n.a.		5.09544	5.41894	6.01881	7.19833	5.93288	0.926319	0.907776
hypothetical protein	GBAA0276	274820	275614	Lag	-	0.154465	0.114025	0.118994	0	0.0968711	0.0670442	0.0657021		n.a.		7.49466	8.11175	7.67271	12.959	9.05954	2.61256	2.56026
	GBAA0277	275877	276819	Lead	+	4.5005	5.141	5.37705	6.69824	5.4292	0.923533	0.905046		0		0	0	0	0	0	0	n.a.
hypothetical protein	GBAA0278	276860	277633	Lag	-	0.634625	0.351357	0.244444	0.499742	0.432542	0.170612	0.167197		n.a.		3.49361	2.34238	2.2	2.97096	2.75174	0.597335	0.585378
hypothetical protein	GBAA0279	277701	278135	Lag	-	0.282299	0	0	0.222299	0.126149	0.14771	0.144753		n.a.		1.43408	2.50069	3.22727	4.18811	2.83754	1.1632	1.13992
glycosyl transferase, group 1 family protein	GBAA0280	278301	279632	Lag	-	0.184384	0.0680556	0.142042	0.580781	0.243816	0.22973	0.225131		n.a.		1.1985	2.31525	2.06955	4.25277	2.45902	1.28825	1.26247
hypothetical protein	GBAA0281	280018	280116	Lead	+	1.41406	0.842404	2.50356	0.937697	1.42443	0.761639	0.746393		0		0	0	0	0	0	0	n.a.
undecaprenyl pyrophosphate phosphatase	GBAA0283	285321	286118	Lag	-	3.07769	2.04474	2.37093	3.5287	2.75552	0.671995	0.658543		n.a.		7.70962	8.75147	9.78956	14.4953	10.1865	2.99542	2.93546
bacitracin abc transporter, permease protein, putative	GBAA0284	286136	286882	Lag	-	1.8083	2.91245	2.54546	3.14307	2.60232	0.583751	0.572065		n.a.		10.0739	7.02386	5.41259	8.58002	7.77259	2.00649	1.96633
bacitracin abc transporter, atp-binding protein, putative	GBAA0285	286866	287795	Lag	-	4.08805	2.92224	2.13206	2.23346	2.84395	0.900631	0.882602		n.a.		3.59949	5.51893	4.50622	7.36792	5.24814	1.61609	1.58374
sensor histidine kinase, putative	GBAA0286	287864	288808	Lag	-	2.40402	2.01444	2.30243	2.47634	2.29931	0.202864	0.198803		n.a.		1.42942	2.64947	2.27841	3.74521	2.52563	0.960122	0.940902
dna-binding response regulator	GBAA0287	288867	289580	Lag	-	0.515966	0.652578	1.32493	0.977835	0.867827	0.361101	0.353873		n.a.		2.35969	2.23959	3.37327	1.31913	2.32292	0.840462	0.823638
phosphoribosylaminoimidazole carboxylase catalytic subunit( EC:4.1.1.21 )	GBAA0288	295542	296027	Lead	+	18.7485	17.7085	21.2013	20.0046	19.4157	1.51602	1.48568		0.256199		0	0	0	0.198971	0.0497428	0.0994856	0.0974941
phosphoribosylaminoimidazole carboxylase	GBAA0289	296024	297175	Lead	+	47.3377	44.9646	49.348	51.476	48.2816	2.78296	2.72725		0		0	0	0	0	0	0	n.a.
adenylosuccinate lyase( EC:4.3.2.2 )	GBAA0290	297172	298479	Lead	+	204.124	230.505	236.753	241.505	228.222	16.6846	16.3506		0.0344038		0.0938838	0	0.0723242	0.147859	0.0785168	0.0612312	0.0600054
phosphoribosylaminoimidazole-succinocarboxamide synthase( EC:6.3.2.6 )	GBAA0291	298568	299287	Lead	+	7.71934	8.23908	7.02931	7.45127	7.60975	0.506654	0.496512		0		0	0	0	0	0	0	n.a.
phosphoribosylformylglycinamidine synthase	GBAA0292	299280	299534	Lead	+	8.58155	12.4137	9.56387	7.95595	9.62877	1.97105	1.9316		0		0	0	0	0	0	0	n.a.
phosphoribosylformylglycinamidine synthase subunit I	GBAA0293	299531	300214	Lead	+	15.7306	15.9857	12.7627	12.7322	14.3028	1.79903	1.76301		0		0	0	0	0	0	0	n.a.
phosphoribosylformylglycinamidine synthase subunit II( EC:6.3.5.3 )	GBAA0294	300198	302417	Lead	+	21.2477	21.0553	17.9945	20.1789	20.1191	1.49086	1.46101		0.214153		0	0	0.0852252	0.0871171	0.0430856	0.0497569	0.0487609
amidophosphoribosyltransferase( EC:2.4.2.14 )	GBAA0295	302402	303817	Lead	+	19.6688	20.4692	18.2225	17.3555	18.929	1.40176	1.3737		0.204731		0.0867232	0	0	0.068291	0.0387535	0.045377	0.0444686
phosphoribosylaminoimidazole synthetase( EC:6.3.3.1 )	GBAA0296	303924	304964	Lead	+	17.1896	18.5567	16.1429	13.4897	16.3447	2.14465	2.10172		0.18043		0.117963	0	0	0	0.0294909	0.0589817	0.0578011
phosphoribosylglycinamide formyltransferase	GBAA0297	304961	305548	Lead	+	16.3357	17.0632	13.9068	17.1034	16.1023	1.50554	1.47541		0		0	0	0	0	0	0	n.a.
bifunctional phosphoribosylaminoimidazolecarboxamide formyltransferase/IMP cyclohydrolase( EC:2.1.2.3 )	GBAA0298	305573	307108	Lead	+	31.8672	29.7197	27.4636	24.933	28.4959	2.97903	2.91939		0		0	0	0	0	0	0	n.a.
phosphoribosylamine--glycine ligase( EC:6.3.4.13 )	GBAA0299	307230	308501	Lead	+	22.6195	20.9307	18.566	19.6091	20.4313	1.75054	1.71549		1.12219		0.266453	0.202395	0.148742	0.299527	0.229279	0.0671456	0.0658015
hypothetical protein	GBAA0300	308537	308701	Lag	-	134.425	122.383	124.861	158.529	135.049	16.4919	16.1618		0.291828		0.744242	0	0	0.832206	0.394112	0.456496	0.447358
spfh domain/band 7 family protein	GBAA0301	308718	309563	Lag	-	75.2622	76.0517	77.08	74.9162	75.8275	0.960736	0.941504		0.859069		0.435461	0.214303	0.559102	1.39678	0.651411	0.516975	0.506627
hypothetical protein	GBAA0302	309773	310150	Lag	-	0.649735	2.05281	1.75185	0.429778	1.22104	0.801269	0.785229		n.a.		17.7768	18.1396	12.8336	17.1604	16.4776	2.46274	2.41344
PcrB-like protein	GBAA0304	310422	311174	Lead	+	120.103	109.213	133.633	130.793	123.436	11.1281	10.9054		0.135938		0.163081	0	0.251262	0.256839	0.167795	0.119823	0.117425
atp-dependent dna helicase pcra	GBAA0305	311187	313430	Lead	+	134.844	130.708	129.126	123.738	129.604	4.59382	4.50186		0.00813186		0	0	0.0421569	0	0.0105392	0.0210784	0.0206565
DNA ligase( EC:6.5.1.2 )	GBAA0306	313446	315455	Lead	+	278.36	280.206	264.105	267.324	272.499	7.97879	7.81907		0.0141563		0.0610945	0.0450995	0	0.0481095	0.0385759	0.0266373	0.0261041
lipoprotein, putative	GBAA0307	315472	316665	Lead	+	409.774	387.823	352.132	455.336	401.266	43.1692	42.305		0.00946022		0	0.151843	0	0	0.0379606	0.0759213	0.0744015
hypothetical protein	GBAA0308	316761	317531	Lead	+	17.3258	13.0037	11.1508	16.5657	14.5115	2.92732	2.86872		0.607663		0	0.352724	0	0	0.0881809	0.176362	0.172831
1-pyrroline-5-carboxylate dehydrogenase( EC:1.5.1.12 )	GBAA0309	317685	319232	Lead	+	748.852	824.197	706.91	651.666	732.906	72.7189	71.2632		0.00909841		0.0793282	0	0	0.187403	0.0666828	0.088744	0.0869675
hypothetical protein	GBAA0310	319418	319567	Lead	+	13.5244	17.4048	19.7525	24.9486	18.9076	4.77651	4.68089		0		0	0	0	0	0	0	n.a.
isochorismatase family protein	GBAA0311	319799	320362	Lag	-	3.48369	2.4109	3.17011	3.10332	3.042	0.452232	0.443179		47.9828		1.08865	1.34689	1.17411	2.2289	1.45964	0.523969	0.51348
abc transporter, atp-binding protein	GBAA0312	320835	321854	Lead	+	5.79568	6.00956	5.76689	12.2051	7.4443	3.17569	3.11211		1.33636		0.115576	0	0.0927451	0.189608	0.0994824	0.0781532	0.0765887
abc transporter, permease protein	GBAA0313	321844	322509	Lead	+	5.15539	3.77844	7.34357	9.01662	6.32351	2.31914	2.27272		1.64746		0.416709	0	0	0	0.104177	0.208354	0.204184
abc transporter, substrate-binding protein, putative	GBAA0314	322531	323385	Lead	+	4.90051	4.08826	4.93469	8.04363	5.49177	1.74564	1.71069		9.87331		1.00538	0.72732	0.323078	0.113099	0.54222	0.400394	0.392379
hypothetical protein	GBAA0315	323552	324022	Lag	-	3.33724	3.85696	4.79628	3.28082	3.81782	0.70196	0.687908		17.9738		0.260722	0.935369	0.522208	1.02654	0.68621	0.358628	0.351449
hypothetical protein	GBAA0316	324081	324272	Lag	-	25.8264	19.7164	20.7135	29.3223	23.8946	4.50068	4.41059		3.08429		0	0.944271	0.492708	1.51094	0.736979	0.64415	0.631255
	GBAA0317	324265	325442	Lag	-	13.4851	13.5667	12.9067	13.5708	13.3823	0.319529	0.313133		2.23107		0.208489	0.230857	0.160611	0.594319	0.298569	0.199332	0.195342
transcriptional regulator, marr family	GBAA0318	325522	326004	Lag	-	41.1469	43.7447	42.3252	43.8333	42.7625	1.2797	1.25408		0.526283		0.508489	0	0.391718	0	0.225052	0.264204	0.258915
	GBAA0319	326236	326352	Lead	+	0	0	0	0	0	0	n.a.		n.a.		0	0	0	0	0	0	n.a.
aspartyl/glutamyl-tRNA amidotransferase subunit C	GBAA0320	326615	326905	Lead	+	175.769	165.999	176.639	130.196	162.15	21.8422	21.405		0.050121		0	0	0.325086	0	0.0812715	0.162543	0.159289
glutamyl-tRNA amidotransferase subunit A	GBAA0321	326921	328378	Lead	+	175.975	169.687	153.916	148.998	162.144	12.7633	12.5078		0.0129861		0.084225	0	0	0	0.0210562	0.0421125	0.0412695
aspartyl/glutamyl-tRNA amidotransferase subunit B	GBAA0322	328393	329820	Lead	+	277.525	297.552	262.763	257.978	273.954	17.7959	17.4397		0.0245842		0	0	0.0662465	0.203151	0.0673494	0.0957692	0.0938521
conserved hypothetical protein tigr00147	GBAA0323	330291	331196	Lead	+	13.7059	11.6204	9.28876	12.2914	11.7266	1.84308	1.80619		0		0	0	0	0	0	0	n.a.
haloacid dehalogenase/epoxide hydrolase family protein	GBAA0324	331336	332079	Lead	+	3.30108	2.92419	3.56022	2.07957	2.96626	0.646239	0.633302		0		0	0	0	0	0	0	n.a.
4-aminobutyrate aminotransferase	GBAA0325	332234	333598	Lead	+	0.0899634	0.265641	0.207912	0.141685	0.1763	0.0766667	0.075132		58.1706		0	0.199231	0.069304	0.141685	0.102555	0.0866035	0.0848699
sensory box sigma-54 dependent dna-binding response regulator	GBAA0326	333711	335078	Lead	+	6.93892	6.77887	7.02861	8.12478	7.2178	0.613416	0.601136		0.734509		0	0	0	0.212061	0.0530154	0.106031	0.103908
succinate-semialdehyde dehydrogenase (nadp+)( EC:1.2.1.16 )	GBAA0327	335071	336522	Lead	+	6.7946	8.53558	8.07879	7.85055	7.81488	0.737409	0.722647		2.06383		0	0.312156	0	0.332989	0.161286	0.186431	0.182699
multidrug resistance protein, smr family	GBAA0328	336570	336893	Lead	+	6.94351	7.50381	10.3593	6.07658	7.72079	1.85439	1.81727		2.80252		0	0.268593	0	0.596914	0.216377	0.283533	0.277857
aminopeptidase amps	GBAA0329	336933	338162	Lag	-	89.5382	96.8201	93.6909	83.0897	90.7847	5.93407	5.81528		0.60652		0.511167	0.368496	0.615285	0.707561	0.550627	0.145531	0.142618
polysaccharide deacetylase-like protein	GBAA0330	338279	339361	Lag	-	33.6424	39.7069	35.1828	36.0424	36.1436	2.57463	2.52309		0.541564		0	0.251108	0.1747	0.357156	0.195741	0.150419	0.147408
polysaccharide deacetylase-like protein	GBAA0331	339513	340616	Lag	-	98.9319	93.7603	80.4957	91.8422	91.2575	7.77429	7.61866		2.00768		2.22464	1.64221	1.88514	1.57663	1.83216	0.293384	0.287511
nucleoside transporter, nupc family	GBAA0332	340856	342052	Lag	-	4.10359	5.24361	3.34933	2.64814	3.83617	1.11068	1.08845		3.11445		0	0.075731	0.0790309	0.323141	0.119476	0.140598	0.137784
rna methyltransferase, trma family	GBAA0333	342478	343854	Lead	+	27.8186	25.7112	22.5652	25.0605	25.2889	2.16397	2.12065		1.68557		0	0.460821	0.893101	0.351126	0.426262	0.368093	0.360725
hypothetical protein	GBAA0334	343951	344940	Lead	+	60.2688	63.01	60.672	56.2091	60.04	2.8254	2.76884		0.233248		0.27537	0.0915657	0.0955556	0.0976768	0.140042	0.0902541	0.0884474
hypothetical protein	GBAA0335	345216	345770	Lead	+	2.24359	2.90407	2.01472	2.11172	2.31852	0.401471	0.393435		3.5991		0	0.163333	0.17045	0	0.0834459	0.0963989	0.0944692
hypothetical protein	GBAA0336	346049	346561	Lead	+	18.2548	18.3173	15.1766	19.6001	17.8372	1.87899	1.84137		0.776051		0	0.176706	0	0.376998	0.138426	0.179542	0.175947
hypothetical protein	GBAA0337	346656	347363	Lead	+	6.6985	7.80512	7.34887	10.2846	8.03428	1.56744	1.53607		6.87962		0.745819	0.640184	0.494379	0.330528	0.552727	0.180472	0.176859
hypothetical protein	GBAA0338	347563	348258	Lag	-	24.9517	26.8772	21.1001	25.3393	24.5671	2.45632	2.40715		0.830619		0	0.260489	0	0.555747	0.204059	0.264669	0.259371
mandelate racemase/muconate lactonizing enzyme family protein	GBAA0339	348273	349382	Lag	-	10.9657	11.8613	13.2372	11.8915	11.9889	0.936467	0.91772		0.953396		0.110631	0	0.0852252	0.261351	0.114302	0.108854	0.106675
transcriptional regulator domain protein	GBAA0340	349475	350746	Lead	+	3.15882	2.81785	3.54304	5.64387	3.79089	1.27034	1.24491		n.a.		4.58376	3.56756	4.04727	5.87802	4.51915	0.996476	0.976529
na+/h+ antiporter nhac	GBAA0341	350735	352156	Lag	-	10.1055	11.9872	11.6341	16.0174	12.436	2.52335	2.47284		29.4422		3.86535	3.43858	3.41811	3.92376	3.66145	0.270352	0.26494
amidohydrolase amhx	GBAA0342	352436	353551	Lead	+	48.9814	51.8508	48.5902	57.994	51.8541	4.34375	4.2568		0.0530507		0.110036	0	0	0	0.027509	0.0550179	0.0539166
hypothetical protein	GBAA0343	353703	354311	Lead	+	20.9103	21.4107	21.1009	27.6794	22.7753	3.27588	3.2103		0.34102		0	0	0.310673	0	0.0776683	0.155337	0.152227
alkyl hydroperoxide reductase, f subunit	GBAA0344	354356	355882	Lag	-	863.912	976.622	824.263	763.019	856.954	89.9281	88.1279		0.101336		0.482515	0.415553	1.05318	1.52238	0.868405	0.521474	0.511035
alkyl hydroperoxide reductase, subunit c	GBAA0345	355897	356460	Lag	-	1098.63	1209.44	1071.71	1016.35	1099.03	81.186	79.5608		0.0476145		0.21773	0.803635	0.838652	0.233177	0.523299	0.344276	0.337385
5-methylthioribose kinase, putative	GBAA0346	357051	358280	Lead	+	2.80543	3.64958	3.18871	3.31453	3.23956	0.348709	0.341728		0.593526		0	0	0.0769106	0	0.0192276	0.0384553	0.0376855
translation initiation factor IF-2B subunit alpha( EC:5.3.1.23 )	GBAA0347	358293	359336	Lead	+	4.89083	6.92552	4.62126	7.35994	5.94939	1.39367	1.36577		0		0	0	0	0	0	0	n.a.
L-fuculose phosphate aldolase	GBAA0348	359391	360032	Lead	+	10.1377	9.0763	8.38433	9.20307	9.20035	0.721087	0.706652		0		0	0	0	0	0	0	n.a.
iron compound abc transporter, permease protein	GBAA0349	360073	361080	Lag	-	7.6482	7.72863	8.40326	4.99041	7.19262	1.50668	1.47652		14.6202		0.609127	0.989236	1.36081	1.24712	1.05157	0.333424	0.326749
iron compound abc transporter, permease protein	GBAA0350	361077	362093	Lag	-	4.22374	4.4086	4.72535	4.25404	4.40293	0.229684	0.225086		35.2217		1.08673	2.13923	1.83619	1.141	1.55079	0.519936	0.509527
iron compound abc transporter, iron compound-binding protein	GBAA0351	362166	363083	Lag	-	19.6159	15.7344	14.6888	22.5043	18.1358	3.60202	3.52992		0.846015		0.401307	0	0.2061	0.00632026	0.153432	0.190962	0.187139
pyridine nucleotide-disulfide oxidoreductase family protein	GBAA0352	363416	364465	Lead	+	4.81844	4.18371	4.10834	4.90315	4.50341	0.415259	0.406946		24.5742		1.05257	1.64033	0.720762	1.01305	1.10668	0.38532	0.377606
hypothetical protein	GBAA0353	364662	365030	Lag	-	50.3846	49.7273	47.1616	62.9677	52.5603	7.07624	6.93459		0.24388		0	0	0.512737	0	0.128184	0.256369	0.251237
dna binding domain, excisionase family	GBAA0354	365212	365451	Lead	+	24.4474	28.1544	18.0922	28.9455	24.9099	4.94999	4.8509		0		0	0	0	0	0	0	n.a.
	GBAA0355	365687	366678	Lead	+	0.742742	0.456905	1.02229	1.75464	0.994144	0.557067	0.545915		0		0	0	0	0	0	0	n.a.
hypothetical protein	GBAA0356	366741	366848	Lead	+	0	0.28538	0	0.89537	0.295187	0.422132	0.413682		0		0	0	0	0	0	0	n.a.
hypothetical protein	GBAA0357	366841	367509	Lead	+	0.917788	1.26829	0.28281	0.433632	0.725629	0.451941	0.442895		4.97996		0	0	0	0.144544	0.036136	0.072272	0.0708253
hypothetical protein	GBAA0358	367746	369011	Lead	+	1.64897	1.50367	1.58264	2.29147	1.75669	0.361433	0.354198		0		0	0	0	0	0	0	n.a.
	GBAA0359	369284	369665	Lead	+	0	0.39867	0	0.253141	0.162953	0.197319	0.193369		0		0	0	0	0	0	0	n.a.
hypothetical protein	GBAA0360	369889	370269	Lead	+	21.0984	20.3046	12.8567	35.3653	22.4062	9.40317	9.21494		0		0	0	0	0	0	0	n.a.
hypothetical protein	GBAA0361	370298	370930	Lag	-	2.32796	2.68656	1.22845	1.98594	2.05723	0.622175	0.60972		53.1222		2.52196	0.716035	0.418452	0.714938	1.09285	0.962977	0.9437
hypothetical protein	GBAA0362	371279	372388	Lead	+	1.32757	1.225	1.61928	1.13252	1.32609	0.211068	0.206843		4.78867		0	0.0816667	0.0852252	0.0871171	0.0635023	0.0423951	0.0415464
hypothetical protein	GBAA0363	372511	373293	Lead	+	4.2533	3.47318	3.86616	5.38951	4.24554	0.826479	0.809935		0		0	0	0	0	0	0	n.a.
benzoate transport protein, putative	GBAA0364	373308	374609	Lag	-	2.26359	1.4621	2.03441	1.41114	1.79281	0.422316	0.413863		16.891		0	0.321661	0.0726575	0.816974	0.302823	0.369407	0.362012
rieske 2fe-2s iron-sulfur protein, putative	GBAA0365	374753	376279	Lag	-	0.321676	0.237459	0.309758	0.253307	0.28055	0.0414064	0.0405776		n.a.		1.52796	1.1493	1.9205	1.32986	1.48191	0.33077	0.324149
fatty acid desaturase	GBAA0366	376862	377947	Lead	+	243.103	256.912	224.455	354.353	269.706	57.9776	56.817		0.0384803		0.113076	0.250414	0	0.0516446	0.103784	0.10813	0.105966
	GBAA0367	378000	379581	Lag	-	0.543363	0.993597	0.956764	0.611252	0.776244	0.231866	0.227225		n.a.		1.08673	1.31792	1.97332	1.39977	1.44443	0.376688	0.369148
amino acid abc transporter, atp-binding protein	GBAA0368	379703	380425	Lag	-	0.54691	1.50456	1.30844	1.20106	1.14024	0.415035	0.406727		11.6939		0	0.137918	0.261687	0.133748	0.133339	0.106886	0.104746
methyl-accepting chemotaxis protein	GBAA0369	380595	382319	Lag	-	2.91872	4.38378	3.12591	5.00822	3.85916	1.00293	0.982858		24.6207		1.35258	1.07098	0.493565	0.883474	0.950151	0.360308	0.353095
methyl-accepting chemotaxis protein	GBAA0370	382527	383819	Lead	+	32.6479	34.7905	30.3057	32.6477	32.5979	1.83185	1.79518		0		0	0	0	0	0	0	n.a.
glycosyl hydrolase family protein( EC:3.2.1.10 )	GBAA0371	384056	385720	Lead	+	0.811291	0.8526	1.00566	0.968742	0.909573	0.0924455	0.0905949		0		0	0	0	0	0	0	n.a.
pts system, iibc component	GBAA0372	385893	387530	Lead	+	1.70031	0.974017	1.10886	1.31767	1.27521	0.316701	0.310361		1.08495		0	0.0553419	0	0	0.0138355	0.0276709	0.027117
endonuclease/exonuclease/phosphatase family protein	GBAA0373	387535	388326	Lead	+	2.91185	3.00106	1.74867	2.62018	2.57044	0.571484	0.560044		0		0	0	0	0	0	0	n.a.
hypothetical protein	GBAA0374	388632	391457	Lead	+	36.9399	37.8651	30.8652	31.6119	34.3205	3.59173	3.51983		0.457857		0.130361	0.192463	0.100425	0.205308	0.157139	0.0500053	0.0490043
DNA topoisomerase III	GBAA0375	391498	393687	Lag	-	35.5694	39.7428	36.9113	39.9225	38.0365	2.14641	2.10345		0.807332		0.546152	0.124178	0.204751	0.353242	0.307081	0.185482	0.181769
hydroxyethylthiazole kinase( EC:2.7.1.50 )	GBAA0376	394096	394902	Lead	+	1.36952	1.52319	1.05502	1.8621	1.45246	0.335485	0.328769		5.04885		0	0.262851	0.0304783	0	0.0733324	0.12716	0.124615
thiamine-phosphate pyrophosphorylase( EC:2.5.1.3 )	GBAA0377	394919	395578	Lead	+	1.39545	1.09879	1.00333	0.621224	1.0297	0.319425	0.313031		0		0	0	0	0	0	0	n.a.
anaerobic C4-dicarboxylate transporter	GBAA0378	395694	397007	Lag	-	4.95312	4.48973	4.48378	3.83415	4.44019	0.459978	0.45077		35.9804		1.40183	1.84749	1.58387	1.55721	1.5976	0.184927	0.181225
methyl-accepting chemotaxis protein	GBAA0379	397518	399257	Lead	+	3.67412	3.49367	3.41104	4.04028	3.65478	0.279495	0.2739		3.09357		0	0.0656431	0.108736	0.277874	0.113063	0.118621	0.116247
hypothetical protein	GBAA0380	399521	399841	Lead	+	27.2991	34.1928	31.5274	39.0475	33.0167	4.92149	4.82297		0		0	0	0	0	0	0	n.a.
abc transporter, permease protein, putative	GBAA0381	399813	400586	Lead	+	23.8207	21.1962	16.3778	24.5748	21.4924	3.70446	3.6303		0.136233		0	0.117119	0	0	0.0292797	0.0585594	0.0573872
abc transporter, substrate-binding protein, putative	GBAA0382	400583	401581	Lead	+	33.7571	34.3073	29.9122	34.0028	32.9948	2.06739	2.02601		0.213846		0	0.0907407	0.0946947	0.0967968	0.0705581	0.0471057	0.0461627
abc transporter, atp-binding protein	GBAA0383	401578	402327	Lead	+	26.6722	30.9249	25.436	23.4169	26.6125	3.17263	3.10912		0.469328		0	0.241733	0	0.257867	0.1249	0.144372	0.141482
abc transporter, atp-binding protein	GBAA0384	402619	404163	Lead	+	80.3184	84.5539	83.7831	86.0599	83.6788	2.43165	2.38297		0.0611446		0.0794822	0	0	0.125178	0.051165	0.0619556	0.0607154
chitinase b	GBAA0385	404624	406648	Lag	-	1.57669	1.96968	1.87612	1.50231	1.7312	0.226668	0.222131		51.2493		0.856265	0.805778	0.918438	0.968433	0.887228	0.0710893	0.0696663
hypothetical protein	GBAA0386	407020	407391	Lead	+	3.48594	2.39784	4.28752	5.13134	3.82566	1.16507	1.14175		0		0	0	0	0	0	0	n.a.
hypothetical protein	GBAA0387	407402	407716	Lead	+	4.69369	5.68649	5.45977	10.8795	6.67987	2.83181	2.77512		0		0	0	0	0	0	0	n.a.
hypothetical protein	GBAA0388	407730	407981	Lead	+	12.0656	13.9644	19.0476	12.3868	14.3661	3.22945	3.1648		0		0	0	0	0	0	0	n.a.
transcriptional regulator, tetr family	GBAA0389	408264	408845	Lead	+	32.0377	31.5717	26.1759	36.9188	31.676	4.3924	4.30447		0		0	0	0	0	0	0	n.a.
major facilitator family transporter	GBAA0390	408912	410144	Lead	+	1.29473	1.4704	0.920681	1.25483	1.23516	0.229615	0.225018		20.4258		0.398378	0.14704	0.306894	0.156853	0.252291	0.121805	0.119366
dna-binding protein	GBAA0391	410258	410452	Lead	+	10.7686	14.6807	14.156	18.8639	14.6173	3.31979	3.25334		1.6432		0	0.464872	0	0.495897	0.240192	0.277639	0.272081
hypothetical protein	GBAA0392	410465	410857	Lead	+	17.617	11.4685	12.31	9.03518	12.6077	3.61672	3.54432		2.18449		0.624936	0.230662	0	0.246056	0.275413	0.258769	0.253588
hypothetical protein	GBAA0393	410884	412167	Lag	-	12.0294	13.0581	15.5781	15.106	13.9429	1.68035	1.64671		28.2265		3.63427	4.7556	3.16217	4.19033	3.93559	0.689509	0.675707
type i phosphodiesterase/nucleotide pyrophosphatase family protein	GBAA0394	412276	413589	Lag	-	22.4031	19.5525	23.159	34.4337	24.8871	6.55115	6.42001		10.6055		2.5345	2.27798	2.09646	3.6487	2.63941	0.69644	0.682499
hypothetical protein	GBAA0395	413725	414036	Lead	+	18.1996	25.8527	22.3098	23.7411	22.5258	3.23047	3.1658		0.343979		0	0	0	0.309936	0.077484	0.154968	0.151866
prolyl-tRNA synthetase	GBAA0396	414384	415910	Lead	+	39.0226	38.65	35.5428	35.1527	37.092	2.02611	1.98555		0.346921		0.15923	0.117542	0.17842	0.0595272	0.12868	0.0526421	0.0515883
lpxtg-motif cell wall anchor domain protein	GBAA0397	415915	416688	Lag	-	0.317313	0	0.246889	0.124935	0.172284	0.13967	0.136874		58.7077		0	0	0.122222	0.282354	0.101144	0.133843	0.131163
rok family protein	GBAA0398	416891	417769	Lead	+	2.09556	2.74941	2.36769	2.75028	2.49074	0.319154	0.312765		0		0	0	0	0	0	0	n.a.
tellurium resistance protein, putative	GBAA0399	417898	418494	Lead	+	143.016	155.207	164.278	164.173	156.668	10.0457	9.8446		0.274053		0	0.911055	0.158459	0.647906	0.429355	0.423293	0.414819
tellurium resistance protein	GBAA0400	418518	419102	Lead	+	113.001	118.549	111.521	118.424	115.374	3.64469	3.57173		0.0350404		0	0	0.161709	0	0.0404274	0.0808547	0.0792362
tellurium resistance protein	GBAA0401	419183	419767	Lead	+	511.822	425.073	525.565	509.468	492.982	45.8262	44.9088		0.00838261		0	0	0	0.165299	0.0413248	0.0826496	0.0809951
tellurium resistance protein, putative	GBAA0402	419841	420632	Lead	+	98.8323	95.0245	92.5671	93.2813	94.9263	2.8011	2.74503		0.0321555		0	0	0	0.122096	0.030524	0.061048	0.0598259
hypothetical protein	GBAA0403	420742	422373	Lead	+	44.8265	47.1336	44.6185	54.0939	47.6681	4.4329	4.34416		0.410361		0.15049	0.277727	0.0579657	0.296262	0.195611	0.112333	0.110084
tellurite resistance protein, putative	GBAA0404	422392	423474	Lead	+	78.592	84.7908	82.785	93.5052	84.9183	6.28025	6.15453		0.135239		0.113389	0.167405	0	0.178578	0.114843	0.0816823	0.0800472
cation-transporting atpase, e1-e2 family	GBAA0405	423510	426176	Lag	-	8.25113	9.39334	8.82437	8.06595	8.6337	0.600585	0.588563		40.2231		3.30782	3.36564	3.29947	3.91804	3.47274	0.298317	0.292346
hypothetical protein	GBAA0406	426368	426592	Lag	-	82.1832	83.2771	62.621	79.1393	76.8052	9.6168	9.42429		0.248649		0	0.402889	0	0.361013	0.190976	0.221181	0.216754
low molecular weight phosphotyrosine protein phosphatase family protein	GBAA0407	426767	427231	Lead	+	133.348	130.049	134.487	120.303	129.546	6.44322	6.31424		0.509115		0.501763	0.584839	0.92769	0.623871	0.659541	0.185877	0.182156
hypothetical protein	GBAA0408	427285	427767	Lead	+	87.5872	84.434	80.5216	91.5867	86.0324	4.6972	4.60317		0.112716		0	0.187681	0	0.200207	0.096972	0.11209	0.109847
ribonuclease bn, putative	GBAA0409	427806	428675	Lead	+	73.6772	69.6088	63.5625	71.8603	69.6772	4.40303	4.31489		0.273915		0.141149	0.302167	0	0.32011	0.190857	0.150547	0.147534
heavy metal-transporting atpase	GBAA0410	428860	430785	Lag	-	7.39605	10.8648	8.19965	10.3749	9.20886	1.67398	1.64047		14.0337		1.59398	1.32633	0.960735	1.28833	1.29234	0.259563	0.254367
transporter, eama family	GBAA0411	431056	432006	Lead	+	2.06604	2.81768	4.39676	3.25384	3.13358	0.974599	0.95509		19.4711		0.281497	0.476604	0.795794	0.886671	0.610141	0.280936	0.275312
hypothetical protein	GBAA0412	432129	432809	Lead	+	5.87132	5.32985	5.97883	6.12575	5.82644	0.347097	0.340149		3.5662		0	0.266226	0.138913	0.425991	0.207783	0.181611	0.177975
	GBAA0413	433039	433574	Lead	+	4.35299	3.88983	4.6594	9.09269	5.49873	2.41677	2.36839		0		0	0	0	0	0	0	n.a.
hypothetical protein	GBAA0414	433618	436380	Lag	-	31.1342	29.9942	25.7813	28.7755	28.9213	2.30426	2.25814		3.24766		1.00533	0.883206	0.742283	1.12624	0.939266	0.16459	0.161295
deda family protein	GBAA0415	436855	437445	Lead	+	10.8172	8.46373	7.28628	14.3528	10.23	3.11597	3.05359		0.849814		0	0.0276091	0.320135	0	0.0869361	0.15601	0.152887
transporter, eama family	GBAA0416	437454	437882	Lag	-	4.00746	4.57687	6.77415	2.19998	4.38962	1.88517	1.84744		n.a.		9.78393	7.8183	6.54041	10.7565	8.72478	1.90112	1.86306
hypothetical protein	GBAA0417	437989	438138	Lag	-	9.824	4.23033	4.41467	5.76332	6.05808	2.60195	2.54987		0		0	0	0	0	0	0	n.a.
general stress protein 26	GBAA0418	438289	438705	Lag	-	0	0.217386	0	0.231894	0.11232	0.129831	0.127232		0		0	0	0	0	0	0	n.a.
calcium/proton exchanger	GBAA0419	438876	439940	Lead	+	0.461221	0.680939	0.799437	0.493942	0.608885	0.159706	0.156509		26.8597		0.115305	0	0.266479	0.272394	0.163545	0.131044	0.128421
hypothetical protein	GBAA0420	440022	440819	Lead	+	1.35111	1.13596	0.853534	0.5041	0.961177	0.366562	0.359224		13.3895		0.153885	0	0.118546	0.242356	0.128697	0.100364	0.0983548
[truncated: 5,101 more rows]

## Sheet: EtOH_raw
Name	Locus_tag	start	stop	strand	Lead_Lag	EtOH1_Sense	EtOH2_Sense	EtOH3_Sense	EtOH4_Sense	Average_Sense	Standard Deviation	95% CI	blank1	AS%	blank2	EtOH1_AS	EtOH2_AS	EtOH3_AS	EtOH4_AS	Average_AS	Standard Deviation	95% CI
[truncated: 5,507 more rows]

[truncated: 5 more sheets: NaCl_raw, Control_sq_rt, Cold_sq_rt, EtOH_sq_rt, NaCl_sq_rt]
