# Supplementary material for: Strand-Specific RNA-Seq Reveals Ordered Patterns of Sense and Antisense Transcription in Bacillus anthracis
Source: PLoS One. 2012 Aug 22;7(8):e43350. doi: 10.1371/journal.pone.0043350 (PMC3425587; doi:10.1371/journal.pone.0043350)
Supplement: Table S5 — nanoString nCounter data and analyses. (XLSX) [file pone.0043350.s008.xlsx]

## Sheet: Sheet1
Table S5
I	NANOSTRING	Locus_tag	Control_Sense	Control_AS	Cold_Sense	Cold_AS	EtOH_Sense	EtOH_AS	NaCl_Sense	NaCl_AS
	spore germination protein gerD	GBAA0148	71.1656	942.513	69.1602	393.222	195.402	526.414	39.0056	42.4755
	spore germination protein gerKB	GBAA0634	351.049	3972.96	290.382	4687.26	349.563	135.007	200.942	543.872
	spore germination protein gerPD	GBAA1146	408.237	77.3526	365.997	193.823	188.894	1.42049	266.474	282.28
	germination protein gerN	GBAA1639	18676.5	115.26	139761	80.8907	178954	1	69234.6	121.526
	spore germination protein gerAA	GBAA3150	4707.01	2.26504	8435.55	1	1770.58	14.3656	4058.19	1
	spore germination protein gerHB	GBAA4985	185.235	193.514	235.7	192.694	56.5199	369.992	136.926	204.171
	spore germination protein gerXA	GBAA_pXO1_0157	1160.28	5.85586	1824.04	1	1085.81	13.4013	1142.02	10.9847
	acid-soluble spore protein H	GBAA0613	25902.9	1844.48	19882.7	1705.26	48786.3	49.8367	13993	11075.8
	3-deoxy-7-phosphoheptulonate synthase	GBAA2958	90012.8	1	93269.7	1	89070.2	1	49168.9	2.06968
	lpxtg-motif cell wall anchor domain protein	GBAA3254	35599.1	21.3571	29497.9	62.5766	31668.8	1	18113.9	349
	prophage lambdaba02, site-specific recombinase, phage integrase family	GBAA4134	11794.3	763.12	11422.5	1766.44	11183.3	887.1	8056.29	2145.48
	transcriptional regulator, arsr family	GBAA4483	275733	1160.78	284433	2048.82	134220	2631.28	292505	741.966
	sodA1: superoxide dismutase, mn	GBAA4499	257357	1	230147	1	663711	1	219004	57.4921
	RNA polymerase sigma factor	GBAA4515	88517.4	29660.9	107361	11184.1	127897	2440.68	77507.7	18615.8
	maoc like domain protein	GBAA4836	8750.98	4564.85	10165.1	4032.18	9327.24	19880.3	5253.28	5961.8
	gdH: glucose-1-dehydrogenase	GBAA4968	124.212	3220.77	126.753	49428.4	179.676	4514.47	44.6259	349425
	spore coat protein cots	GBAA5188	236.05	8251.15	319.036	13404.3	466.397	3779.78	215.273	7523.11
	4-oxalocrotonate tautomerase	GBAA5626	80308.9	7207.14	61097.8	6183	114545	11927.2	49043.8	5491.72
	protective antigen	GBAA_pXO1_0164	3317.22	327.135	2737.96	177.818	6440.4	43.0838	1862.13	117.795
II	ssRNAseq	Locus_tag	Control_Sense	Control_AS	Cold_Sense	Cold_AS	EtOH_Sense	EtOH_AS	NaCl_Sense	NaCl_AS
	spore germination protein gerD	GBAA0148	0.222625	27.9079	0.154484	36.6045	0.763854	30.5844	0.324939	10.0339
	spore germination protein gerKB	GBAA0634	1.01127	20.8103	0.746251	29.5624	0.797067	1.84338	0.440041	4.5202
	spore germination protein gerPD	GBAA1146	1.75431	1.59089	3.19004	2.67647	1.33011	1.19022	1.12763	3.21128
	germination protein gerN	GBAA1639	92.6439	0.463789	542.884	0.39957	1122.47	0.0532753	144.555	0.549946
	spore germination protein gerAA	GBAA3150	14.7428	0.0531202	26.4594	0.035997	1.27833	0.0716229	5.18101	0.0322298
	spore germination protein gerHB	GBAA4985	1.01468	0.757256	1.80964	0.901365	0.293493	1.00899	0.600068	0.90902
	spore germination protein gerXA	GBAA_pXO1_0157	12.0535	0.213294	21.005	0.206229	7.75138	0.530747	8.17716	0.505046
	acid-soluble spore protein H	GBAA0613	116.798	5.27285	94.2063	9.21868	368.42	0.845556	64.1759	44.4406
	3-deoxy-7-phosphoheptulonate synthase	GBAA2958	600.929	0.0440111	538.435	0.121054	463.169	0.0824977	248.69	0.0457289
	lpxtg-motif cell wall anchor domain protein	GBAA3254	173.082	0.0337243	121.266	0.00493834	180.422	0.0459115	103.74	0.0564343
	prophage lambdaba02, site-specific recombinase, phage integrase family	GBAA4134	36.6484	9.44022	42.5129	16.2063	58.1675	11.5616	40.5952	11.6982
	transcriptional regulator, arsr family	GBAA4483	391.01	4.09666	469.294	9.52415	117.241	8.27047	812.576	2.43126
	sodA1: superoxide dismutase, mn	GBAA4499	2665.5	0	2830.45	0	15459.7	0	3316.19	0
	RNA polymerase sigma factor	GBAA4515	201.86	45.6681	262.15	28.1864	470.224	6.97304	252.569	47.5907
	maoc like domain protein	GBAA4836	41.6756	22.7732	33.0495	25.3825	24.1694	96.1412	18.5262	21.0235
	gdH: glucose-1-dehydrogenase	GBAA4968	0.432602	6.58492	0.486542	105.36	0.213629	14.9773	0.17595	983.811
	spore coat protein cots	GBAA5188	0.622469	32.835	1.12172	64.5276	2.49141	28.3874	0.814942	39.9417
	4-oxalocrotonate tautomerase	GBAA5626	109.804	22.5688	61.3222	19.1845	200.38	49.1522	122.116	17.3446
	protective antigen	GBAA_pXO1_0164	9.95094	0.586215	7.60395	0.682631	34.627	0.305532	7.20477	0.76079
III	S:AS Ratios - ssRNA seq and nanoString	Locus_tag	Control ssRNAseq	Control nanoString	Cold ssRNAseq	Cold nanoString	EtOH ssRNAseq	EtOH nanoString	NaCl ssRNAseq	NaCl nanostring
	spore germination protein gerD	GBAA0148	0.00797713	0.0755062	0.00422035	0.175881	0.0249753	0.371195	0.032384	0.918308
	spore germination protein gerKB	GBAA0634	0.0485947	0.0883595	0.0252433	0.0619512	0.432393	2.58923	0.0973497	0.369465
	spore germination protein gerPD	GBAA1146	1.10272	5.27761	1.19189	1.88831	1.11753	132.978	0.351146	0.944006
	germination protein gerN	GBAA1639	199.754	162.038	1358.67	1727.78	21069.2	178954	262.852	569.712
	spore germination protein gerAA	GBAA3150	277.536	2078.11	735.047	8435.55	17.848	123.252	160.752	4058.19
	spore germination protein gerHB	GBAA4985	1.33994	0.957216	2.00767	1.22318	0.290879	0.15276	0.660127	0.670642
	spore germination protein gerXA	GBAA_pXO1_0157	56.5109	198.141	101.853	1824.04	14.6047	81.0225	16.1909	103.965
	acid-soluble spore protein H	GBAA0613	22.1509	14.0435	10.2191	11.6596	435.714	978.924	1.44408	1.26338
	3-deoxy-7-phosphoheptulonate synthase	GBAA2958	13654	90012.8	4447.9	93269.7	5614.33	89070.2	5438.36	23756.8
	lpxtg-motif cell wall anchor domain protein	GBAA3254	5132.26	1666.85	24556	471.388	3929.79	31668.8	1838.25	51.9024
	prophage lambdaba02, site-specific recombinase, phage integrase family	GBAA4134	3.88215	15.4554	2.62323	6.46639	5.03111	12.6066	3.47021	3.755
	transcriptional regulator, arsr family	GBAA4483	95.4461	237.542	49.2742	138.828	14.1758	51.0091	334.22	394.23
	sodA1: superoxide dismutase, mn	GBAA4499	no antisense*	257357	no antisense*	230147	no antisense*	663711	no antisense*	3809.3
	RNA polymerase sigma factor	GBAA4515	4.42016	2.98431	9.30058	9.59942	67.4346	52.4022	5.30711	4.16355
	maoc like domain protein	GBAA4836	1.83003	1.91703	1.30206	2.52099	0.251394	0.469169	0.881214	0.881157
	gdH: glucose-1-dehydrogenase	GBAA4968	0.0656958	0.0385659	0.0046179	0.00256437	0.0142636	0.0398001	0.000178845	0.000127712
	spore coat protein cots	GBAA5188	0.0189575	0.0286082	0.0173835	0.0238011	0.0877646	0.123392	0.0204033	0.0286148
	4-oxalocrotonate tautomerase	GBAA5626	4.86529	11.143	3.19644	9.88158	4.07672	9.60369	7.04055	8.9305
	protective antigen	GBAA_pXO1_0164	16.9749	10.1402	11.1392	15.3976	113.334	149.485	9.47012	15.8083
IV	Spearman Rank Correlation	Control	Cold	EtOH	NaCl
	Spearman's rho:	0.945614	0.949123	0.947368	0.949123
	degrees of freedom:	17	17	17	17
	P-value:	1.02464e-09	5.88309e-10	7.80083e-10	5.88309e-10
	*No expression in ssRNAseq is a score of 0.00, whereas in the nanoString assay, it is approximated at 1.0. Therefore, for Spearman rank correlations, the S:AS ratio for GBAA4499 was listed as a score of its Sense signal only for ssRNAseq (i.e., a denominator of 1)
V	Nanostring Data for samples not assayed by RNAseq representing Stationary phase growth with and without CO2
	gene name	Locus_tag	Stationary_CO2_Sense	Stationary_CO2_AS	Stationary_O2_Sense	Stationary_O2_AS
	spore germination protein gerD	GBAA0148	8126.29	13.2377	39.3995	488.432
	spore germination protein gerKB	GBAA0634	5509.53	182.069	415.247	10.5716
	spore germination protein gerPD	GBAA1146	29309.1	1	1279.16	24.366
	germination protein gerN	GBAA1639	508.916	870.936	1644.34	428.543
	spore germination protein gerAA	GBAA3150	2746.45	3.40052	3292.72	32.6837
	spore germination protein gerHB	GBAA4985	7422.16	657.512	154.914	161.965
	spore germination protein gerXA	GBAA_pXO1_0157	10620.5	21.7566	1054.54	1
	acid-soluble spore protein H	GBAA0613	73518.8	1.42904	17386.5	69.4023
	3-deoxy-7-phosphoheptulonate synthase	GBAA2958	3993.04	243.485	58615.2	1
	lpxtg-motif cell wall anchor domain protein	GBAA3254	1244.44	1	16890.7	1
	prophage lambdaba02, site-specific recombinase, phage integrase family	GBAA4134	860.731	1179.22	12604.9	874.158
	transcriptional regulator, arsr family	GBAA4483	25240.9	394.223	306746	405.724
	sodA1: superoxide dismutase, mn	GBAA4499	25440.1	1	249251	1
	RNA polymerase sigma factor	GBAA4515	10559.1	29907.1	36688.3	24493.5
	maoc like domain protein	GBAA4836	7410.61	50.4415	256423	268.65
	glucose-1-dehydrogenase	GBAA4968	2990.77	6036.29	379.913	2992.54
	spore coat protein cotS	GBAA5188	14258.7	3280.11	201.436	3408.86
	4-oxalocrotonate tautomerase	GBAA5626	16449.2	875.999	44664.1	4164.94
	pag: protective antigen	GBAA_pXO1_0164	1969.88	2286.49	8171.12	188.946
